# Supplementary material for: How Many Chemicals in Commerce Have Been Analyzed in Environmental Media? A 50 Year Bibliometric Analysis
Source: Environ Sci Technol. 2023 Jun 15;57(25):9119–29. doi: 10.1021/acs.est.2c09353 (PMC10308830; doi:10.1021/acs.est.2c09353)
Supplement: Supplementary file 2 — es2c09353_si_002.xlsx [file es2c09353_si_002.xlsx]

## Sheet: Table S3
Table S3. Final ANST/POL list comprising 19,776 CASRNs including common name, InChl, SMILES, and Category where available
CASRN (no hyphens)	name	InChl	SMILES	Category	Present in EU, China or US chemical inventory	Citation counts
706310	trans,trans,cis-1,5,9-Cyclododecatriene	InChI=1S/C12H18/c1-2-4-6-8-10-12-11-9-7-5-3-1/h1-2,7-10H,3-6,11-12H2/b2-1-,9-7+,10-8+	C1C\C=C\CC\C=C/CC\C=C\1	alkane	ü	2
2420293	3,6,9,12,15,18-Hexaoxahexatriacontan-1-ol	InChI=1/C30H62O7/c1-2-3-4-5-6-7-8-9-10-11-12-13-14-15-16-17-19-32-21-23-34-25-27-36-29-30-37-28-26-35-24-22-33-20-18-31/h31H,2-30H2,1H3	O(CCOCCOCCOCCOCCOCCO)CCCCCCCCCCCCCCCCCC	alkane	ü	2
61868120	1-Tetratriacontene	InChI=1S/C34H68/c1-3-5-7-9-11-13-15-17-19-21-23-25-27-29-31-33-34-32-30-28-26-24-22-20-18-16-14-12-10-8-6-4-2/h3H,1,4-34H2,2H3	CCCCCCCCCCCCCCCCCCCCCCCCCCCCCCCCC=C	alkane	ü	3
3404624	2-Hexene, 5-methyl-	InChI=1S/C7H14/c1-4-5-6-7(2)3/h4-5,7H,6H2,1-3H3/b5-4+	C(=CC)CC(C)C	alkane	ü	4
27070593	Cyclododecatriene	InChI=1S/C12H18/c1-2-4-6-8-10-12-11-9-7-5-3-1/h1-2,5,7-8,10H,3-4,6,9,11-12H2	C1=CC=CCCCCCCC=C1	alkane	ü	4
34464432	Isoundecane	InChI=1S/C11H24/c1-4-5-6-7-8-9-10-11(2)3/h11H,4-10H2,1-3H3	CCCCCCCCC(C)C	alkane	ü	4
18435557	1-Dotriacontene	InChI=1/C32H64/c1-3-5-7-9-11-13-15-17-19-21-23-25-27-29-31-32-30-28-26-24-22-20-18-16-14-12-10-8-6-4-2/h3H,1,4-32H2,2H3	CCCCCCCCCCCCCCCCCCCCCCCCCCCCCCC=C	alkane	ü	5
25168074	Cyclohexene, ethenyl-	InChI=1S/C8H12/c1-2-8-6-4-3-5-7-8/h2,6H,1,3-5,7H2	C=CC1=CCCCC1	alkane	ü	5
29965977	Cyclooctadiene	InChI=1S/C8H12/c1-2-4-6-8-7-5-3-1/h1-4H,5-8H2/b3-1-,4-2-	C1ccccccC1	alkane	ü	5
1633223	Tricyclo[8.2.2.24,7]hexadeca-4,6,10,12,13,15-hexaene	InChI=1S/C16H16/c1-2-14-4-3-13(1)9-10-15-5-7-16(8-6-15)12-11-14/h1-8H,9-12H2	C1CC2=CC=C(CCC3=CC=C1C=C3)C=C2	alkane	ü	6
926829	Heptane, 3,5-dimethyl-	InChI=1S/C9H20/c1-5-8(3)7-9(4)6-2/h8-9H,5-7H2,1-4H3	C(CC)(CC(CC)C)C	alkane	ü	7
34464385	ISODECANE	InChI=1S/C10H22/c1-4-5-6-7-8-9-10(2)3/h10H,4-9H2,1-3H3	ccccccCC(C)C	alkane	ü	7
25495889	Hexane, methyl-	InChI=1/C7H16/c1-3-5-7-6-4-2/h3-7H2,1-2H3		alkane	ü	8
760214	Pentane, 3-methylene-	InChI=1S/C6H12/c1-4-6(3)5-2/h3-5H2,1-2H3	C(=C)(CC)CC	alkane	ü	9
1192376	Cyclohexane, methylene-	InChI=1S/C7H12/c1-7-5-3-2-4-6-7/h1-6H2	C(CCCC1)(C1)=C	alkane	ü	9
2532583	Cyclopentane, 1,3-dimethyl-, cis-	InChI=1S/C7H14/c1-6-3-4-7(2)5-6/h6-7H,3-5H2,1-2H3/t6-,7+	C(CCC1C)(C1)C	alkane	ü	9
16747312	HEXANE, 3,3,4-TRIMETHYL-	InChI=1S/C9H20/c1-6-8(3)9(4,5)7-2/h8H,6-7H2,1-5H3	CCC(C)C(C)(C)CC	alkane	ü	9
1795182	Cyclohexane, tetradecyl-	InChI=1S/C20H34/c1-2-3-4-5-6-7-8-9-10-11-12-14-17-20-18-15-13-16-19-20/h13,15-16,18-19H,2-12,14,17H2,1H3	C(CCCC1)(C1)CCCCCCCCCCCCCC	alkane	ü	10
26760645	Butene, 2-methyl-	InChI=1S/C5H10/c1-4-5(2)3/h2,4H2,1,3H3	C=C(CC)C	alkane	ü	10
79004867	Heptane, trimethyl-	InChI=1/C10H22/c1-5-6-7-8-9-10(2,3)4/h5-9H2,1-4H3		alkane	ü	10
503457	Cyclohexene, 3,3,5-trimethyl-	InChI=1S/C9H16/c1-8-5-4-6-9(2,3)7-8/h4,6,8H,5,7H2,1-3H3	C(=CC(CC1C)(C)C)C1	alkane	ü	11
922623	2-Pentene, 3-methyl-, (Z)-	InChI=1S/C6H12/c1-4-6(3)5-2/h4H,5H2,1-3H3/b6-4+	C(=CC)(CC)C	alkane	ü	11
6006333	Cyclohexane, tridecyl-	InChI=1S/C19H32/c1-2-3-4-5-6-7-8-9-10-11-13-16-19-17-14-12-15-18-19/h12,14-15,17-18H,2-11,13,16H2,1H3	C(CCCC1)(C1)CCCCCCCCCCCCC	alkane	ü	11
2235123	1,3,5-Hexatriene	InChI=1S/C6H8/c1-3-5-6-4-2/h3-6H,1-2H2/b6-5+	C(C=CC=C)=C	alkane	ü	14
624293	CYCLOHEXANE, 1,4-DIMETHYL-, CIS-	InChI=1S/C8H16/c1-7-3-5-8(2)6-4-7/h7-8H,3-6H2,1-2H3	C(CC(C1)C)C(C1)C	alkane	ü	16
4900305	1,8-Nonadiene	InChI=1S/C9H16/c1-3-5-7-9-8-6-4-2/h3-4H,1-2,5-9H2	C(=C)CCCCCC=C	alkane	ü	16
18835342	1-Octacosene	InChI=1S/C28H56/c1-3-5-7-9-11-13-15-17-19-21-23-25-27-28-26-24-22-20-18-16-14-12-10-8-6-4-2/h3H,1,4-28H2,2H3	C(=C)CCCCCCCCCCCCCCCCCCCCCCCCCC	alkane	ü	16
760203	1-PENTENE, 3-METHYL-	InChI=1S/C6H12/c1-4-6(3)5-2/h4,6H,1,5H2,2-3H3	C=CC(C)CC	alkane	ü	17
6006957	Cyclohexane, pentadecyl-	InChI=1S/C21H42/c1-2-3-4-5-6-7-8-9-10-11-12-13-15-18-21-19-16-14-17-20-21/h21H,2-20H2,1H3	CCCCCCCCCCCCCCCC1CCCCC1	alkane	ü	18
627190	1-Pentyne	InChI=1S/C5H8/c1-3-5-4-2/h1H,4-5H2,2H3	C(#C)CCC	alkane	ü	19
25167708	Pentene, 2,4,4-trimethyl-	InChI=1S/C8H16/c1-7(2)6-8(3,4)5/h1,6H2,2-5H3	C=C(CC(C)(C)C)C	alkane	ü	19
43133955	METHYLPENTANE	InChI=1S/C6H14/c1-4-5-6(2)3/h6H,4-5H2,1-3H3	CC(CCC)C	alkane	ü	20
583482	3,4-Dimethylhexane	InChI=1/C8H18/c1-5-7(3)8(4)6-2/h7-8H,5-6H2,1-4H3	CCC(C)C(C)CC	alkane	ü	23
638040	1,3-Dimethylcyclohexane	InChI=1S/C8H16/c1-7-4-3-5-8(2)6-7/h7-8H,3-6H2,1-2H3	CC1CCCC(C)C1	alkane	ü	23
1678826	Cyclohexane, 1-methyl-4-(1-methylethyl)-, trans-	InChI=1S/C10H20/c1-8(2)10-6-4-9(3)5-7-10/h8-10H,4-7H2,1-3H3	C(CCC(C1)C(C)C)(C1)C	alkane	ü	23
5881174	Octane, 3-ethyl-	InChI=1S/C10H22/c1-4-7-8-9-10(5-2)6-3/h10H,4-9H2,1-3H3	C(CCCCC)(CC)CC	alkane	ü	23
6742547	1-Phenylundecane	InChI=1S/C17H28/c1-2-3-4-5-6-7-8-9-11-14-17-15-12-10-13-16-17/h10,12-13,15-16H,2-9,11,14H2,1H3	CCCCCCCCCCCC1=CC=CC=C1	alkane	ü	23
564023	2,2,3-Trimethylpentane	InChI=1S/C8H18/c1-6-7(2)8(3,4)5/h7H,6H2,1-5H3	CC(C)(C)C(C)CC	alkane	ü	25
590738	2,2-Dimethylhexane	InChI=1S/C8H18/c1-5-6-7-8(2,3)4/h5-7H2,1-4H3	CC(C)(C)CCCC	alkane	ü	26
617787	Pentane, 3-ethyl-	InChI=1S/C7H16/c1-4-7(5-2)6-3/h7H,4-6H2,1-3H3	CCC(CC)CC	alkane	ü	26
1632162	Heptane, 3-methylene-	InChI=1S/C8H16/c1-4-6-7-8(3)5-2/h3-7H2,1-2H3	C(=C)(CCCC)CC	alkane	ü	28
36731143	Triacontene	InChI=1/C30H60/c1-3-5-7-9-11-13-15-17-19-21-23-25-27-29-30-28-26-24-22-20-18-16-14-12-10-8-6-4-2/h3H,1,4-30H2,2H3		alkane	ü	32
107391	1-Pentene, 2,4,4-trimethyl-	InChI=1S/C8H16/c1-7(2)6-8(3,4)5/h1,6H2,2-5H3	C(=C)(CC(C)(C)C)C	alkane	ü	35
25264931	Hexene	InChI=1S/C6H12/c1-3-5-6-4-2/h3H,1,4-6H2,2H3	CCCC=CC	alkane	ü	35
691372	1-Pentene, 4-methyl-	InChI=1S/C6H12/c1-4-5-6(2)3/h4,6H,1,5H2,2-3H3	C(=C)CC(C)C	alkane	ü	37
1795171	Cyclohexane, dodecyl-	InChI=1S/C18H30/c1-2-3-4-5-6-7-8-9-10-12-15-18-16-13-11-14-17-18/h11,13-14,16-17H,2-10,12,15H2,1H3	C(CCCC1)(C1)CCCCCCCCCCCC	alkane	ü	38
2883025	Cyclohexane, nonyl-	InChI=1S/C15H30/c1-2-3-4-5-6-7-9-12-15-13-10-8-11-14-15/h15H,2-14H2,1H3	CCCCCCCCCC1CCCCC1	alkane	ü	38
25339564	Heptene	InChI=1S/C8H16/c1-3-5-7-8-6-4-2/h3H,1,4-8H2,2H3	C=CCCCCC	alkane	ü	38
2400002	3-Phenyldodecane	InChI=1/C18H30/c1-3-5-6-7-8-9-11-14-17(4-2)18-15-12-10-13-16-18/h10,12-13,15-17H,3-9,11,14H2,1-2H3	CCCCCCCCCC(CC)C1=CC=CC=C1	alkane	ü	41
3910358	1,1,-Trimethyl-3-phenylindane	InChI=1/C18H20/c1-17(2)13-18(3,14-9-5-4-6-10-14)16-12-8-7-11-15(16)17/h4-12H,13H2,1-3H3	CC1(C)CC(C)(C2=C1C=CC=C2)C1=CC=CC=C1	alkane	ü	41
591479	Cyclohexene, 4-methyl-	InChI=1S/C7H12/c1-7-5-3-2-4-6-7/h2-3,7H,4-6H2,1H3	C(=CCCC1C)C1	alkane	ü	42
1795160	Cyclohexane, decyl-	InChI=1S/C16H26/c1-2-3-4-5-6-7-8-10-13-16-14-11-9-12-15-16/h9,11-12,14-15H,2-8,10,13H2,1H3	C(CCCC1)(C1)CCCCCCCCCC	alkane	ü	42
591491	Cyclohexene, 1-methyl-	InChI=1S/C7H12/c1-7-5-3-2-4-6-7/h5H,2-4,6H2,1H3	C(=CCCC1)(C1)C	alkane	ü	43
1501822	Cyclododecene	InChI=1S/C12H22/c1-2-4-6-8-10-12-11-9-7-5-3-1/h1-2H,3-12H2/b2-1+	C1CCCCCC=CCCCC1	alkane	ü	43
1081772	1-Phenylnonane	InChI=1S/C15H24/c1-2-3-4-5-6-7-9-12-15-13-10-8-11-14-15/h8,10-11,13-14H,2-7,9,12H2,1H3	CCCCCCCCCC1=CC=CC=C1	alkane	ü	45
25339531	DECENE	InChI=1S/C11H19NOS/c1-2-3-4-5-6-7-9-12-11(13)8-10-14-12/h8,10H,2-7,9H2,1H3	CCCCCCCCC=C	alkane	ü	46
590352	Pentane, 2,2-dimethyl-	InChI=1S/C7H16/c1-5-6-7(2,3)4/h5-6H2,1-4H3	C(CCC)(C)(C)C	alkane	ü	50
5617414	Heptylcyclohexane	InChI=1S/C13H26/c1-2-3-4-5-7-10-13-11-8-6-9-12-13/h13H,2-12H2,1H3	CCCCCCCC1CCCCC1	alkane	ü	52
1795159	Cyclohexane, octyl-	InChI=1S/C14H28/c1-2-3-4-5-6-8-11-14-12-9-7-10-13-14/h14H,2-13H2,1H3	CCCCCCCCC1CCCCC1	alkane	ü	53
627203	(2Z)-2-Pentene	InChI=1S/C5H10/c1-3-5-4-2/h3,5H,4H2,1-2H3/b5-3-	CC\C=C/C	alkane	ü	57
619998	Hexane, 3-ethyl-	InChI=1S/C8H18/c1-4-7-8(5-2)6-3/h8H,4-7H2,1-3H3	C(CCC)(CC)CC	alkane	ü	58
645625	2-Hexenal, 2-ethyl-	InChI=1S/C8H14O/c1-3-5-6-8(4-2)7-9/h6-7H,3-5H2,1-2H3/b8-6+	O=CC(=CCCC)CC	alkane	ü	59
591935	1,4-Pentadiene	InChI=1S/C5H8/c1-3-5-4-2/h3-4H,1-2,5H2	C(=C)CC=C	alkane	ü	62
4292755	Hexylcyclohexane	InChI=1S/C12H24/c1-2-3-4-6-9-12-10-7-5-8-11-12/h12H,2-11H2,1H3	CCCCCCC1CCCCC1	alkane	ü	62
592132	2,5-Dimethylhexane	InChI=1S/C8H18/c1-7(2)5-6-8(3)4/h7-8H,5-6H2,1-4H3	CC(C)CCC(C)C	alkane	ü	63
27215958	Nonene	InChI=1S/C9H18/c1-3-5-7-9-8-6-4-2/h3,5H,4,6-9H2,1-2H3/b5-3+	CC=CCCCCCC	alkane	ü	63
646048	(2E)-2-Pentene	InChI=1S/C5H10/c1-3-5-4-2/h3,5H,4H2,1-2H3/b5-3+	CC\C=C\C	alkane	ü	64
4292926	Pentylcyclohexane	InChI=1S/C11H22/c1-2-3-5-8-11-9-6-4-7-10-11/h11H,2-10H2,1H3	CCCCCC1CCCCC1	alkane	ü	66
287230	Cyclobutane	InChI=1S/C4H8/c1-2-4-3-1/h1-4H2	C(CC1)C1	alkane	ü	68
64808919	Hexacosene	InChI=1S/C26H52/c1-3-5-7-9-11-13-15-17-19-21-23-25-26-24-22-20-18-16-14-12-10-8-6-4-2/h3H,1,4-26H2,2H3	ccccccccccccccccccccccccC=C	alkane	ü	68
562492	3,3-Dimethylpentane	InChI=1S/C7H16/c1-5-7(3,4)6-2/h5-6H2,1-4H3	CCC(C)(C)CC	alkane	ü	74
28761275	UNDECENE	InChI=1S/C11H22/c1-3-5-7-9-11-10-8-6-4-2/h3H,1,4-11H2,2H3	CCCCCC=CCCCC	alkane	ü	74
7194856	Octatriacontane	InChI=1S/C38H78/c1-3-5-7-9-11-13-15-17-19-21-23-25-27-29-31-33-35-37-38-36-34-32-30-28-26-24-22-20-18-16-14-12-10-8-6-4-2/h3-38H2,1-2H3	CCCCCCCCCCCCCCCCCCCCCCCCCCCCCCCCCCCCCC	alkane	ü	76
291645	Cycloheptane	InChI=1S/C7H14/c1-2-4-6-7-5-3-1/h1-7H2	C1cccccc1	alkane	ü	78
584941	2,3-Dimethylhexane	InChI=1S/C8H18/c1-5-6-8(4)7(2)3/h7-8H,5-6H2,1-4H3	CC(C)C(C)CCC	alkane	ü	80
560214	Pentane, 2,3,3-trimethyl-	InChI=1S/C8H18/c1-6-8(4,5)7(2)3/h7H,6H2,1-5H3	CCC(C)(C)C(C)C	alkane	ü	85
592574	1,3-Cyclohexadiene	InChI=1S/C6H8/c1-2-4-6-5-3-1/h1-4H,5-6H2	C(=CC=CC1)C1	alkane	ü	86
109682	2-Pentene	InChI=1S/C5H10/c1-3-5-4-2/h3,5H,4H2,1-2H3/b5-3+	C(=CC)CC	alkane	ü	87
25167673	Butene	InChI=1S/C4H8/c1-3-4-2/h3H,1,4H2,2H3	C=CCC	alkane	ü	87
29730674	Docosene	-		alkane	ü	88
763291	1-Pentene, 2-methyl-	InChI=1S/C6H12/c1-4-5-6(2)3/h2,4-5H2,1,3H3	C(=C)(CCC)C	alkane	ü	90
293969	Cyclodecane	InChI=1S/C10H20/c1-2-4-6-8-10-9-7-5-3-1/h1-10H2	C1CCCCCCCCC1	alkane	ü	95
4390049	2,2,4,4,6,8,8-Heptamethylnonane	InChI=1/C16H34/c1-13(10-14(2,3)4)11-16(8,9)12-15(5,6)7/h13H,10-12H2,1-9H3	CC(CC(C)(C)C)CC(C)(C)CC(C)(C)C	alkane	ü	95
292648	Cyclo-octane	InChI=1S/C8H16/c1-2-4-6-8-7-5-3-1/h1-8H2	C1CCCCCCC1	alkane	ü	100
295487	Cyclopentadecane	InChI=1S/C15H30/c1-2-4-6-8-10-12-14-15-13-11-9-7-5-3-1/h1-15H2	C1CCCCCCCCCCCCCC1	alkane	ü	101
590181	2-Butene, (2Z)-	InChI=1S/C4H8/c1-3-4-2/h3-4H,1-2H3/b4-3-	C\C=C/C	alkane	ü	101
628411	1,4-Cyclohexadiene	InChI=1/C6H8/c1-2-4-6-5-3-1/h1-2,5-6H,3-4H2	C(=CCC=C1)C1	alkane	ü	103
25378227	Dodecene	InChI=1S/C12H24/c1-3-5-7-9-11-12-10-8-6-4-2/h3H,1,4-12H2,2H3	C=ccccccCCCCC	alkane	ü	105
624646	(2E)-2-Butene	InChI=1S/C4H8/c1-3-4-2/h3-4H,1-2H3/b4-3+	C\C=C\C	alkane	ü	109
108087	2,4-Dimethylpentane	InChI=1S/C7H16/c1-6(2)5-7(3)4/h6-7H,5H2,1-4H3	CC(C)CC(C)C	alkane	ü	110
589537	4-Methylheptane	InChI=1S/C8H18/c1-4-6-8(3)7-5-2/h8H,4-7H2,1-3H3	CCCC(C)CCC	alkane	ü	111
5502885	Cyclohexene, 1-methyl-4-(1-methylethyl)-	InChI=1S/C10H18/c1-8(2)10-6-4-9(3)5-7-10/h4,8,10H,5-7H2,1-3H3	C(=CCC(C1)C(C)C)(C1)C	alkane	ü	112
565593	Pentane, 2,3-dimethyl-	InChI=1/C7H16/c1-5-7(4)6(2)3/h6-7H,5H2,1-4H3	CCC(C)C(C)C	alkane	ü	114
79298	2,3-Dimethylbutane	InChI=1S/C6H14/c1-5(2)6(3)4/h5-6H,1-4H3	CC(C)C(C)C	alkane	ü	121
100403	4-Vinylcyclohexene	InChI=1/C8H12/c1-2-8-6-4-3-5-7-8/h2-4,8H,1,5-7H2	C=CC1CCC=CC1	alkane	ü	121
7194845	Heptatriacontane	InChI=1S/C37H76/c1-3-5-7-9-11-13-15-17-19-21-23-25-27-29-31-33-35-37-36-34-32-30-28-26-24-22-20-18-16-14-12-10-8-6-4-2/h3-37H2,1-2H3	CCCCCCCCCCCCCCCCCCCCCCCCCCCCCCCCCCCCC	alkane	ü	121
25377826	TRIDECENE	InChI=1S/C13H26/c1-3-5-7-9-11-13-12-10-8-6-4-2/h3,5H,4,6-13H2,1-2H3/b5-3+	CCCCCCCCCCCC=C	alkane	ü	123
27400788	Eicosene	-		alkane	ü	130
565753	2,3,4-Trimethylpentane	InChI=1S/C8H18/c1-6(2)8(5)7(3)4/h6-8H,1-5H3	CC(C)C(C)C(C)C	alkane	ü	135
26635643	Isooctane	InChI=1S/C8H18/c1-7(2)6-8(3,4)5/h7H,6H2,1-5H3	CCCCCC(C)C	alkane	ü	149
1678917	Ethyl cyclohexane	InChI=1S/C8H10/c1-2-8-6-4-3-5-7-8/h3-7H,2H2,1H3	CCC1CCCCC1	alkane	ü	177
26952136	TETRADECENE	InChI=1S/C14H28/c1-3-5-7-9-11-13-14-12-10-8-6-4-2/h3,5H,4,6-14H2,1-2H3/b5-3+	CC=CCCCCCCCCCCC	alkane	ü	182
4181957	Tetracontane	InChI=1S/C40H82/c1-3-5-7-9-11-13-15-17-19-21-23-25-27-29-31-33-35-37-39-40-38-36-34-32-30-28-26-24-22-20-18-16-14-12-10-8-6-4-2/h3-40H2,1-2H3	CCCCCCCCCCCCCCCCCCCCCCCCCCCCCCCCCCCCCCCC	alkane	ü	188
109671	1-Pentene	InChI=1S/C5H10/c1-3-5-4-2/h3H,1,4-5H2,2H3	CCCC=C	alkane	ü	190
591764	Hexane, 2-methyl-	InChI=1S/C7H16/c1-4-5-6-7(2)3/h7H,4-6H2,1-3H3	C(CCCC)(C)C	alkane	ü	194
592278	2-Methylheptane	InChI=1S/C8H18/c1-4-5-6-7-8(2)3/h8H,4-7H2,1-3H3	CCCCCC(C)C	alkane	ü	203
3452071	1-Eicosene	InChI=1S/C20H40/c1-3-5-7-9-11-13-15-17-19-20-18-16-14-12-10-8-6-4-2/h3H,1,4-20H2,2H3	C(=C)CCCCCCCCCCCCCCCCCC	alkane	ü	203
75832	2,2-Dimethylbutane	InChI=1S/C6H14/c1-5-6(2,3)4/h5H2,1-4H3	CCC(C)(C)C	alkane	ü	207
26952147	HEXADECENE	InChI=1S/C16H32/c1-3-5-7-9-11-13-15-16-14-12-10-8-6-4-2/h3H,1,4-16H2,2H3	C=CCCCCCCCCCCCCCC	alkane	ü	212
589435	2,4-Dimethylhexane	InChI=1/C8H18/c1-5-8(4)6-7(2)3/h7-8H,5-6H2,1-4H3	CCC(C)CC(C)C	alkane	ü	218
27070582	Octadecene	InChI=1S/C18H36/c1-3-5-7-9-11-13-15-17-18-16-14-12-10-8-6-4-2/h3H,1,4-18H2,2H3	C=CCCCCCCCCCCCCCCCC	alkane	ü	219
111671	2-Octene	InChI=1S/C8H16/c1-3-5-7-8-6-4-2/h3,5H,4,6-8H2,1-2H3/b5-3+	C(=CC)CCCCC	alkane	ü	225
294622	Cyclododecane	InChI=1S/C12H24/c1-2-4-6-8-10-12-11-9-7-5-3-1/h1-12H2	C(CCCCCCCCCC1)C1	alkane	ü	255
544854	Dotriacontane	InChI=1S/C32H66/c1-3-5-7-9-11-13-15-17-19-21-23-25-27-29-31-32-30-28-26-24-22-20-18-16-14-12-10-8-6-4-2/h3-32H2,1-2H3	C(CCCCCCCCCCCCCCCCCCCCCCCCCCCCCC)C	alkane	ü	263
26266057	HEPTADECENE	InChI=1S/C17H34/c1-3-5-7-9-11-13-15-17-16-14-12-10-8-6-4-2/h3H,1,4-17H2,2H3	C=CCCCCCCCCCCCCCCC	alkane	ü	263
592767	1-Heptene	InChI=1S/C7H14/c1-3-5-7-6-4-2/h3H,1,4-7H2,2H3	C(=C)CCCCC	alkane	ü	271
2213232	HEPTANE, 2,4-DIMETHYL-	InChI=1S/C9H20/c1-5-6-9(4)7-8(2)3/h8-9H,5-7H2,1-4H3	CCCC(C)CC(C)C	alkane	ü	273
592416	1-Hexene	InChI=1S/C6H12/c1-3-5-6-4-2/h3H,1,4-6H2,2H3	CCCCC=C	alkane	ü	278
1921706	Pentadecane, 2,6,10,14-tetramethyl-	InChI=1S/C19H40/c1-16(2)10-7-12-18(5)14-9-15-19(6)13-8-11-17(3)4/h16-19H,7-15H2,1-6H3	C(CCCC(CCCC(CCCC(C)C)C)C)(C)C	alkane	ü	315
13475826	2,2,4,6,6-Pentamethylheptane	InChI=1S/C12H26/c1-10(8-11(2,3)4)9-12(5,6)7/h10H,8-9H2,1-7H3	CC(CC(C)(C)C)CC(C)(C)C	alkane	ü	331
287923	Cyclopentane	InChI=1S/C5H10/c1-2-4-5-3-1/h1-5H2	C1CCCC1	alkane	ü	340
1599673	1-Docosene	InChI=1S/C22H44/c1-3-5-7-9-11-13-15-17-19-21-22-20-18-16-14-12-10-8-6-4-2/h3H,1,4-22H2,2H3	CCCCCCCCCCCCCCCCCCCCC=C	alkane	ü	350
872059	1-Decene	InChI=1S/C10H20/c1-3-5-7-9-10-8-6-4-2/h3H,1,4-10H2,2H3	C(=C)CCCCCCCC	alkane	ü	360
589344	3-Methylhexane	InChI=1/C7H16/c1-4-6-7(3)5-2/h7H,4-6H2,1-3H3	CCCC(C)CC	alkane	ü	370
7098228	Tetratetracontane	InChI=1S/C44H90/c1-3-5-7-9-11-13-15-17-19-21-23-25-27-29-31-33-35-37-39-41-43-44-42-40-38-36-34-32-30-28-26-24-22-20-18-16-14-12-10-8-6-4-2/h3-44H2,1-2H3	CCCCCCCCCCCCCCCCCCCCCCCCCCCCCCCCCCCCCCCCCCCC	alkane	ü	392
110838	Cyclohexene	InChI=1S/C6H10/c1-2-4-6-5-3-1/h1-2H,3-6H2	C(=CCCC1)C1	alkane	ü	411
112414	1-Dodecene	InChI=1S/C12H24/c1-3-5-7-9-11-12-10-8-6-4-2/h3H,1,4-12H2,2H3	C(=C)CCCCCCCCCC	alkane	ü	442
96140	3-Methylpentane	InChI=1S/C6H14/c1-4-6(3)5-2/h6H,4-5H2,1-3H3	CCC(C)CC	alkane	ü	479
107835	2-Methylpentane	InChI=1S/C6H14/c1-4-5-6(2)3/h6H,4-5H2,1-3H3	CCCC(C)C	alkane	ü	520
108872	Methylcyclohexane	InChI=1S/C7H14/c1-7-5-3-2-4-6-7/h7H,2-6H2,1H3	CC1CCCCC1	alkane	ü	537
18435455	1-Nonadecene	InChI=1S/C19H38/c1-3-5-7-9-11-13-15-17-19-18-16-14-12-10-8-6-4-2/h3H,1,4-19H2,2H3	CCCCCCCCCCCCCCCCCC=C	alkane	ü	548
630079	Pentatriacontane	InChI=1S/C35H72/c1-3-5-7-9-11-13-15-17-19-21-23-25-27-29-31-33-35-34-32-30-28-26-24-22-20-18-16-14-12-10-8-6-4-2/h3-35H2,1-2H3	CCCCCCCCCCCCCCCCCCCCCCCCCCCCCCCCCCC	alkane	ü	559
630068	Hexatriacontane	InChI=1S/C36H74/c1-3-5-7-9-11-13-15-17-19-21-23-25-27-29-31-33-35-36-34-32-30-28-26-24-22-20-18-16-14-12-10-8-6-4-2/h3-36H2,1-2H3	CCCCCCCCCCCCCCCCCCCCCCCCCCCCCCCCCCCC	alkane	ü	610
112889	1-Octadecene	InChI=1S/C18H36/c1-3-5-7-9-11-13-15-17-18-16-14-12-10-8-6-4-2/h3H,1,4-18H2,2H3	C(=C)CCCCCCCCCCCCCCCC	alkane	ü	619
14167590	Tetratriacontane	InChI=1S/C34H70/c1-3-5-7-9-11-13-15-17-19-21-23-25-27-29-31-33-34-32-30-28-26-24-22-20-18-16-14-12-10-8-6-4-2/h3-34H2,1-2H3	CCCCCCCCCCCCCCCCCCCCCCCCCCCCCCCCCC	alkane	ü	635
1329993	Cyclohexane, 1-methyl-4-(1-methylethyl)-, tetradehydro deriv.	InChI=1S/C10H16/c1-8(2)10-6-4-9(3)5-7-10/h4-6,8,10H,7H2,1-3H3	CC1CCC(CC1)C(C)C	alkane	ü	790
638686	Triacontane	InChI=1S/C30H62/c1-3-5-7-9-11-13-15-17-19-21-23-25-27-29-30-28-26-24-22-20-18-16-14-12-10-8-6-4-2/h3-30H2,1-2H3	C(CCCCCCCCCCCCCCCCCCCCCCCCCCCC)C	alkane	ü	1712
109660	Pentane	InChI=1S/C5H12/c1-3-5-4-2/h3-5H2,1-2H3	CCCCC	alkane	ü	1875
78795	1,3-Butadiene, 2-methyl-	InChI=1S/C5H8/c1-4-5(2)3/h4H,1-2H2,3H3	CC(=C)C=C	alkane	ü	2011
111842	Nonane	InChI=1S/C9H20/c1-3-5-7-9-8-6-4-2/h3-9H2,1-2H3	CCCCCCCCC	alkane	ü	2121
630013	Hexacosane	InChI=1S/C26H54/c1-3-5-7-9-11-13-15-17-19-21-23-25-26-24-22-20-18-16-14-12-10-8-6-4-2/h3-26H2,1-2H3	C(CCCCCCCCCCCCCCCCCCCCCCCC)C	alkane	ü	2458
110827	Cyclohexane	InChI=1S/C6H12/c1-2-4-6-5-3-1/h1-6H2	C1CCCCC1	alkane	ü	2902
142825	Heptane	InChI=1S/C7H16/c1-3-5-7-6-4-2/h3-7H2,1-2H3	CCCCCCC	alkane	ü	2982
629970	Docosane	InChI=1S/C22H46/c1-3-5-7-9-11-13-15-17-19-21-22-20-18-16-14-12-10-8-6-4-2/h3-22H2,1-2H3	CCCCCCCCCCCCCCCCCCCCCC	alkane	ü	3000
111659	Octane	InChI=1S/C8H18/c1-3-5-7-8-6-4-2/h3-8H2,1-2H3	CCCCCCCC	alkane	ü	3041
1120214	Undecane	InChI=1S/C11H24/c1-3-5-7-9-11-10-8-6-4-2/h3-11H2,1-2H3	CCCCCCCCCCC	alkane	ü	3265
646311	Tetracosane	InChI=1S/C24H50/c1-3-5-7-9-11-13-15-17-19-21-23-24-22-20-18-16-14-12-10-8-6-4-2/h3-24H2,1-2H3	C(CCCCCCCCCCCCCCCCCCCCCC)C	alkane	ü	3284
629505	Tridecane	InChI=1S/C13H28/c1-3-5-7-9-11-13-12-10-8-6-4-2/h3-13H2,1-2H3	CCCCCCCCCCCCC	alkane	ü	3414
629925	Nonadecane	InChI=1S/C19H40/c1-3-5-7-9-11-13-15-17-19-18-16-14-12-10-8-6-4-2/h3-19H2,1-2H3	CCCCCCCCCCCCCCCCCCC	alkane	ü	3516
124185	Decane	InChI=1S/C10H22/c1-3-5-7-9-10-8-6-4-2/h3-10H2,1-2H3	CCCCCCCCCC	alkane	ü	3534
638675	Tricosane	InChI=1S/C23H48/c1-3-5-7-9-11-13-15-17-19-21-23-22-20-18-16-14-12-10-8-6-4-2/h3-23H2,1-2H3	CCCCCCCCCCCCCCCCCCCCCCC	alkane	ü	3709
629947	Heneicosane	InChI=1S/C21H44/c1-3-5-7-9-11-13-15-17-19-21-20-18-16-14-12-10-8-6-4-2/h3-21H2,1-2H3	CCCCCCCCCCCCCCCCCCCCC	alkane	ü	3791
593453	Octadecane	InChI=1S/C18H38/c1-3-5-7-9-11-13-15-17-18-16-14-12-10-8-6-4-2/h3-18H2,1-2H3	CCCCCCCCCCCCCCCCCC	alkane	ü	3906
112958	Eicosane	InChI=1S/C20H42/c1-3-5-7-9-11-13-15-17-19-20-18-16-14-12-10-8-6-4-2/h3-20H2,1-2H3	CCCCCCCCCCCCCCCCCCCC	alkane	ü	3926
629629	Pentadecane	InChI=1S/C15H32/c1-3-5-7-9-11-13-15-14-12-10-8-6-4-2/h3-15H2,1-2H3	CCCCCCCCCCCCCCC	alkane	ü	4439
629787	Heptadecane	InChI=1S/C17H36/c1-3-5-7-9-11-13-15-17-16-14-12-10-8-6-4-2/h3-17H2,1-2H3	CCCCCCCCCCCCCCCCC	alkane	ü	4512
112403	Dodecane	InChI=1S/C12H26/c1-3-5-7-9-11-12-10-8-6-4-2/h3-12H2,1-2H3	CCCCCCCCCCCC	alkane	ü	4550
629594	Tetradecane	InChI=1S/C14H30/c1-3-5-7-9-11-13-14-12-10-8-6-4-2/h3-14H2,1-2H3	CCCCCCCCCCCCCC	alkane	ü	5083
544763	Hexadecane	InChI=1S/C16H34/c1-3-5-7-9-11-13-15-16-14-12-10-8-6-4-2/h3-16H2,1-2H3	CCCCCCCCCCCCCCCC	alkane	ü	6718
110543	n-Hexane	InChI=1S/C6H14/c1-3-5-6-4-2/h3-6H2,1-2H3	CCCCCC	alkane	ü	10422
295658	CYCLOHEXADECANE	InChI=1S/C16H32/c1-2-4-6-8-10-12-14-16-15-13-11-9-7-5-3-1/h1-16H2	C(CCCCCCCC1)CCCCCCC1	alkane
1678815	CYCLOHEXANE, 1,2,3-TRIMETHYL-, (1.ALPHA.,2.BETA.,3.ALPHA.)-	InChI=1S/C9H18/c1-7-5-4-6-8(2)9(7)3/h7-9H,4-6H2,1-3H3	C(CC(C)C1C)CC1C	alkane
2216322	HEPTANE, 4-ETHYL-	InChI=1S/C9H20/c1-4-7-9(6-3)8-5-2/h9H,4-8H2,1-3H3	CCCC(CC)CCC	alkane
3728572	CYCLOPENTANE, 1-METHYL-2-PROPYL-	InChI=1S/C9H18/c1-3-5-9-7-4-6-8(9)2/h8-9H,3-7H2,1-2H3	C(CC1C)CC1CCC	alkane
17301949	NONANE, 4-METHYL-	InChI=1S/C10H22/c1-4-6-7-9-10(3)8-5-2/h10H,4-9H2,1-3H3	CCCCCC(C)CCC	alkane
279232	Bicyclo[2.2.1]heptane	InChI=1S/C7H12/c1-2-7-4-3-6(1)5-7/h6-7H,1-5H2	C1CC2CC1CC2	alkane
294417	Cycloundecane	InChI=1S/C12H18/c1-4-10-7-8-11(5-2)12(6-3)9-10/h4-6,10-12H,1-3,7-9H2	C1CCCCCCCCCC1	alkane
295023	Cyclotridecane	InChI=1S/C13H26/c1-2-4-6-8-10-12-13-11-9-7-5-3-1/h1-13H2	C1CCCCCCCCCCCC1	alkane
295976	Cycloheptadecane	InChI=1S/C17H34/c1-2-4-6-8-10-12-14-16-17-15-13-11-9-7-5-3-1/h1-17H2	C1CCCCCCCCCCCCCCCC1	alkane
296184	Cyclooctadecane	InChI=1S/C18H36/c1-2-4-6-8-10-12-14-16-18-17-15-13-11-9-7-5-3-1/h1-18H2	C1CCCCCCCCCCCCCCCCC1	alkane
296446	Cyclononadecane	InChI=1/C19H38/c1-2-4-6-8-10-12-14-16-18-19-17-15-13-11-9-7-5-3-1/h1-19H2		alkane
297030	Cyclotetracosane	InChI=1S/C24H48/c1-2-4-6-8-10-12-14-16-18-20-22-24-23-21-19-17-15-13-11-9-7-5-3-1/h1-24H2	C1ccccccccccccccccccCCCCC1	alkane
297245	Cyclooctacosane	InChI=1S/C28H56/c1-2-4-6-8-10-12-14-16-18-20-22-24-26-28-27-25-23-21-19-17-15-13-11-9-7-5-3-1/h1-28H2	C1CCCCCCCCCCCCCCCCCCCCCCCCCCC1	alkane
499990	Cyclohexene, 3-methyl-6-(1-methylethenyl)-	InChI=1/C10H16/c1-8(2)10-6-4-9(3)5-7-10/h4,6,9-10H,1,5,7H2,2-3H3	CC1CCC(C=C1)C(C)=C	alkane
503446	Cyclohexene, 3,5,5-trimethyl-	InChI=1/C9H16/c1-8-5-4-6-9(2,3)7-8/h4-5,8H,6-7H2,1-3H3		alkane
514965	1,3-CYCLOHEXADIENE, 1,2,6,6-TETRAMETHYL-	InChI=1S/C10H16/c1-8-6-5-7-10(3,4)9(8)2/h5-6H,7H2,1-4H3	C(=CCC1(C)C)C(C)=C1C	alkane
544252	Cycloheptatriene	InChI=1S/C7H8/c1-2-4-6-7-5-3-1/h1-6H,7H2	C1C=CC=CC=C1	alkane
589902	1,4-Dimethylcyclohexane	InChI=1S/C8H10/c1-7-3-5-8(2)6-4-7/h3-6H,1-2H3	CC1CCC(C)CC1	alkane
591968	2,3-PENTADIENE	InChI=1S/C5H8/c1-3-5-4-2/h3-4H,1-2H3	CC=C=CC	alkane
592472	3-Hexene	InChI=1S/C6H12/c1-3-5-6-4-2/h5-6H,3-4H2,1-2H3/b6-5+	CCC=CCC	alkane
592483	1,3-Hexadiene	InChI=1S/C6H10/c1-3-5-6-4-2/h3,5-6H,1,4H2,2H3/b6-5+	CCC=CC=C	alkane
592778	2-Heptene	InChI=1S/C7H14/c1-3-5-7-6-4-2/h3,5H,4,6-7H2,1-2H3/b5-3+	CC=CCCCC	alkane
592789	3-HEPTENE	InChI=1S/C7H14/c1-3-5-7-6-4-2/h5,7H,3-4,6H2,1-2H3/b7-5+	CCC=CCCC	alkane
594821	Butane, 2,2,3,3-tetramethyl-	InChI=1S/C8H18/c1-7(2,3)8(4,5)6/h1-6H3	CC(C)(C)C(C)(C)C	alkane
616126	trans-3-Methyl-2-pentene	InChI=1S/C6H12/c1-4-6(3)5-2/h4H,5H2,1-3H3/b6-4+	CC=C(C)CC	alkane
625274	2-Methyl-2-pentene	InChI=1S/C6H12/c1-4-5-6(2)3/h5H,4H2,1-3H3	CCC=C(C)C	alkane
638368	2,6,10,14-Tetramethylhexadecane	InChI=1/C20H42/c1-7-18(4)12-9-14-20(6)16-10-15-19(5)13-8-11-17(2)3/h17-20H,7-16H2,1-6H3	CCC(C)CCCC(C)CCCC(C)CCCC(C)C	alkane
646059	1-PENTEN-3-YNE	InChI=1S/C5H6/c1-3-5-4-2/h3H,1H2,2H3	C=CC#CC	alkane
674760	trans-4-Methyl-2-pentene	InChI=1S/C6H12/c1-4-5-6(2)3/h4-6H,1-3H3/b5-4+	CC=CC(C)C	alkane
683738	(2H4)Ethylene	InChI=1S/C2H4/c1-2/h1-2H2/i1D2,2D2	[2H]C([2H])=C([2H])[2H]	alkane
690937	3-HEXENE, 2,2-DIMETHYL-, (E)-	InChI=1S/C8H16/c1-5-6-7-8(2,3)4/h6-7H,5H2,1-4H3/b7-6+	CCC=CC(C)(C)C	alkane
692240	3-HEXENE, 2-METHYL-, (E)-	InChI=1S/C7H14/c1-4-5-6-7(2)3/h5-7H,4H2,1-3H3/b6-5+	CCC=CC(C)C	alkane
762629	1-PENTENE, 4,4-DIMETHYL-	InChI=1S/C7H14/c1-5-6-7(2,3)4/h5H,1,6H2,2-4H3	C=CCC(C)(C)C	alkane
871283	1-PENTEN-4-YNE	InChI=1S/C5H6/c1-3-5-4-2/h1,4H,2,5H2	C#CCC=C	alkane
871830	NONANE, 2-METHYL-	InChI=1S/C10H22/c1-4-5-6-7-8-9-10(2)3/h10H,4-9H2,1-3H3	ccccccCC(C)C	alkane
928494	3-Hexyne	InChI=1S/C6H10/c1-3-5-6-4-2/h3-4H2,1-2H3	CCC#CCC	alkane
930187	CYCLOPROPANE, 1,2-DIMETHYL-, CIS-	InChI=1S/CCl2NO2P/c2-7(3,6)4-1-5	C(C1C)C1C	alkane
930892	(Z)-1-Ethyl-2-methylcyclopentane	InChI=1/C8H16/c1-3-8-6-4-5-7(8)2/h7-8H,3-6H2,1-2H3/t7-,8+/s2	CC[C@@H]1CCC[C@@H]1C	alkane
1002171	2,9-Dimethyldecane	InChI=1S/C12H26/c1-11(2)9-7-5-6-8-10-12(3)4/h11-12H,5-10H2,1-4H3	CC(C)CCCCCCC(C)C	alkane
1002433	UNDECANE, 3-METHYL-	InChI=1S/C12H26/c1-4-6-7-8-9-10-11-12(3)5-2/h12H,4-11H2,1-3H3	CCCCCCCCC(C)CC	alkane
1067205	3,3-Diethylpentane	InChI=1S/C9H20/c1-5-9(6-2,7-3)8-4/h5-8H2,1-4H3	CCC(CC)(CC)CC	alkane
1069530	2,3,5-Trimethylhexane	InChI=1S/C9H20/c1-7(2)6-9(5)8(3)4/h7-9H,6H2,1-5H3	CC(C)C(C)CC(C)C	alkane
1071267	2,2-Dimethylheptane	InChI=1S/C9H20/c1-5-6-7-8-9(2,3)4/h5-8H2,1-4H3	CCCCCC(C)(C)C	alkane
1071314	2,2,7,7-TETRAMETHYLOCTANE	InChI=1S/C12H26/c1-11(2,3)9-7-8-10-12(4,5)6/h7-10H2,1-6H3	CC(C)(C)CCCCC(C)(C)C	alkane
1072055	HEPTANE, 2,6-DIMETHYL-	InChI=1S/C9H20/c1-8(2)6-5-7-9(3)4/h8-9H,5-7H2,1-4H3	CC(C)CCCC(C)C	alkane
1072408	2,5,8,11,14,17,20-Heptaoxahenicosane	InChI=1S/C14H30O7/c1-15-3-5-17-7-9-19-11-13-21-14-12-20-10-8-18-6-4-16-2/h3-14H2,1-2H3	COCCOCCOCCOCCOCCOCCOC	alkane
1335860	METHYLCYCLOHEXENE	InChI=1S/C7H12/c1-7-5-3-2-4-6-7/h5H,2-4,6H2,1H3	CC1=CCCCC1	alkane
1560845	Eicosane, 2-methyl-	InChI=1S/C21H44/c1-4-5-6-7-8-9-10-11-12-13-14-15-16-17-18-19-20-21(2)3/h21H,4-20H2,1-3H3		alkane
1560867	NONADECANE, 2-METHYL-	InChI=1S/C20H42/c1-4-5-6-7-8-9-10-11-12-13-14-15-16-17-18-19-20(2)3/h20H,4-19H2,1-3H3	cccccccccccccccccc(C)C	alkane
1560889	Octadecane, 2-methyl-	InChI=1S/C19H40/c1-4-5-6-7-8-9-10-11-12-13-14-15-16-17-18-19(2)3/h19H,4-18H2,1-3H3	CCCCCCCCCCCCCCCCC(C)C	alkane
1560890	Heptadecane, 2-methyl-	InChI=1S/C18H38/c1-4-5-6-7-8-9-10-11-12-13-14-15-16-17-18(2)3/h18H,4-17H2,1-3H3	CCCCCCCCCCCCCCCC(C)C	alkane
1560925	HEXADECANE, 2-METHYL-	InChI=1S/C17H36/c1-4-5-6-7-8-9-10-11-12-13-14-15-16-17(2)3/h17H,4-16H2,1-3H3	ccccccccccccCCC(C)C	alkane
1560936	PENTADECANE, 2-METHYL-	InChI=1S/C16H34/c1-4-5-6-7-8-9-10-11-12-13-14-15-16(2)3/h16H,4-15H2,1-3H3	CCCCCCCCCCCCCC(C)C	alkane
1560969	2-Methyltridecane	InChI=1S/C14H30/c1-4-5-6-7-8-9-10-11-12-13-14(2)3/h14H,4-13H2,1-3H3	CCCCCCCCCCCC(C)C	alkane
1568996	4-Undecene	InChI=1S/C6H12O2/c1-3-6-7-4-5(2)8-6/h5-6H,3-4H2,1-2H3		alkane
1632708	UNDECANE, 5-METHYL-	InChI=1S/C12H26/c1-4-6-8-9-11-12(3)10-7-5-2/h12H,4-11H2,1-3H3	CCCCCCC(C)CCCC	alkane
1636437	DECANE, 5,6-DIMETHYL-	InChI=1S/C12H26/c1-5-7-9-11(3)12(4)10-8-6-2/h11-12H,5-10H2,1-4H3	CCCCC(C)C(C)CCCC	alkane
1638262	CYCLOPENTANE, 1,1-DIMETHYL-	InChI=1S/C7H14/c1-7(2)5-3-4-6-7/h3-6H2,1-2H3	C(CC1)CC1(C)C	alkane
1652966	2-Dodecene	InChI=1S/C12H24/c1-3-5-7-9-11-12-10-8-6-4-2/h3,5H,4,6-12H2,1-2H3		alkane
1678973	CYCLOHEXANE, 1,2,3-TRIMETHYL-	InChI=1S/C9H18/c1-7-5-4-6-8(2)9(7)3/h7-9H,4-6H2,1-3H3	C(CC(C)C1C)CC1C	alkane
1759586	CYCLOPENTANE, 1,3-DIMETHYL-, TRANS-	InChI=1S/C7H14/c1-6-3-4-7(2)5-6/h6-7H,3-5H2,1-2H3	C(CC1C)C(C1)C	alkane
1795217	Cyclopentane, decyl-	InChI=1S/C15H30/c1-2-3-4-5-6-7-8-9-12-15-13-10-11-14-15/h15H,2-14H2,1H3	CCCCCCCCCCC1CCCC1	alkane
1795262	CYCLOHEXANE, 1,3,5-TRIMETHYL-, (1.ALPHA.,3.ALPHA.,5.BETA.)-	InChI=1S/C9H18/c1-7-4-8(2)6-9(3)5-7/h7-9H,4-6H2,1-3H3	C(C(CC1C)C)C(C1)C	alkane
2040951	Butylcyclopentane	InChI=1S/C9H18/c1-2-3-6-9-7-4-5-8-9/h9H,2-8H2,1H3	CCCCC1CCCC1	alkane
2051301	2,6-Dimethyloctane	InChI=1/C10H22/c1-5-10(4)8-6-7-9(2)3/h9-10H,5-8H2,1-4H3	CCC(C)CCCC(C)C	alkane
2080899	1,4-HEXADIENE, 3-ETHYL-	InChI=1S/C8H14/c1-4-7-8(5-2)6-3/h4-5,7-8H,2,6H2,1,3H3	C=CC(C=CC)CC	alkane
2146410	bicyclo[2.2.1]heptane, 2-ethyl-	InChI=1/C9H16/c1-2-8-5-7-3-4-9(8)6-7/h7-9H,2-6H2,1H3	CCC1CC2CCC1C2	alkane
2196238	1,3,5-Heptatriene	InChI=1S/C7H10/c1-3-5-7-6-4-2/h3-7H,1H2,2H3		alkane
2196249	1,3,5-Hexatriene, 3-methyl-	InChI=1S/C7H10/c1-4-6-7(3)5-2/h4-6H,1-2H2,3H3		alkane
2198234	4-NONENE	InChI=1S/C9H18/c1-3-5-7-9-8-6-4-2/h7,9H,3-6,8H2,1-2H3/b9-7+	CCCC=CCCCC	alkane
2213323	1-PENTENE, 2,4-DIMETHYL-	InChI=1S/C7H14/c1-6(2)5-7(3)4/h7H,1,5H2,2-4H3	C=C(C)CC(C)C	alkane
2216333	3-Methyloctane	InChI=1/C9H20/c1-4-6-7-8-9(3)5-2/h9H,4-8H2,1-3H3	CCCCCC(C)CC	alkane
2216344	4-Methyloctane	InChI=1/C9H20/c1-4-6-8-9(3)7-5-2/h9H,4-8H2,1-3H3	CCCCC(C)CCC	alkane
2234755	CYCLOHEXANE, 1,2,4-TRIMETHYL-	InChI=1S/C9H18/c1-7-4-5-8(2)9(3)6-7/h7-9H,4-6H2,1-3H3	C(CC(C)C1C)C(C1)C	alkane
2292797	Congressane	InChI=1S/C14H20/c1-7-2-12-10-4-8-5-11(9(1)10)13(3-7)14(12)6-8/h7-14H,1-6H2	[H]C12CC3([H])C4([H])CC5([H])CC3([H])C([H])(C1)C([H])(C5)C4([H])C2	alkane
2384852	3-DECYNE	InChI=1S/C10H18/c1-3-5-7-9-10-8-6-4-2/h3-7,9H2,1-2H3	C(CC)#CCCCCCC	alkane
2400024	3-PHENYLEICOSANE	InChI=1S/C26H46/c1-3-5-6-7-8-9-10-11-12-13-14-15-16-17-19-22-25(4-2)26-23-20-18-21-24-26/h18,20-21,23-25H,3-17,19,22H2,1-2H3	CCC(c1ccccc1)ccccccccccccCCCCC	alkane
2452995	CYCLOPENTANE, 1,2-DIMETHYL-	InChI=1S/C7H14/c1-6-4-3-5-7(6)2/h6-7H,3-5H2,1-2H3	C(CC1C)CC1C	alkane
2613618	2,4,6-Trimethylheptane	InChI=1S/C10H22/c1-8(2)6-10(5)7-9(3)4/h8-10H,6-7H2,1-5H3	CC(C)CC(C)CC(C)C	alkane
2613652	CYCLOPENTANE, 1-ETHYL-3-METHYL-, TRANS-	InChI=1S/C8H16/c1-3-8-5-4-7(2)6-8/h7-8H,3-6H2,1-2H3	C(CC1CC)C(C1)C	alkane
2738183	3-HEPTENE, 2,6-DIMETHYL-	InChI=1S/C9H18/c1-8(2)6-5-7-9(3)4/h5-6,8-9H,7H2,1-4H3/b6-5+	CC(C)C=CCC(C)C	alkane
2738194	2-HEXENE, 2-METHYL-	InChI=1S/C7H14/c1-4-5-6-7(2)3/h6H,4-5H2,1-3H3	CCCC=C(C)C	alkane
2801845	2,4-Dimethyldecane	InChI=1/C12H26/c1-5-6-7-8-9-12(4)10-11(2)3/h11-12H,5-10H2,1-4H3	ccccccC(C)CC(C)C	alkane
2815578	1,2,3-Trimethylcyclopentane	InChI=1/C8H16/c1-6-4-5-7(2)8(6)3/h6-8H,4-5H2,1-3H3	CC1CCC(C)C1C	alkane
2847725	DECANE, 4-METHYL-	InChI=1S/C11H24/c1-4-6-7-8-10-11(3)9-5-2/h11H,4-10H2,1-3H3	ccccccC(C)CCC	alkane
2882964	pentadecane, 3-methyl-	InChI=1/C16H34/c1-4-6-7-8-9-10-11-12-13-14-15-16(3)5-2/h16H,4-15H2,1-3H3	CCCCCCCCCCCCC(C)CC	alkane
2883058	OCTANE, 2-CYCLOHEXYL-	InChI=1S/C14H28/c1-3-4-5-7-10-13(2)14-11-8-6-9-12-14/h13-14H,3-12H2,1-2H3	C(CCC1C(C)CCCCCC)CC1	alkane
2884062	NONANE, 2,3-DIMETHYL-	InChI=1S/C11H24/c1-5-6-7-8-9-11(4)10(2)3/h10-11H,5-9H2,1-4H3	ccccccC(C)C(C)C	alkane
2980690	UNDECANE, 4-METHYL-	InChI=1S/C12H26/c1-4-6-7-8-9-11-12(3)10-5-2/h12H,4-11H2,1-3H3	ccccccCC(C)CCC	alkane
3073663	1,1,3-Trimethylcyclohexane	InChI=1S/C9H18/c1-8-5-4-6-9(2,3)7-8/h8H,4-7H2,1-3H3	C(CCCC1C)(C1)(C)C	alkane
3074713	2,3-Dimethylheptane	InChI=1/C9H20/c1-5-6-7-9(4)8(2)3/h8-9H,5-7H2,1-4H3	CCCCC(C)C(C)C	alkane
3074757	Hexane, 4-ethyl-2-methyl-	InChI=1/C9H20/c1-5-9(6-2)7-8(3)4/h8-9H,5-7H2,1-4H3	CCC(CC)CC(C)C	alkane
3074780	1-Heptene, 2,6-dimethyl-	InChI=1S/C9H18/c1-8(2)6-5-7-9(3)4/h9H,1,5-7H2,2-4H3	CC(C)CCCC(C)=C	alkane
3178298	HEPTANE, 4-PROPYL-	InChI=1S/C10H22/c1-4-7-10(8-5-2)9-6-3/h10H,4-9H2,1-3H3	CCCC(CCC)CCC	alkane
3404759	3-methyl-2-Heptene	InChI=1S/C8H16/c1-4-6-7-8(3)5-2/h5H,4,6-7H2,1-3H3/b8-5+	CCCC\C(C)=C\C	alkane
3522949	2,2,5-Trimethylhexane	InChI=1S/C9H20/c1-8(2)6-7-9(3,4)5/h8H,6-7H2,1-5H3	CC(C)(C)CCC(C)C	alkane
3524730	1-HEXENE, 5-METHYL-	InChI=1S/C7H14/c1-4-5-6-7(2)3/h4,7H,1,5-6H2,2-3H3	C=CCCC(C)C	alkane
3741002	Cyclopentane, pentyl-	InChI=1S/C10H20/c1-2-3-4-7-10-8-5-6-9-10/h10H,2-9H2,1H3	CCCCCC1CCCC1	alkane
3875512	CYCLOPENTANE, (1-METHYLETHYL)-	InChI=1S/C8H16/c1-7(2)8-5-3-4-6-8/h7-8H,3-6H2,1-2H3	C(CC1)CC1C(C)C	alkane
3891994	2,6,10-TRIMETHYLTRIDECANE	InChI=1S/C16H34/c1-6-9-15(4)12-8-13-16(5)11-7-10-14(2)3/h14-16H,6-13H2,1-5H3	CC(CCCC(CCCC(CCC)C)C)C	alkane
3892000	2,6,10-Trimethylpentadecane	InChI=1/C18H38/c1-6-7-8-12-17(4)14-10-15-18(5)13-9-11-16(2)3/h16-18H,6-15H2,1-5H3	CCCCCC(C)CCCC(C)CCCC(C)C	alkane
3899363	3-HEXENE, 3-METHYL-, (E)-	InChI=1S/C7H14/c1-4-5-6-7(2)3/h5-7H,4H2,1-3H3/b6-5+	CCC=C(C)CC	alkane
4032933	heptane, 2,3,6-trimethyl-	InChI=1/C10H22/c1-8(2)6-7-10(5)9(3)4/h8-10H,6-7H2,1-5H3	CC(C)CCC(C)C(C)C	alkane
4032944	2,4-DIMETHYLOCTANE	InChI=1S/C10H22/c1-5-6-7-10(4)8-9(2)3/h9-10H,5-8H2,1-4H3	CC(CC(CCCC)C)C	alkane
4038044	1-PENTENE, 3-ETHYL-	InChI=1S/C7H14/c1-4-7(5-2)6-3/h4,7H,1,5-6H2,2-3H3	C=CC(CC)CC	alkane
4050457	2-Hexene (trans-)	InChI=1S/C6H12/c1-3-5-6-4-2/h3,5H,4,6H2,1-2H3/b5-3+	CC=CCCC	alkane
4104567	CYCLOHEXENE, 3-(2-METHYLPROPYL)-	InChI=1S/C10H18/c1-9(2)8-10-6-4-3-5-7-10/h4,6,9-10H,3,5,7-8H2,1-2H3	C(=CC(C1)CC(C)C)CC1	alkane
4110445	OCTANE, 3,3-DIMETHYL-	InChI=1S/C10H22/c1-5-7-8-9-10(3,4)6-2/h5-9H2,1-4H3	CCCCCC(C)(C)CC	alkane
4126787	CYCLOHEPTANE, METHYL-	InChI=1S/C8H16/c1-8-6-4-2-3-5-7-8/h8H,2-7H2,1H3	C(CCC1)CCC1C	alkane
4291796	1-Methyl-2-propyl-cyclohexane	InChI=1/C10H20/c1-3-6-10-8-5-4-7-9(10)2/h9-10H,3-8H2,1-2H3	CCCC1CCCCC1C	alkane
4316658	1-HEXENE, 3,5,5-TRIMETHYL-	InChI=1S/C15H10O3/c1-18-15(17)12-8-4-7-11-13(12)9-5-2-3-6-10(9)14(11)16/h2-8H,1H3	C=CC(C)CC(C)(C)C	alkane
4443554	Cyclohexane, eicosyl-	InChI=1S/C26H52/c1-2-3-4-5-6-7-8-9-10-11-12-13-14-15-16-17-18-20-23-26-24-21-19-22-25-26/h26H,2-25H2,1H3	CCCCCCCCCCCCCCCCCCCCC1CCCCC1	alkane
4485169	3-HEPTENE, 4-METHYL-	InChI=1S/C8H16/c1-4-6-8(3)7-5-2/h6H,4-5,7H2,1-3H3/b8-6+	CCC=C(C)CCC	alkane
4516692	1,1,3-Trimethylcyclopentane	InChI=1S/C8H16/c1-7-4-5-8(2,3)6-7/h7H,4-6H2,1-3H3	CC1(C)CC(C)CC1	alkane
4537148	6-Phenylundecane	InChI=1S/C17H28/c1-3-5-8-12-16(13-9-6-4-2)17-14-10-7-11-15-17/h7,10-11,14-16H,3-6,8-9,12-13H2,1-2H3	CCCCCC(CCCCC)C1=CC=CC=C1	alkane
4588185	1-OCTENE, 2-METHYL-	InChI=1S/C9H18/c1-4-5-6-7-8-9(2)3/h2,4-8H2,1,3H3	C=C(C)CCCCCC	alkane
4736485	1,5,9-CYCLODODECATRIENE, (Z,Z,Z)-	InChI=1S/C12H18/c1-2-4-6-8-10-12-11-9-7-5-3-1/h1-2,7-10H,3-6,11-12H2	C(=CCCC=CC1)CCC=CC1	alkane
4806615	Cyclobutane, ethyl-	InChI=1S/C6H12/c1-2-6-4-3-5-6/h6H,2-5H2,1H3	CCC1CCC1	alkane
4810097	1-HEPTENE, 3-METHYL-	InChI=1S/C8H16/c1-4-6-7-8(3)5-2/h5,8H,2,4,6-7H2,1,3H3	C=CC(C)CCCC	alkane
4914890	3-hexene, 3-methyl-, (z)-	InChI=1S/C7H14/c1-4-6-7(3)5-2/h6H,4-5H2,1-3H3/b7-6-	CC\C=C(\C)CC	alkane
4923788	CYCLOHEXANE, 1-ETHYL-2-METHYL-, TRANS-	InChI=1S/C9H18/c1-3-9-7-5-4-6-8(9)2/h8-9H,3-7H2,1-2H3	C(CCC1CC)CC1C	alkane
4926787	CYCLOHEXANE, 1-ETHYL-4-METHYL-, CIS-	InChI=1S/C9H18/c1-3-9-6-4-8(2)5-7-9/h8-9H,3-7H2,1-2H3	C(CC(C1)CC)C(C1)C	alkane
4926903	CYCLOHEXANE, 1-ETHYL-1-METHYL-	InChI=1S/C9H18/c1-3-9(2)7-5-4-6-8-9/h3-8H2,1-2H3	C(CCC1(C)CC)CC1	alkane
4984014	3,7-Dimethyloct-1-ene	InChI=1/C10H20/c1-5-10(4)8-6-7-9(2)3/h5,9-10H,1,6-8H2,2-4H3	CC(C)CCCC(C)C=C	alkane
5856666	Tetrapentacontane	InChI=1S/C54H110/c1-3-5-7-9-11-13-15-17-19-21-23-25-27-29-31-33-35-37-39-41-43-45-47-49-51-53-54-52-50-48-46-44-42-40-38-36-34-32-30-28-26-24-22-20-18-16-14-12-10-8-6-4-2/h3-54H2,1-2H3	CCCCCCCCCCCCCCCCCCCCCCCCCCCCCCCCCCCCCCCCCCCCCCCCCCCCCC	alkane
5911046	3-Methylnonane	InChI=1/C10H22/c1-4-6-7-8-9-10(3)5-2/h10H,4-9H2,1-3H3	CCCCCCC(C)CC	alkane
6094026	1-HEXENE, 2-METHYL-	InChI=1S/C7H14/c1-4-5-6-7(2)3/h2,4-6H2,1,3H3	C=C(C)CCCC	alkane
6108618	(2Z,4Z)-2,4-Hexadiene	InChI=1S/C6H10/c1-3-5-6-4-2/h3-6H,1-2H3	C\C=C/C=C\C	alkane
6236880	CYCLOHEXANE, 1-ETHYL-4-METHYL-, TRANS-	InChI=1S/C9H18/c1-3-9-6-4-8(2)5-7-9/h8-9H,3-7H2,1-2H3	C(CC(C1)CC)C(C1)C	alkane
6418413	tridecane, 3-methyl-	InChI=1/C14H30/c1-4-6-7-8-9-10-11-12-13-14(3)5-2/h14H,4-13H2,1-3H3	CCCCCCCCCCC(C)CC	alkane
6418435	hexadecane, 3-methyl-	InChI=1/C17H36/c1-4-6-7-8-9-10-11-12-13-14-15-16-17(3)5-2/h17H,4-16H2,1-3H3	CCCCCCCCCCCCCC(C)CC	alkane
6418446	heptadecane, 3-methyl-	InChI=1/C18H38/c1-4-6-7-8-9-10-11-12-13-14-15-16-17-18(3)5-2/h18H,4-17H2,1-3H3	CCCCCCCCCCCCCCC(C)CC	alkane
6418457	NONADECANE, 3-METHYL-	InChI=1S/C20H42/c1-4-6-7-8-9-10-11-12-13-14-15-16-17-18-19-20(3)5-2/h20H,4-19H2,1-3H3	ccccccccccccCCCCC(C)CC	alkane
6434782	(2E)-2-Nonene	InChI=1S/C9H18/c1-3-5-7-9-8-6-4-2/h3,5H,4,6-9H2,1-2H3/b5-3+	CCCCCC\C=C\C	alkane
6443921	2-Heptene (cis-)	InChI=1S/C7H14/c1-3-5-7-6-4-2/h3,5H,4,6-7H2,1-2H3/b5-3+	CC=CCCCC	alkane
6561440	3-Methyloctadecane	InChI=1/C19H40/c1-4-6-7-8-9-10-11-12-13-14-15-16-17-18-19(3)5-2/h19H,4-18H2,1-3H3	CCCCCCCCCCCCCCCC(C)CC	alkane
6568394	1,3,6,10-Cyclotetradecatetraene	InChI=1/C14H20/c1-2-4-6-8-10-12-14-13-11-9-7-5-3-1/h1-4,7,9,12,14H,5-6,8,10-11,13H2		alkane
6703828	Cyclopentane, heneicosyl-	InChI=1S/C26H52/c1-2-3-4-5-6-7-8-9-10-11-12-13-14-15-16-17-18-19-20-23-26-24-21-22-25-26/h26H,2-25H2,1H3	CCCCCCCCCCCCCCCCCCCCCC1CCCC1	alkane
6783911	Cyclohexane, 1-ethyl-1,4-dimethyl-	InChI=1/C10H20/c1-4-10(3)7-5-9(2)6-8-10/h9H,4-8H2,1-3H3		alkane
6783922	cyclohexane, 1,1,2,3-tetramethyl-	InChI=1/C10H20/c1-8-6-5-7-10(3,4)9(8)2/h8-9H,5-7H2,1-4H3	CC1CCCC(C)(C)C1C	alkane
6812380	1-CYCLOHEXYLHEXADECANE	InChI=1S/C22H38/c1-2-3-4-5-6-7-8-9-10-11-12-13-14-16-19-22-20-17-15-18-21-22/h15,17-18,20-21H,2-14,16,19H2,1H3	CCCCCCCCCCCCCCCCC1CCCCC1	alkane
6816177	2-_Decene	InChI=1S/C10H20/c1-3-5-7-9-10-8-6-4-2/h3,5H,4,6-10H2,1-2H3	CCCCCCCC=CC	alkane
6971400	17-pentatriacontene	InChI=1S/C35H70/c1-3-5-7-9-11-13-15-17-19-21-23-25-27-29-31-33-35-34-32-30-28-26-24-22-20-18-16-14-12-10-8-6-4-2/h33,35H,3-32,34H2,1-2H3/b35-33+	CCCCCCCCCCCCCCCCC\C=C\CCCCCCCCCCCCCCCC	alkane
6975924	1-HEXENE, 2,5-DIMETHYL-	InChI=1S/C8H16/c1-7(2)5-6-8(3)4/h8H,1,5-6H2,2-4H3	C=C(C)CCC(C)C	alkane
7045718	2-Methylundecane	InChI=1S/C12H26/c1-4-5-6-7-8-9-10-11-12(2)3/h12H,4-11H2,1-3H3	CCCCCCCCCC(C)C	alkane
7058051	CYCLOHEXANE, 1-ETHYL-2,3-DIMETHYL-	InChI=1S/C10H20/c1-4-10-7-5-6-8(2)9(10)3/h8-10H,4-7H2,1-3H3	C(CC(C)C1C)CC1CC	alkane
7094260	CYCLOHEXANE, 1,1,2-TRIMETHYL-	InChI=1S/C9H18/c1-8-6-4-5-7-9(8,2)3/h8H,4-7H2,1-3H3	C(CCC1(C)C)CC1C	alkane
7098206	Dotetracontane	InChI=1S/C42H86/c1-3-5-7-9-11-13-15-17-19-21-23-25-27-29-31-33-35-37-39-41-42-40-38-36-34-32-30-28-26-24-22-20-18-16-14-12-10-8-6-4-2/h3-42H2,1-2H3	CCCCCCCCCCCCCCCCCCCCCCCCCCCCCCCCCCCCCCCCCC	alkane
7098217	Tritetracontane	InChI=1S/C43H88/c1-3-5-7-9-11-13-15-17-19-21-23-25-27-29-31-33-35-37-39-41-43-42-40-38-36-34-32-30-28-26-24-22-20-18-16-14-12-10-8-6-4-2/h3-43H2,1-2H3	CCCCCCCCCCCCCCCCCCCCCCCCCCCCCCCCCCCCCCCCCCC	alkane
7154805	HEPTANE, 3,3,5-TRIMETHYL-	InChI=1S/C10H22/c1-6-9(3)8-10(4,5)7-2/h9H,6-8H2,1-5H3	CCC(C)CC(C)(C)CC	alkane
7194867	Nonatriacontane	InChI=1S/C39H80/c1-3-5-7-9-11-13-15-17-19-21-23-25-27-29-31-33-35-37-39-38-36-34-32-30-28-26-24-22-20-18-16-14-12-10-8-6-4-2/h3-39H2,1-2H3	CCCCCCCCCCCCCCCCCCCCCCCCCCCCCCCCCCCCCCC	alkane
7194878	Hentetracontane	InChI=1S/C41H84/c1-3-5-7-9-11-13-15-17-19-21-23-25-27-29-31-33-35-37-39-41-40-38-36-34-32-30-28-26-24-22-20-18-16-14-12-10-8-6-4-2/h3-41H2,1-2H3	CCCCCCCCCCCCCCCCCCCCCCCCCCCCCCCCCCCCCCCCC	alkane
7206146	(E)-3-dodecene	InChI=1S/C12H24/c1-3-5-7-9-11-12-10-8-6-4-2/h5,7H,3-4,6,8-12H2,1-2H3/b7-5+	CCCCCCCC\C=C\CC	alkane
7206215	5-octadecene, (e)-	InChI=1S/C18H36/c1-3-5-7-9-11-13-15-17-18-16-14-12-10-8-6-4-2/h9,11H,3-8,10,12-18H2,1-2H3/b11-9+	CCCCCCCCCCCC\C=C\CCCC	alkane
7206260	2-Dodecene, (2Z)-	InChI=1/C12H24/c1-3-5-7-9-11-12-10-8-6-4-2/h3,5H,4,6-12H2,1-2H3/b5-3-	CCCCCCCCC\C=C/C	alkane
7225641	9-Octylheptadecane	InChI=1S/C25H52/c1-4-7-10-13-16-19-22-25(23-20-17-14-11-8-5-2)24-21-18-15-12-9-6-3/h25H,4-24H2,1-3H3	ccccccCCC(ccccccCC)ccccccCC	alkane
7300030	3-Heptene, 3-methyl-	InChI=1S/C8H16/c1-4-6-7-8(3)5-2/h7H,4-6H2,1-3H3/b8-7+	CCCC=C(C)CC	alkane
7385786	1-PENTENE, 3,4-DIMETHYL-	InChI=1S/C7H14/c1-5-7(4)6(2)3/h5-7H,1H2,2-4H3	C=CC(C)C(C)C	alkane
7385822	2-HEXENE, 5-METHYL-, (E)-	InChI=1S/C7H14/c1-4-5-6-7(2)3/h4-5,7H,6H2,1-3H3/b5-4+	CC=CCC(C)C	alkane
7423690	3,5-Dimethyl-1-hexene	InChI=1S/C8H16/c1-5-8(4)6-7(2)3/h5,7-8H,1,6H2,2-4H3	CC(C)CC(C)C=C	alkane
7642048	2-OCTENE, (Z)-	InChI=1S/C8H16/c1-3-5-7-8-6-4-2/h3,5H,4,6-8H2,1-2H3/b5-3-	CC=cccccc	alkane
7642106	3-Heptene, (3Z)-	InChI=1/C7H14/c1-3-5-7-6-4-2/h5,7H,3-4,6H2,1-2H3/b7-5-	CCC=CCCC	alkane
7642151	4-OCTENE, (Z)-	InChI=1S/C8H16/c1-3-5-7-8-6-4-2/h7-8H,3-6H2,1-2H3/b8-7-	CCCC=CCCC	alkane
7688213	2-Hexene (Z)	InChI=1S/C6H12/c1-3-5-6-4-2/h3,5H,4,6H2,1-2H3/b5-3-	CC=CCCC	alkane
10306920	Cyclopropene, 1,2-dipropyl-	InChI=1/C9H16/c1-3-5-8-7-9(8)6-4-2/h3-7H2,1-2H3	CCC1=C(CC)C1	alkane
10374740	7-Tetradecene	InChI=1S/C14H28/c1-3-5-7-9-11-13-14-12-10-8-6-4-2/h13-14H,3-12H2,1-2H3	CCCCCCC=CCCCCCC	alkane
10405842	(4Z)-4-Nonene	InChI=1S/C9H18/c1-3-5-7-9-8-6-4-2/h7,9H,3-6,8H2,1-2H3/b9-7-	CCCC\C=C/CCC	alkane
10420903	1,3-HEXADIEN-5-YNE	InChI=1S/C6H6/c1-3-5-6-4-2/h1,4-6H,2H2/b6-5+	C#CC=CC=C	alkane
10544964	octadecane, 6-methyl-	InChI=1/C19H40/c1-4-6-8-9-10-11-12-13-14-16-18-19(3)17-15-7-5-2/h19H,4-18H2,1-3H3	CCCCCCCCCCCCC(C)CCCCC	alkane
10574364	2-HEXENE, 3-METHYL-, (Z)-	InChI=1S/C7H14/c1-4-6-7(3)5-2/h5H,4,6H2,1-3H3/b7-5-	CC=C(C)CCC	alkane
13116580	1-Pentene, methyl-	InChI=1S/C3H3Cl3/c4-1-3(6)2-5/h1H,2H2		alkane
13147063	9-Tetradecenoic acid	InChI=1/C14H26O2/c1-2-3-4-5-6-7-8-9-10-11-12-13-14(15)16/h5-6H,2-4,7-13H2,1H3,(H,15,16)/f/h15H		alkane
13150817	2,6-Dimethyldecane	InChI=1/C12H26/c1-5-6-9-12(4)10-7-8-11(2)3/h11-12H,5-10H2,1-4H3	CCCCC(C)CCCC(C)C	alkane
13151047	1-heptene, 5-methyl-	InChI=1/C8H16/c1-4-6-7-8(3)5-2/h4,8H,1,5-7H2,2-3H3	CCC(C)CCC=C	alkane
13151296	1-DECENE, 4-METHYL-	InChI=1S/C11H22/c1-4-6-7-8-10-11(3)9-5-2/h5,11H,2,4,6-10H2,1,3H3	C=CCC(C)CCCCCC	alkane
13151343	DECANE, 3-METHYL-	InChI=1S/C11H24/c1-4-6-7-8-9-10-11(3)5-2/h11H,4-10H2,1-3H3	ccccccCC(C)CC	alkane
13151354	DECANE, 5-METHYL-	InChI=1S/C11H24/c1-4-6-8-10-11(3)9-7-5-2/h11H,4-10H2,1-3H3	CCCCCC(C)CCCC	alkane
13151434	Methylcyclodecane	InChI=1S/C11H22/c1-11-9-7-5-3-2-4-6-8-10-11/h11H,2-10H2,1H3	CC1CCCCCCCCC1	alkane
13151785	Cyclohexane, (1-ethylnonyl)-	InChI=1/C17H34/c1-3-5-6-7-8-10-13-16(4-2)17-14-11-9-12-15-17/h16-17H,3-15H2,1-2H3		alkane
13151796	Cyclohexane, (1-propyloctyl)-	InChI=1/C17H34/c1-3-5-6-7-9-13-16(12-4-2)17-14-10-8-11-15-17/h16-17H,3-15H2,1-2H3		alkane
13151821	(1-Methylundecyl)cyclohexane	InChI=1S/C18H36/c1-3-4-5-6-7-8-9-11-14-17(2)18-15-12-10-13-16-18/h17-18H,3-16H2,1-2H3	CCCCCCCCCCC(C)C1CCCCC1	alkane
13151865	Cyclohexane, (1-pentylheptyl)-	InChI=1/C18H36/c1-3-5-7-10-14-17(13-9-6-4-2)18-15-11-8-12-16-18/h17-18H,3-16H2,1-2H3		alkane
13269528	trans-3-Hexene	InChI=1S/C6H12/c1-3-5-6-4-2/h5-6H,3-4H2,1-2H3/b6-5+	CCC=CCC	alkane
13287213	TRIDECANE, 6-METHYL-	InChI=1S/C14H30/c1-4-6-8-9-11-13-14(3)12-10-7-5-2/h14H,4-13H2,1-3H3	ccccccCC(C)CCCCC	alkane
13287235	HEPTADECANE, 8-METHYL-	InChI=1S/C23H22FN3O/c24-19-6-4-17(5-7-19)21-9-8-20(25-21)16-26-11-13-27(14-12-26)22-3-1-2-18-10-15-28-23(18)22/h1-10,15,25H,11-14,16H2	CCCCCCCCCC(C)CCCCCCC	alkane
13389429	2-Octene (trans-)	InChI=1S/C8H16/c1-3-5-7-8-6-4-2/h3,5H,4,6-8H2,1-2H3/b5-3+	CC=CCCCCC	alkane
13427435	1-HEXENE, 3,3,5-TRIMETHYL-	InChI=1S/C9H18/c1-6-9(4,5)7-8(2)3/h6,8H,1,7H2,2-5H3	C=CC(C)(C)CC(C)C	alkane
13475757	Pentadecane, 8-hexyl-	InChI=1S/C21H44/c1-4-7-10-13-16-19-21(18-15-12-9-6-3)20-17-14-11-8-5-2/h21H,4-20H2,1-3H3	ccccccCC(cccccc)ccccccC	alkane
13475780	HEPTANE, 5-ETHYL-2-METHYL-	InChI=1S/C10H22/c1-5-10(6-2)8-7-9(3)4/h9-10H,5-8H2,1-4H3	CCC(CC)CCC(C)C	alkane
13828314	CYCLOHEXENE, 1-METHYL-3-(1-METHYLETHYL)-	InChI=1S/C14H9NO3/c16-13(10-6-2-1-3-7-10)15-11-8-4-5-9-12(11)18-14(15)17/h1-9H	C(=C(CC1)C)C(C1)C(C)C	alkane
14167670	3-METHYLNONACOSANE	InChI=1S/C13H10N6O2/c1-21-9-4-2-8(3-5-9)18-7-15-19-12(20)10-6-14-17-11(10)16-13(18)19/h2-7H,1H3,(H,14,17)	CC(CC)ccccccccccccccccccccccccCC	alkane
14167692	TRITRIACONTANE, 3-METHYL-	InChI=1S/C34H70/c1-4-6-7-8-9-10-11-12-13-14-15-16-17-18-19-20-21-22-23-24-25-26-27-28-29-30-31-32-33-34(3)5-2/h34H,4-33H2,1-3H3	C(C(C)cccccccccccccccccccccccccccccc)C	alkane
14676290	HEPTANE, 3-ETHYL-2-METHYL-	InChI=1S/C10H22/c1-5-7-8-10(6-2)9(3)4/h9-10H,5-8H2,1-4H3	CCCCC(CC)C(C)C	alkane
14686136	trans-2-Heptene	InChI=1S/C7H14/c1-3-5-7-6-4-2/h3,5H,4,6-7H2,1-2H3/b5-3+	CCCCC=CC	alkane
14686147	trans-3-Heptene	InChI=1S/C7H14/c1-3-5-7-6-4-2/h5,7H,3-4,6H2,1-2H3/b7-5+	CCCC=CCC	alkane
14919018	3-OCTENE, (E)-	InChI=1S/C8H16/c1-3-5-7-8-6-4-2/h5,7H,3-4,6,8H2,1-2H3/b7-5+	CCC=CCCCC	alkane
15869804	3-Ethylheptane	InChI=1S/C9H20/c1-4-7-8-9(5-2)6-3/h9H,4-8H2,1-3H3	CCCCC(CC)CC	alkane
15869871	Octane, 2,2-dimethyl-	InChI=1S/C10H22/c1-5-6-7-8-9-10(2,3)4/h5-9H2,1-4H3	CCCCCCC(C)(C)C	alkane
15869939	3,5-Dimethyloctane	InChI=1/C10H22/c1-5-7-10(4)8-9(3)6-2/h9-10H,5-8H2,1-4H3	CCCC(C)CC(C)CC	alkane
15869951	4,4-Dimethyloctane	InChI=1S/C10H22/c1-5-7-9-10(3,4)8-6-2/h5-9H2,1-4H3	CCCC(C)(C)CCCC	alkane
15870107	1-Heptene, 2-methyl-	InChI=1S/C8H16/c1-4-5-6-7-8(2)3/h2,4-7H2,1,3H3	CCCCCC(C)=C	alkane
15890401	CYCLOPENTANE, 1,2,3-TRIMETHYL-, (1.ALPHA.,2.ALPHA.,3.BETA.)-	InChI=1S/C8H16/c1-6-4-5-7(2)8(6)3/h6-8H,4-5H2,1-3H3/t6-,7-/m1/s1	C(CC1C)C(C)C1C	alkane
16416323	TETRACOSANE-D50	InChI=1S/C24H50/c1-3-5-7-9-11-13-15-17-19-21-23-24-22-20-18-16-14-12-10-8-6-4-2/h3-24H2,1-2H3/i1D3,2D3,3D2,4D2,5D2,6D2,7D2,8D2,9D2,10D2,11D2,12D2,13D2,14D2,15D2,16D2,17D2,18D2,19D2,20D2,21D2,22D2,23D2,24D2	HC(C(C(C(C(C(C(C(C(C(C(C(C(C(C(C(C(C(C(C(C(H)(H)H)(H)H)(H)H)(H)H)(H)H)(H)H)(H)H)(H)H)(H)H)(H)H)(H)H)(H)H)(H)H)(H)H)(H)H)(H)H)(H)H)(H)H)(H)H)(H)H)(C(C(C(H)(H)H)(H)H)(H)H)H	alkane
16416345	(~2~H_74_)Hexatriacontane	InChI=1S/C36H74/c1-3-5-7-9-11-13-15-17-19-21-23-25-27-29-31-33-35-36-34-32-30-28-26-24-22-20-18-16-14-12-10-8-6-4-2/h3-36H2,1-2H3/i1D3,2D3,3D2,4D2,5D2,6D2,7D2,8D2,9D2,10D2,11D2,12D2,13D2,14D2,15D2,16D2,17D2,18D2,19D2,20D2,21D2,22D2,23D2,24D2,25D2,26D2,27D2,28D2,29D2,30D2,31D2,32D2,33D2,34D2,35D2,36D2	[2H]C([2H])([2H])C([2H])([2H])C([2H])([2H])C([2H])([2H])C([2H])([2H])C([2H])([2H])C([2H])([2H])C([2H])([2H])C([2H])([2H])C([2H])([2H])C([2H])([2H])C([2H])([2H])C([2H])([2H])C([2H])([2H])C([2H])([2H])C([2H])([2H])C([2H])([2H])C([2H])([2H])C([2H])([2H])C([2H])([2H])C([2H])([2H])C([2H])([2H])C([2H])([2H])C([2H])([2H])C([2H])([2H])C([2H])([2H])C([2H])([2H])C([2H])([2H])C([2H])([2H])C([2H])([2H])C([2H…	alkane
16580248	1-Methyl-3-(propan-2-yl)cyclohexane	InChI=1/C10H20/c1-8(2)10-6-4-5-9(3)7-10/h8-10H,4-7H2,1-3H3	CC(C)C1CCCC(C)C1	alkane
16747254	HEXANE, 2,2,3-TRIMETHYL-	InChI=1S/C9H20/c1-6-8(2)7-9(3,4)5/h8H,6-7H2,1-5H3	CCCC(C)C(C)(C)C	alkane
16747265	HEXANE, 2,2,4-TRIMETHYL-	InChI=1S/C9H20/c1-6-8(2)7-9(3,4)5/h8H,6-7H2,1-5H3	CCC(C)CC(C)(C)C	alkane
16747287	2,3,3-Trimethylhexane	InChI=1S/C9H20/c1-6-7-9(4,5)8(2)3/h8H,6-7H2,1-5H3	CCCC(C)(C)C(C)C	alkane
16747323	3-Ethyl-2,2-dimethylpentane	InChI=1S/C9H20/c1-6-8(7-2)9(3,4)5/h8H,6-7H2,1-5H3	CCC(CC)C(C)(C)C	alkane
16747505	CYCLOPENTANE, 1-ETHYL-1-METHYL-	InChI=1S/C8H16/c1-3-8(2)6-4-5-7-8/h3-7H2,1-2H3	C(CC1)CC1(C)CC	alkane
16789461	HEXANE, 3-ETHYL-2-METHYL-	InChI=1S/C9H20/c1-5-7-9(6-2)8(3)4/h8-9H,5-7H2,1-4H3	CCCC(CC)C(C)C	alkane
16883480	CYCLOPENTANE, 1,2,4-TRIMETHYL-, (1.ALPHA.,2.BETA.,4.ALPHA.)-	InChI=1S/C8H16/c1-6-4-7(2)8(3)5-6/h6-8H,4-5H2,1-3H3	C(C(C1)C)C(C)C1C	alkane
17301223	UNDECANE, 2,5-DIMETHYL-	InChI=1S/C13H28/c1-5-6-7-8-9-13(4)11-10-12(2)3/h12-13H,5-11H2,1-4H3	ccccccC(C)CCC(C)C	alkane
17301234	2,6-Dimethylundecane	InChI=1/C13H28/c1-5-6-7-10-13(4)11-8-9-12(2)3/h12-13H,5-11H2,1-4H3	CCCCCC(C)CCCC(C)C	alkane
17301245	2,7-Dimethylundecane	InChI=1S/C13H28/c1-5-6-10-13(4)11-8-7-9-12(2)3/h12-13H,5-11H2,1-4H3	CCCCC(C)CCCCC(C)C	alkane
17301256	2,8-Dimethylundecane	InChI=1S/C13H28/c1-5-9-13(4)11-8-6-7-10-12(2)3/h12-13H,5-11H2,1-4H3	CCCC(C)CCCCCC(C)C	alkane
17301267	2,9-Dimethylundecane	InChI=1S/C13H28/c1-5-13(4)11-9-7-6-8-10-12(2)3/h12-13H,5-11H2,1-4H3	CCC(C)CCCCCCC(C)C	alkane
17301289	3,6-Dimethylundecane	InChI=1/C13H28/c1-5-7-8-9-13(4)11-10-12(3)6-2/h12-13H,5-11H2,1-4H3	CCCCCC(C)CCC(C)CC	alkane
17301290	3,7-Dimethylundecane	InChI=1/C13H28/c1-5-7-9-13(4)11-8-10-12(3)6-2/h12-13H,5-11H2,1-4H3	CCCCC(C)CCCC(C)CC	alkane
17301303	undecane, 3,8-dimethyl-	InChI=1/C13H28/c1-5-9-13(4)11-8-7-10-12(3)6-2/h12-13H,5-11H2,1-4H3	CCCC(C)CCCCC(C)CC	alkane
17301325	4,7-Dimethylundecane	InChI=1S/C13H28/c1-5-7-9-13(4)11-10-12(3)8-6-2/h12-13H,5-11H2,1-4H3	CCCCC(C)CCC(C)CCC	alkane
17302237	NONANE, 4,5-DIMETHYL-	InChI=1S/C23H20/c1-3-10-22-16-18(12-14-20(22)8-1)6-5-7-19-13-15-21-9-2-4-11-23(21)17-19/h1-4,8-17H,5-7H2	CCCCC(C)C(C)CCC	alkane
17302328	NONANE, 3,7-DIMETHYL-	InChI=1S/C11H24/c1-5-10(3)8-7-9-11(4)6-2/h10-11H,5-9H2,1-4H3	CCC(C)CCCC(C)CC	alkane
17302362	Decane, 5-ethyl-	InChI=1/C12H26/c1-4-7-9-11-12(6-3)10-8-5-2/h12H,4-11H2,1-3H3	CCCCCC(CC)CCCC	alkane
17302373	2,2-DIMETHYLDECANE	InChI=1S/C12H26/c1-5-6-7-8-9-10-11-12(2,3)4/h5-11H2,1-4H3	CC(CCCCCCCC)(C)C	alkane
17312446	2,3-DIMETHYLDECANE	InChI=1S/C12H26/c1-5-6-7-8-9-10-12(4)11(2)3/h11-12H,5-10H2,1-4H3	CC(C(CCCCCCC)C)C	alkane
17312548	3,7-Dimethyldecane	InChI=1/C12H26/c1-5-8-12(4)10-7-9-11(3)6-2/h11-12H,5-10H2,1-4H3	CCCC(C)CCCC(C)CC	alkane
17312571	DODECANE, 3-METHYL-	InChI=1S/C13H28/c1-4-6-7-8-9-10-11-12-13(3)5-2/h13H,4-12H2,1-3H3	ccccccCCCC(C)CC	alkane
17312606	UNDECANE, 6-ETHYL-	InChI=1S/C13H28/c1-4-7-9-11-13(6-3)12-10-8-5-2/h13H,4-12H2,1-3H3	cccccc(CC)CCCCC	alkane
17312628	DECANE, 5-PROPYL-	InChI=1S/C13H28/c1-4-7-9-12-13(10-6-3)11-8-5-2/h13H,4-12H2,1-3H3	cccccc(CCC)CCCC	alkane
17312639	NONANE, 5-BUTYL-	InChI=1S/C13H28/c1-4-7-10-13(11-8-5-2)12-9-6-3/h13H,4-12H2,1-3H3	CCCCC(CCCC)CCCC	alkane
17312651	UNDECANE, 3,3-DIMETHYL-	InChI=1S/C13H28/c1-5-7-8-9-10-11-12-13(3,4)6-2/h5-12H2,1-4H3	CCCCCCCCC(C)(C)CC	alkane
17312764	UNDECANE, 6,6-DIMETHYL-	InChI=1S/C13H28/c1-5-7-9-11-13(3,4)12-10-8-6-2/h5-12H2,1-4H3	CCCCCC(C)(C)CCCCC	alkane
17312775	UNDECANE, 2,3-DIMETHYL-	InChI=1S/C13H28/c1-5-6-7-8-9-10-11-13(4)12(2)3/h12-13H,5-11H2,1-4H3	CCCCCCCCC(C)C(C)C	alkane
17312800	UNDECANE, 2,4-DIMETHYL-	InChI=1S/C13H28/c1-5-6-7-8-9-10-13(4)11-12(2)3/h12-13H,5-11H2,1-4H3	CCCCCCCC(C)CC(C)C	alkane
17312822	UNDECANE, 4,6-DIMETHYL-	InChI=1S/C13H28/c1-5-7-8-10-13(4)11-12(3)9-6-2/h12-13H,5-11H2,1-4H3	cccccc(C)CC(C)CCC	alkane
18344371	heptadecane, 2,6,10,14-tetramethyl-	InChI=1/C21H44/c1-7-11-19(4)14-9-15-21(6)17-10-16-20(5)13-8-12-18(2)3/h18-21H,7-17H2,1-6H3	CCCC(C)CCCC(C)CCCC(C)CCCC(C)C	alkane
18435353	1-Nonene, 3-methyl-	InChI=1/C10H20/c1-4-6-7-8-9-10(3)5-2/h5,10H,2,4,6-9H2,1,3H3		alkane
18669528	1,4-HEXADIENE, 2,3-DIMETHYL-	InChI=1S/C8H14/c1-5-6-8(4)7(2)3/h5-6,8H,2H2,1,3-4H3/b6-5+	C=C(C)C(C)C=CC	alkane
18835320	1-Tricosene	InChI=1S/C23H46/c1-3-5-7-9-11-13-15-17-19-21-23-22-20-18-16-14-12-10-8-6-4-2/h3H,1,4-23H2,2H3	CCCCCCCCCCCCCCCCCCCCCC=C	alkane
18899199	7-Hexadecene	InChI=1S/C16H32/c1-3-5-7-9-11-13-15-16-14-12-10-8-6-4-2/h13,15H,3-12,14,16H2,1-2H3	ccccccCCC=ccccccC	alkane
18899246	5-Octadecene	InChI=1/C18H36/c1-3-5-7-9-11-13-15-17-18-16-14-12-10-8-6-4-2/h9,11H,3-8,10,12-18H2,1-2H3		alkane
19374460	Cyclopentane, 1,2,3-trimethyl-, (1α,2β,3α)-	InChI=1/C8H16/c1-6-4-5-7(2)8(6)3/h6-8H,4-5H2,1-3H3/t6-,7+,8+	C[C@H]1CC[C@@H](C)[C@@H]1C	alkane
19398891	(4E)-4-Decene	InChI=1S/C10H20/c1-3-5-7-9-10-8-6-4-2/h7,9H,3-6,8,10H2,1-2H3/b9-7+	CCCCC\C=C\CCC	alkane
19489102	1-ETHYL-3-METHYLCYCLOHEXANE (CIS)	InChI=1S/C9H18/c1-3-9-6-4-5-8(2)7-9/h8-9H,3-7H2,1-2H3	CC1CC(CCC1)CC	alkane
19549872	2,4-Dimethyl-1-heptene	InChI=1/C9H18/c1-5-6-9(4)7-8(2)3/h9H,2,5-7H2,1,3-4H3	CCCC(C)CC(C)=C	alkane
19689180	4-DECENE	InChI=1S/C10H20/c1-3-5-7-9-10-8-6-4-2/h7,9H,3-6,8,10H2,1-2H3	CCCC=cccccc	alkane
19781738	Heptadecylcyclohexane	InChI=1S/C23H46/c1-2-3-4-5-6-7-8-9-10-11-12-13-14-15-17-20-23-21-18-16-19-22-23/h23H,2-22H2,1H3	CCCCCCCCCCCCCCCCCC1CCCCC1	alkane
19821886	1-Undecene-3,5-diyne	InChI=1/C11H14/c1-3-5-7-9-11-10-8-6-4-2/h3H,1,4,6,8,10H2,2H3		alkane
20063778	Non-3-ene	InChI=1S/C9H18/c1-3-5-7-9-8-6-4-2/h5,7H,3-4,6,8-9H2,1-2H3	cccccc=CCC	alkane
20063927	TRANS-3-NONENE	InChI=1S/C9H18/c1-3-5-7-9-8-6-4-2/h5,7H,3-4,6,8-9H2,1-2H3/b7-5-	CCCCCC=CCC	alkane
20063972	2-DECENE, (E)-	InChI=1S/C10H20/c1-3-5-7-9-10-8-6-4-2/h3,5H,4,6-10H2,1-2H3/b5-3+	C(C)=CCCCCCCC	alkane
20129491	3-METHYLDOTRIACONTANE	InChI=1S/C24H36O3/c1-22-11-8-16(25)14-15(22)4-5-17-18-6-7-20(23(18,2)12-9-19(17)22)24(3)13-10-21(26)27-24/h4,16-20,25H,5-14H2,1-3H3	CC(CC)ccccccccccccccccccccccccCCCCC	alkane
20905059	Octane, 4,5-dipropyl-	InChI=1/C14H30/c1-5-9-13(10-6-2)14(11-7-3)12-8-4/h13-14H,5-12H2,1-4H3		alkane
21164954	HEXADECANE, 7,9-DIMETHYL-	InChI=1S/C18H38/c1-5-7-9-11-13-15-18(4)16-17(3)14-12-10-8-6-2/h17-18H,5-16H2,1-4H3	ccccccCC(C)CC(C)cccccc	alkane
21400124	5-Eicosene	InChI=1/C20H40/c1-3-5-7-9-11-13-15-17-19-20-18-16-14-12-10-8-6-4-2/h9,11H,3-8,10,12-20H2,1-2H3		alkane
21964498	1,13-TETRADECADIENE	InChI=1S/C14H26/c1-3-5-7-9-11-13-14-12-10-8-6-4-2/h3-4H,1-2,5-14H2	C=CCCCCCCCCCCC=C	alkane
23542510	1-PENTENE, 5-NITRO-	InChI=1S/C17H21O3P/c1-3-19-17(20-4-2)21(18,15-11-7-5-8-12-15)16-13-9-6-10-14-16/h5-14,17H,3-4H2,1-2H3	O=N(=O)CCCC=C	alkane
24910632	3,4-DIMETHYL-2-PENTENE	InChI=1S/C7H14/c1-5-7(4)6(2)3/h5-6H,1-4H3/b7-5+	CC(C(C)C)=CC	alkane
24949426	6-TRIDECENE, 7-METHYL-	InChI=1S/C14H28/c1-4-6-8-10-12-14(3)13-11-9-7-5-2/h12H,4-11,13H2,1-3H3	cccccc=C(C)cccccc	alkane
25117275	4-Methylnonadecane	InChI=1S/C20H42/c1-4-6-7-8-9-10-11-12-13-14-15-16-17-19-20(3)18-5-2/h20H,4-19H2,1-3H3	CCCCCCCCCCCCCCCC(C)CCC	alkane
26429118	HEPTADECANE, 4-METHYL-	InChI=1S/C18H38/c1-4-6-7-8-9-10-11-12-13-14-15-17-18(3)16-5-2/h18H,4-17H2,1-3H3	ccccccccccccCC(C)CCC	alkane
26730143	TRIDECANE, 7-METHYL-	InChI=1S/C14H30/c1-4-6-8-10-12-14(3)13-11-9-7-5-2/h14H,4-13H2,1-3H3	ccccccC(C)cccccc	alkane
26741297	2-Hexadecene	InChI=1S/C16H32/c1-3-5-7-9-11-13-15-16-14-12-10-8-6-4-2/h3,5H,4,6-16H2,1-2H3	CCCCCCCCCCCCCC=CC	alkane
26856360	Pentyne	InChI=1S/C5H8/c1-3-5-4-2/h1H,4-5H2,2H3		alkane
26967646	Cyclohexane, methylpropyl-	InChI=1/C10H20/c1-3-7-10(2)8-5-4-6-9-10/h3-9H2,1-2H3	C*.CCCC1CCCCC1 |m:1:8.5.10.9|	alkane
27400777	Nonadecene	InChI=1S/C19H38/c1-3-5-7-9-11-13-15-17-19-18-16-14-12-10-8-6-4-2/h3H,1,4-19H2,2H3		alkane
27476502	Cyclopentene, methyl-	InChI=1S/C6H10/c1-6-4-2-3-5-6/h4H,2-3,5H2,1H3		alkane
28777675	DIMETHYLHEXANE	InChI=1S/C8H18/c1-4-5-6-7-8(2)3/h8H,4-7H2,1-3H3	CC(CCCC)(C)C	alkane
29564689	Pentene, 3-methyl-	InChI=1S/C6H12/c1-4-6(3)5-2/h4,6H,1,5H2,2-3H3		alkane
29759771	CYCLOOCTATRIENE	InChI=1S/3C8H10/c3*1-2-4-6-8-7-5-3-1/h1,7H,2,4,6,8H2;1-4,7-8H,5-6H2;1-6H,7-8H2/b7-1-;3-1-,4-2-,8-7-;2-1-,5-3-,6-4-	C2=C=CCCCCC2	alkane
29797099	CYCLOHEXADIENE	InChI=1S/C6H8/c1-2-4-6-5-3-1/h1-4H,5-6H2	C1=CC=CCC1	alkane
29837078	Cyclohexene, 4-[(1Z)-1,5-dimethyl-1,4-hexadien-1-yl]-1-methyl-	InChI=1/C15H24/c1-12(2)6-5-7-14(4)15-10-8-13(3)9-11-15/h6-8,15H,5,9-11H2,1-4H3/b14-7-	CC(C)=CC\C=C(\C)C1CCC(C)=CC1	alkane
30498669	DIMETHYLHEPTANE	InChI=1S/C9H20/c1-4-5-6-7-8-9(2)3/h9H,4-8H2,1-3H3	CC(CCCCC)(C)C	alkane
30586186	Heptane, pentamethyl-	InChI=1S/C12H26/c1-7-8-9-10-12(5,6)11(2,3)4/h7-10H2,1-6H3	CCCCCC(C)(C)C(C)(C)C	alkane
30702875	Octatriene	InChI=1/C8H12/c1-3-5-7-8-6-4-2/h3,5-8H,1,4H2,2H3		alkane
31260056	Cyclopentene, methylene-	InChI=1/C6H8/c1-6-4-2-3-5-6/h2,4H,1,3,5H2		alkane
31902940	Cyclohexane, ethyldimethyl-	InChI=1/C10H20/c1-4-9-7-5-6-8-10(9,2)3/h9H,4-8H2,1-3H3		alkane
34303816	3-HEXADECENE, (Z)-	InChI=1S/C16H32/c1-3-5-7-9-11-13-15-16-14-12-10-8-6-4-2/h5,7H,3-4,6,8-16H2,1-2H3	C(CC)=CCCCCCCCCCCCC	alkane
34464409	ISONONANE	InChI=1S/C9H20/c1-4-5-6-7-8-9(2)3/h9H,4-8H2,1-3H3	ccccccC(C)C	alkane
34464410	Isotetradecane (7CI,8CI,9CI)	InChI=1/C14H30/c1-4-5-6-7-8-9-10-11-12-13-14(2)3/h14H,4-13H2,1-3H3		alkane
34464421	Isotridecane (7CI,8CI,9CI)	InChI=1/C13H28/c1-4-5-6-7-8-9-10-11-12-13(2)3/h13H,4-12H2,1-3H3		alkane
35365594	9-Octadecyne	InChI=1S/C18H34/c1-3-5-7-9-11-13-15-17-18-16-14-12-10-8-6-4-2/h3-16H2,1-2H3	ccccccCCC#ccccccCCC	alkane
36587787	3-TETRADECENE	InChI=1S/C14H28/c1-3-5-7-9-11-13-14-12-10-8-6-4-2/h5,7H,3-4,6,8-14H2,1-2H3/b7-5+	CCC=ccccccCCCCC	alkane
37019184	Sebuthylazine-desethyl	InChI=1S/C7H12ClN5/c1-3-4(2)10-7-12-5(8)11-6(9)13-7/h4H,3H2,1-2H3,(H3,9,10,11,12,13)	CCC(C)Nc1nc(N)nc(Cl)n1	alkane
37050058	3,4-OCTADIENE, 7-METHYL-	InChI=1S/C9H16/c1-4-5-6-7-8-9(2)3/h5,7,9H,4,8H2,1-3H3	C(=C=CCC(C)C)CC	alkane
38232041	TETRATRIACONTANOIC ACID	InChI=1S/C34H68O2/c1-2-3-4-5-6-7-8-9-10-11-12-13-14-15-16-17-18-19-20-21-22-23-24-25-26-27-28-29-30-31-32-33-34(35)36/h2-33H2,1H3,(H,35,36)	O=C(O)ccccccccccccccccccccccccccccccCCC	alkane
38725494	Tridecadiene	InChI=1S/C13H24/c1-3-5-7-9-11-13-12-10-8-6-4-2/h3,5,7H,1,4,6,8-13H2,2H3/b7-5+		alkane
41050311	Pentadiene	InChI=1S/C5H8/c1-3-5-4-2/h3-5H,1H2,2H3/b5-4+		alkane
50682898	Cyclopenta-1,2-diene	InChI=1S/C5H6/c1-2-4-5-3-1/h1,5H,2,4H2	C1CC=C=C1	alkane
50871039	1-Decene, 3,4-dimethyl-	InChI=1/C12H24/c1-5-7-8-9-10-12(4)11(3)6-2/h6,11-12H,2,5,7-10H2,1,3-4H3		alkane
50876330	CYCLOPENTANE, 1,1,3,3-TETRAMETHYL-	InChI=1S/C9H18/c1-8(2)5-6-9(3,4)7-8/h5-7H2,1-4H3	C(CC1(C)C)C(C1)(C)C	alkane
51345518	1,1,2,2,3,3-Hexamethylcyclohexane	InChI=1S/C12H24/c1-10(2)8-7-9-11(3,4)12(10,5)6/h7-9H2,1-6H3	CC1(C)CCCC(C)(C)C1(C)C	alkane
52078565	11-TRICOSENE	InChI=1S/C23H46/c1-3-5-7-9-11-13-15-17-19-21-23-22-20-18-16-14-12-10-8-6-4-2/h21,23H,3-20,22H2,1-2H3	cccccccccccc=ccccccCCCCC	alkane
52701710	Isononacosane	InChI=1S/C29H60/c1-4-5-6-7-8-9-10-11-12-13-14-15-16-17-18-19-20-21-22-23-24-25-26-27-28-29(2)3/h29H,4-28H2,1-3H3	CCCCCCCCCCCCCCCCCCCCCCCCCCC(C)C	alkane
52845086	Isoheneicosane	InChI=1S/C21H44/c1-4-5-6-7-8-9-10-11-12-13-14-15-16-17-18-19-20-21(2)3/h21H,4-20H2,1-3H3	ccccccccccccccccccC(C)C	alkane
52882549	Isotricosane (9CI)	InChI=1/C23H48/c1-4-5-6-7-8-9-10-11-12-13-14-15-16-17-18-19-20-21-22-23(2)3/h23H,4-22H2,1-3H3		alkane
52896909	HEPTANE, 3-ETHYL-5-METHYL-	InChI=1S/C21H18N2O2/c22-21(24)18-8-10-19(11-9-18)23-14-16-6-12-20(13-7-16)25-15-17-4-2-1-3-5-17/h1-14H,15H2,(H2,22,24)/b23-14+	CCC(C)CC(CC)CC	alkane
53137443	3-Hexadecene	InChI=1S/C16H32/c1-3-5-7-9-11-13-15-16-14-12-10-8-6-4-2/h5,7H,3-4,6,8-16H2,1-2H3		alkane
53941198	2-HEXENE, 3,4,4-TRIMETHYL-	InChI=1S/C9H18/c1-6-8(3)9(4,5)7-2/h6H,7H2,1-5H3	CC=C(C)C(C)(C)CC	alkane
54105667	CYCLOHEXANE, UNDECYL-	InChI=1S/C17H34/c1-2-3-4-5-6-7-8-9-11-14-17-15-12-10-13-16-17/h17H,2-16H2,1H3	C(CCC1CCCCCCCCCCC)CC1	alkane
54411017	1-Methyl-2-pentylcyclohexane	InChI=1S/C12H24/c1-3-4-5-9-12-10-7-6-8-11(12)2/h11-12H,3-10H2,1-2H3	CCCCCC1CCCCC1C	alkane
54612247	Hexadiene dimethyl-Dimethylhexadiene	InChI=1S/C8H14/c1-4-5-6-7-8(2)3/h5-7H,4H2,1-3H3		alkane
54676390	CYCLOHEXANE, 2-BUTYL-1,1,3-TRIMETHYL-	InChI=1S/C13H26/c1-5-6-9-12-11(2)8-7-10-13(12,3)4/h11-12H,5-10H2,1-4H3	C(CC(C)C1CCCC)CC1(C)C	alkane
54833486	2,6,10,15-TETRAMETHYLHEPTADECANE	InChI=1S/C21H44/c1-7-19(4)13-8-9-14-20(5)16-11-17-21(6)15-10-12-18(2)3/h18-21H,7-17H2,1-6H3	CC(CCCC(CCCC(CCCCC(CC)C)C)C)C	alkane
54964828	OCTADECANE, 2,6,10,14-TETRAMETHYL-	InChI=1S/C22H46/c1-7-8-13-20(4)15-10-17-22(6)18-11-16-21(5)14-9-12-19(2)3/h19-22H,7-18H2,1-6H3	CCCCC(C)CCCC(C)CCCC(C)CCCC(C)C	alkane
55000527	HEXADECANE, 2,6,10-TRIMETHYL-	InChI=1S/C19H40/c1-6-7-8-9-13-18(4)15-11-16-19(5)14-10-12-17(2)3/h17-19H,6-16H2,1-5H3	ccccccC(C)CCCC(C)CCCC(C)C	alkane
55124793	Heptadecane, 9-hexyl-	InChI=1S/C23H48/c1-4-7-10-13-15-18-21-23(20-17-12-9-6-3)22-19-16-14-11-8-5-2/h23H,4-22H2,1-3H3	CCCCCCCCC(CCCCCC)CCCCCCCC	alkane
55162613	3,5,24-TRIMETHYLTETRACONTANE	InChI=1S/C43H88/c1-6-8-9-10-11-12-13-14-19-22-25-28-31-34-37-42(4)38-35-32-29-26-23-20-17-15-16-18-21-24-27-30-33-36-39-43(5)40-41(3)7-2/h41-43H,6-40H2,1-5H3	CC(CC(ccccccccccccccccccC(ccccccccccccCCCC)C)C)CC	alkane
55170804	2,4-dimethyldec-1-ene	InChI=1/C12H24/c1-5-6-7-8-9-12(4)10-11(2)3/h12H,2,5-10H2,1,3-4H3	ccccccC(C)CC(C)=C	alkane
55282683	2'-Dodecyl- 1,1':3',1''-tercyclopentane	InChI=1S/C15H19N3O5/c1-4-15(5-2)12(21)16-14(23)18(13(15)22)7-6-17-10(19)8-9(3)11(17)20/h8H,4-7H2,1-3H3,(H,16,21,23)	CCCCCCCCCCCCC1C(CCC1C1CCCC1)C1CCCC1	alkane
55333998	7-Hexylicosane	InChI=1S/C17H15NO4/c1-2-20-17(19)13-4-6-14(7-5-13)18-10-12-3-8-15-16(9-12)22-11-21-15/h3-10H,2,11H2,1H3/b18-10+	ccccccccccccCC(cccccc)cccccc	alkane
55373869	7-Hexyldocosane	InChI=1S/C6H3Cl3O2S/c7-4-1-2-5(8)6(3-4)12(9,10)11/h1-3H	CCCCCCCCCCCCCCCC(CCCCCC)CCCCCC	alkane
56509274	Decane, methyl-	InChI=1S/ClHO/c1-2/h1H		alkane
56862625	10-Methylnonadecane	InChI=1S/C20H42/c1-4-6-8-10-12-14-16-18-20(3)19-17-15-13-11-9-7-5-2/h20H,4-19H2,1-3H3	ccccccCCCC(C)ccccccCCC	alkane
56924460	Tricosenen-Tricosene	InChI=1S/C23H46/c1-3-5-7-9-11-13-15-17-19-21-23-22-20-18-16-14-12-10-8-6-4-2/h3H,1,4-23H2,2H3		alkane
57912864	Cyclohexene, 1-methyl-4-(1-methylethenyl)-, dimer CAS 138-86-3	InChI=1S/C10H16/c1-8(2)10-6-4-9(3)5-7-10/h4,10H,1,5-7H2,2-3H3	CC1=CCC(CC1)C(=C)C	alkane
58147696	Cyclohexene, dimethyl-	InChI=1S/C8H14/c1-7-5-3-4-6-8(7)2/h3-6H2,1-2H3		alkane
60669401	3-Undecene	InChI=1S/C11H22/c1-3-5-7-9-11-10-8-6-4-2/h5,7H,3-4,6,8-11H2,1-2H3	CCCCCCCC=CCC	alkane
61141728	DODECANE, 4,6-DIMETHYL-	InChI=1S/C14H30/c1-5-7-8-9-11-14(4)12-13(3)10-6-2/h13-14H,5-12H2,1-4H3	CCCCCCC(C)CC(C)CCC	alkane
61141808	CYCLOHEXANE, 1,2-DIETHYL-3-METHYL-	InChI=1S/C11H22/c1-4-10-8-6-7-9(3)11(10)5-2/h9-11H,4-8H2,1-3H3	C(CC(C)C1CC)CC1CC	alkane
61142798	1-DECENE, 8-METHYL-	InChI=1S/C11H22/c1-4-6-7-8-9-10-11(3)5-2/h4,11H,1,5-10H2,2-3H3	C=ccccccC(C)CC	alkane
61193213	Heptane, methyl-	InChI=1S/C11H24/c1-3-5-7-9-11-10-8-6-4-2/h3-11H2,1-2H3		alkane
61868142	1-Hexatriacontene	InChI=1S/C36H72/c1-3-5-7-9-11-13-15-17-19-21-23-25-27-29-31-33-35-36-34-32-30-28-26-24-22-20-18-16-14-12-10-8-6-4-2/h3H,1,4-36H2,2H3	ccccccccccccccccccccccccccccccCCCCC=C	alkane
62016186	OCTANE, 5-ETHYL-2-METHYL-	InChI=1S/C11H24/c1-5-7-11(6-2)9-8-10(3)4/h10-11H,5-9H2,1-4H3	CCCC(CC)CCC(C)C	alkane
62016197	OCTANE, 6-ETHYL-2-METHYL-	InChI=1S/C11H24/c1-5-11(6-2)9-7-8-10(3)4/h10-11H,5-9H2,1-4H3	CCC(CC)CCCC(C)C	alkane
62016335	OCTANE, 2,3,6-TRIMETHYL-	InChI=1S/C11H24/c1-6-10(4)7-8-11(5)9(2)3/h9-11H,6-8H2,1-5H3	CCC(C)CCC(C)C(C)C	alkane
62016608	Cyclopentane, 1,3-diethyl-, (1R,3R)-rel-	InChI=1/C9H18/c1-3-8-5-6-9(4-2)7-8/h8-9H,3-7H2,1-2H3/t8-,9-/m1/s1		alkane
62108310	HEPTANE, 4-ETHYL-2,2,6,6-TETRAMETHYL-	InChI=1S/C13H28/c1-8-11(9-12(2,3)4)10-13(5,6)7/h11H,8-10H2,1-7H3	CCC(CC(C)(C)C)CC(C)(C)C	alkane
62184105	Nonane, 2,4,6-trimethyl-	InChI=1S/C12H26/c1-6-7-11(4)9-12(5)8-10(2)3/h10-12H,6-9H2,1-5H3	CCCC(C)CC(C)CC(C)C	alkane
62199068	5-Ethyl-2,2,3-trimethylheptane	InChI=1S/C12H26/c1-7-11(8-2)9-10(3)12(4,5)6/h10-11H,7-9H2,1-6H3	CCC(CC)CC(C)C(C)(C)C	alkane
62238339	CYCLOHEXANE, 1-ETHYL-2-PROPYL-	InChI=1S/C11H22/c1-3-7-11-9-6-5-8-10(11)4-2/h10-11H,3-9H2,1-2H3	C(CCC1CCC)CC1CC	alkane
62862344	Cyclopropane, dimethyl-	InChI=1/C5H10/c1-5(2)3-4-5/h3-4H2,1-2H3		alkane
63335886	Octane dimethyl-Dimethyloctane	InChI=1S/C10H22/c1-4-5-6-7-8-9-10(2)3/h10H,4-9H2,1-3H3		alkane
63830659	4-OCTENE, 2,3,6-TRIMETHYL-	InChI=1S/C11H22/c1-6-10(4)7-8-11(5)9(2)3/h7-11H,6H2,1-5H3	CCC(C)C=CC(C)C(C)C	alkane
63830682	4-Nonene, 2,3,3-trimethyl-, (Z)-	InChI=1S/C12H24/c1-6-7-8-9-10-12(4,5)11(2)3/h9-11H,6-8H2,1-5H3/b10-9-	CCCCC=CC(C)(C)C(C)C	alkane
63830693	4-NONENE, 3-METHYL-, (Z)-	InChI=1S/C10H20/c1-4-6-7-8-9-10(3)5-2/h8-10H,4-7H2,1-3H3	CCCCC=CC(C)CC	alkane
65820588	3-methyloctacosane	InChI=1S/C29H60/c1-4-6-7-8-9-10-11-12-13-14-15-16-17-18-19-20-21-22-23-24-25-26-27-28-29(3)5-2/h29H,4-28H2,1-3H3	ccccccccccccccccccccccccCC(C)CC	alkane
66327477	Octacontane, 2-methyl-	InChI=1/C81H164/c1-4-5-6-7-8-9-10-11-12-13-14-15-16-17-18-19-20-21-22-23-24-25-26-27-28-29-30-31-32-33-34-35-36-37-38-39-40-41-42-43-44-45-46-47-48-49-50-51-52-53-54-55-56-57-58-59-60-61-62-63-64-65-66-67-68-69-70-71-72-73-74-75-76-77-78-79-80-81(2)3/h81H,4-80H2,1-3H3		alkane
67069265	22R,17(ALPHA)H,21(BETA)H-TRISHOMOHOPANE	InChI=1S/C33H58/c1-9-10-12-23(2)24-15-20-30(5)25(24)16-21-32(7)27(30)13-14-28-31(6)19-11-18-29(3,4)26(31)17-22-33(28,32)8/h23-28H,9-22H2,1-8H3	CC52C3(C(C4(CCCC(C4CC3)(C)C)C)CCC5C1(CCC(C1CC2)C(CCCC)C)C)C	alkane
69198896	Heneicosane, methyl- (9CI)	InChI=1/C22H46/c1-3-5-7-9-11-13-15-17-19-21-22-20-18-16-14-12-10-8-6-4-2/h3-22H2,1-2H3		alkane
69745499	Cyclohexene, 1,6,6-trimethyl-	InChI=1/C9H16/c1-8-6-4-5-7-9(8,2)3/h6H,4-5,7H2,1-3H3		alkane
71607540	Octene, methyl-	InChI=1/C9H18/c1-3-5-7-9-8-6-4-2/h3,5H,4,6-9H2,1-2H3		alkane
72123285	Isopentadecane (7CI,9CI)	InChI=1/C15H32/c1-4-5-6-7-8-9-10-11-12-13-14-15(2)3/h15H,4-14H2,1-3H3		alkane
72123296	Isoheptadecane (7CI,9CI)	InChI=1/C17H36/c1-4-5-6-7-8-9-10-11-12-13-14-15-16-17(2)3/h17H,4-16H2,1-3H3		alkane
72123309	Isooctadecane (7CI9CI)	InChI=1S/C18H38/c1-4-5-6-7-8-9-10-11-12-13-14-15-16-17-18(2)3/h18H,4-17H2,1-3H3		alkane
72123310	Isononadecane (7CI,9CI)	InChI=1/C19H40/c1-4-5-6-7-8-9-10-11-12-13-14-15-16-17-18-19(2)3/h19H,4-18H2,1-3H3		alkane
72227011	3-Methyltriacontane	InChI=1S/C31H64/c1-4-6-7-8-9-10-11-12-13-14-15-16-17-18-19-20-21-22-23-24-25-26-27-28-29-30-31(3)5-2/h31H,4-30H2,1-3H3	ccccccccccccccccccccccccCCCC(C)CC	alkane
72227022	Hexatriacontane, 3-methyl-	InChI=1/C37H76/c1-4-6-7-8-9-10-11-12-13-14-15-16-17-18-19-20-21-22-23-24-25-26-27-28-29-30-31-32-33-34-35-36-37(3)5-2/h37H,4-36H2,1-3H3		alkane
73913743	Cyclopentane, 1-methylene-3-(1-methylethylidene)-	InChI=1/C9H14/c1-7(2)9-5-4-8(3)6-9/h3-6H2,1-2H3		alkane
74645980	DODECANE, 2,7,10-TRIMETHYL-	InChI=1S/C15H32/c1-6-14(4)11-12-15(5)10-8-7-9-13(2)3/h13-15H,6-12H2,1-5H3	CCC(C)CCC(C)CCCCC(C)C	alkane
74663857	cyclopropane, nonyl-	InChI=1S/C12H24/c1-2-3-4-5-6-7-8-9-12-10-11-12/h12H,2-11H2,1H3	ccccccCCCC1CC1	alkane
74779650	1,3-HEPTADIENE, 2,3-DIMETHYL-	InChI=1S/C9H16/c1-5-6-7-9(4)8(2)3/h7H,2,5-6H2,1,3-4H3/b9-7+	C=C(C)C(C)=CCCC	alkane
77046630	Hentriaconta-1,3-diene	InChI=1S/C31H60/c1-3-5-7-9-11-13-15-17-19-21-23-25-27-29-31-30-28-26-24-22-20-18-16-14-12-10-8-6-4-2/h3,5,7H,1,4,6,8-31H2,2H3	ccccccccccccccccccccccccCCCC=CC=C	alkane
77536302	Docosane, 2,4-dimethyl-	InChI=1S/C28H35N5O5/c29-21(16-19-10-12-20(34)13-11-19)27(37)33-15-5-9-24(33)26(36)31-22(17-18-6-2-1-3-7-18)28(38)32-14-4-8-23(32)25(30)35/h1-3,6-7,10-13,21-24,34H,4-5,8-9,14-17,29H2,(H2,30,35)(H,31,36)/t21-,22-,23-,24-/m0/s1		alkane
78692703	Pentatriacontane, 3-methyl-	InChI=1/C36H74/c1-4-6-7-8-9-10-11-12-13-14-15-16-17-18-19-20-21-22-23-24-25-26-27-28-29-30-31-32-33-34-35-36(3)5-2/h36H,4-35H2,1-3H3		alkane
78820812	Heptene, methyl-	InChI=1/C8H16/c1-3-5-7-8-6-4-2/h3,5H,4,6-8H2,1-2H3		alkane
78820823	Hexene, dimethyl-	InChI=1/C8H16/c1-4-5-6-7-8(2)3/h7H,4-6H2,1-3H3		alkane
79004823	Tridecane, methyl-	InChI=1/C14H30/c1-3-5-7-9-11-13-14-12-10-8-6-4-2/h3-14H2,1-2H3		alkane
79004834	Undecane, dimethyl-	InChI=1/C13H28/c1-5-7-9-11-13(3,4)12-10-8-6-2/h5-12H2,1-4H3		alkane
79390457	Hexene	InChI=1/C6H12/c1-3-5-6-4-2/h3H,1,4-6H2,2H3		alkane
79647771	3-Octadecene	InChI=1S/C18H36/c1-3-5-7-9-11-13-15-17-18-16-14-12-10-8-6-4-2/h5,7H,3-4,6,8-18H2,1-2H3		alkane
79914219	Pentane, ethylmethyl- (9CI)	InChI=1/C8H18/c1-4-6-7-8(3)5-2/h8H,4-7H2,1-3H3		alkane
80297581	Heptadecane, tetramethyl-	InChI=1/C21H44/c1-6-7-8-9-10-11-12-13-14-15-16-17-18-19-20(2)21(3,4)5/h20H,6-19H2,1-5H3		alkane
80297592	Pentadecane, tetramethyl-	InChI=1/C19H40/c1-6-7-8-9-10-11-12-13-14-15-16-17-18(2)19(3,4)5/h18H,6-17H2,1-5H3		alkane
81624046	Heptene (2- or 3-)	InChI=1/C7H14/c1-3-5-7-6-4-2/h3H,1,4-7H2,2H3		alkane
84461483	Tetratriacontyl hexadecanoate	InChI=1S/C50H100O2/c1-3-5-7-9-11-13-15-17-18-19-20-21-22-23-24-25-26-27-28-29-30-31-32-33-34-35-37-39-41-43-45-47-49-52-50(51)48-46-44-42-40-38-36-16-14-12-10-8-6-4-2/h3-49H2,1-2H3	ccccccccccccccccccccccccccccccCCCCOC(=O)ccccccccccccCCC	alkane
85792069	Tritriacontene	InChI=1S/C33H66/c1-3-5-7-9-11-13-15-17-19-21-23-25-27-29-31-33-32-30-28-26-24-22-20-18-16-14-12-10-8-6-4-2/h3H,1,4-33H2,2H3		alkane
86630946	Heptene, dimethyl-	InChI=1/C9H18/c1-4-5-6-7-8-9(2)3/h8H,4-7H2,1-3H3		alkane
86707144	Tritriaconta-1,3-diene	InChI=1S/C33H64/c1-3-5-7-9-11-13-15-17-19-21-23-25-27-29-31-33-32-30-28-26-24-22-20-18-16-14-12-10-8-6-4-2/h3,5,7H,1,4,6,8-33H2,2H3	cccccccccccccccccccccccccccccc=CC=C	alkane
86761844	2-Decene, 4-methyl-	InChI=1/C11H22/c1-4-6-7-8-10-11(3)9-5-2/h5,9,11H,4,6-8,10H2,1-3H3		alkane
88375160	Pentadecane, methyl-	InChI=1/C16H34/c1-3-5-7-9-11-13-15-16-14-12-10-8-6-4-2/h3-16H2,1-2H3		alkane
88375182	Nonadecane, methyl-	InChI=1/C20H42/c1-3-5-7-9-11-13-15-17-19-20-18-16-14-12-10-8-6-4-2/h3-20H2,1-2H3		alkane
88776436	1-Hexene, trimethyl- (9CI)	InChI=1/C9H18/c1-5-6-7-8-9(2,3)4/h5H,1,6-8H2,2-4H3		alkane
90386484	Isohentriacontane	InChI=1S/C31H64/c1-4-5-6-7-8-9-10-11-12-13-14-15-16-17-18-19-20-21-22-23-24-25-26-27-28-29-30-31(2)3/h31H,4-30H2,1-3H3	ccccccccccccccccccccccccCCCCC(C)C	alkane
90398677	2-Methyldotriacontane	InChI=1S/C33H68/c1-4-5-6-7-8-9-10-11-12-13-14-15-16-17-18-19-20-21-22-23-24-25-26-27-28-29-30-31-32-33(2)3/h33H,4-32H2,1-3H3	ccccccccccccccccccccccccccccccC(C)C	alkane
91675444	Hexene, 2-methyl-	InChI=1/C7H14/c1-4-5-6-7(2)3/h2,4-6H2,1,3H3		alkane
92343947	Octene, dimethyl-	InChI=1/C10H20/c1-4-5-6-7-8-9-10(2)3/h9H,4-8H2,1-3H3		alkane
93952079	(~2~H_62_)Triacontane	InChI=1S/C30H62/c1-3-5-7-9-11-13-15-17-19-21-23-25-27-29-30-28-26-24-22-20-18-16-14-12-10-8-6-4-2/h3-30H2,1-2H3/i1D3,2D3,3D2,4D2,5D2,6D2,7D2,8D2,9D2,10D2,11D2,12D2,13D2,14D2,15D2,16D2,17D2,18D2,19D2,20D2,21D2,22D2,23D2,24D2,25D2,26D2,27D2,28D2,29D2,30D2	[2H]C([2H])([2H])C([2H])([2H])C([2H])([2H])C([2H])([2H])C([2H])([2H])C([2H])([2H])C([2H])([2H])C([2H])([2H])C([2H])([2H])C([2H])([2H])C([2H])([2H])C([2H])([2H])C([2H])([2H])C([2H])([2H])C([2H])([2H])C([2H])([2H])C([2H])([2H])C([2H])([2H])C([2H])([2H])C([2H])([2H])C([2H])([2H])C([2H])([2H])C([2H])([2H])C([2H])([2H])C([2H])([2H])C([2H])([2H])C([2H])([2H])C([2H])([2H])C([2H])([2H])C([2H])([2H])[2H]	alkane
95008110	10-heneicosene (c,t)	InChI=1S/C21H42/c1-3-5-7-9-11-13-15-17-19-21-20-18-16-14-12-10-8-6-4-2/h19,21H,3-18,20H2,1-2H3/b21-19+	ccccccCCCC\C=C\ccccccCCC	alkane
103275974	2,2,4,4-Tetramethyldecane	InChI=1S/C14H30/c1-7-8-9-10-11-14(5,6)12-13(2,3)4/h7-12H2,1-6H3	CCCCCCC(C)(C)CC(C)(C)C	alkane
111136313	Pentadecene, methyl-	InChI=1/C16H32/c1-3-5-7-9-11-13-15-16-14-12-10-8-6-4-2/h3,5H,4,6-16H2,1-2H3		alkane
112548331	3-Undecene, 6-methyl-	InChI=1/C12H24/c1-4-6-8-10-12(3)11-9-7-5-2/h6,8,12H,4-5,7,9-11H2,1-3H3		alkane
120443018	Tridecene, methyl- (9CI)	InChI=1/C14H28/c1-3-5-7-9-11-13-14-12-10-8-6-4-2/h3,5H,4,6-14H2,1-2H3		alkane
125086239	Tetradecane, methyl-	InChI=1/C15H32/c1-3-5-7-9-11-13-15-14-12-10-8-6-4-2/h3-15H2,1-2H3		alkane
135105521	Fullerene-C60	InChI=1S/C60/c1-2-5-6-3(1)8-12-10-4(1)9-11-7(2)17-21-13(5)23-24-14(6)22-18(8)28-20(12)30-26-16(10)15(9)25-29-19(11)27(17)37-41-31(21)33(23)43-44-34(24)32(22)42-38(28)48-40(30)46-36(26)35(25)45-39(29)47(37)55-49(41)51(43)57-52(44)50(42)56(48)59-54(46)53(45)58(55)60(57)59	C12=C3C4=C5C6=C1C7=C8C9=C1C%10=C%11C(=C29)C3=C2C3=C4C4=C5C5=C9C6=C7C6=C7C8=C1C1=C8C%10=C%10C%11=C2C2=C3C3=C4C4=C5C5=C%11C%12=C(C6=C95)C7=C1C1=C%12C5=C%11C4=C3C3=C5C(=C81)C%10=C23	alkane
139504497	Cyclobutene, 3-propylidene-	InChI=1/C7H10/c1-2-4-7-5-3-6-7/h3-5H,2,6H2,1H3		alkane
144975213	Isotetracosane (9CI)	InChI=1/C24H50/c1-4-5-6-7-8-9-10-11-12-13-14-15-16-17-18-19-20-21-22-23-24(2)3/h24H,4-23H2,1-3H3		alkane
150177518	5-Undecene, 9-methyl-	InChI=1/C12H24/c1-4-6-7-8-9-10-11-12(3)5-2/h8-9,12H,4-7,10-11H2,1-3H3		alkane
197390297	cyclopentene, 1,2,3,3,4-pentamethyl-	InChI=1S/C10H18/c1-7-6-8(2)10(4,5)9(7)3/h8H,6H2,1-5H3	CC1CC(C)=C(C)C1(C)C	alkane
208666460	Butyne	InChI=1/C4H6/c1-3-4-2/h1H,4H2,2H3		alkane
220439690	Hexadecane, pentamethyl- (9CI)	InChI=1/C21H44/c1-7-8-9-10-11-12-13-14-15-16-17-18-19-21(5,6)20(2,3)4/h7-19H2,1-6H3		alkane
221558787	Cyclohexane, 2-butyl-1,4-dimethyl-, (1R,2S,4R)-rel-	InChI=1/C12H24/c1-4-5-6-12-9-10(2)7-8-11(12)3/h10-12H,4-9H2,1-3H3/t10-,11-,12+/m1/s1		alkane
221558801	Cyclohexane, 2-butyl-1,4-dimethyl-, (1R,2S,4S)-rel-	InChI=1/C12H24/c1-4-5-6-12-9-10(2)7-8-11(12)3/h10-12H,4-9H2,1-3H3/t10-,11+,12-/m0/s1		alkane
227092684	Isohexatriacontane (9CI)	InChI=1/C36H74/c1-4-5-6-7-8-9-10-11-12-13-14-15-16-17-18-19-20-21-22-23-24-25-26-27-28-29-30-31-32-33-34-35-36(2)3/h36H,4-35H2,1-3H3		alkane
227796169	2,3,10,14-Tetramethylpentadecane	InChI=1S/C19H40/c1-16(2)12-11-14-18(5)13-9-7-8-10-15-19(6)17(3)4/h16-19H,7-15H2,1-6H3	CC(C)CCCC(C)ccccccC(C)C(C)C	alkane
252941074	Tetradecene, 6-methyl- (9CI)	InChI=1/C15H30/c1-4-6-8-9-10-12-14-15(3)13-11-7-5-2/h5,15H,2,4,6-14H2,1,3H3		alkane
289721615	Undecene, 4-methyl- (9CI)	InChI=1/C12H24/c1-4-6-7-8-9-11-12(3)10-5-2/h5,12H,2,4,6-11H2,1,3H3		alkane
343787155	Cyclohexane, 1,1-di-2-propen-1-yl-	InChI=1/C12H20/c1-3-8-12(9-4-2)10-6-5-7-11-12/h3-4H,1-2,5-11H2		alkane
378238938	Cyclopropane, 1,1'-(1-ethyl-1,2-ethanediyl)bis- (9CI)	InChI=1/C10H18/c1-2-9(10-5-6-10)7-8-3-4-8/h8-10H,2-7H2,1H3		alkane
381244344	Cyclohexane, (2-methyl-2-propylcyclopropyl)-	InChI=1/C13H24/c1-3-9-13(2)10-12(13)11-7-5-4-6-8-11/h11-12H,3-10H2,1-2H3		alkane
518034612	Cyclopropane, 1-butyl-2-pentyl-	InChI=1/C12H24/c1-3-5-7-9-12-10-11(12)8-6-4-2/h11-12H,3-10H2,1-2H3		alkane
643016095	Pentadecane, 3,3-diethyl-	InChI=1/C19H40/c1-5-9-10-11-12-13-14-15-16-17-18-19(6-2,7-3)8-4/h5-18H2,1-4H3		alkane
664355571	Dodecanol, trimethyl-	InChI=1S/C15H32O/c1-15(2,3)13-11-9-7-5-4-6-8-10-12-14-16/h16H,4-14H2,1-3H3	CC(ccccccCCCCCO)(C)C	alkane
714275135	Nonadecane, 3-ethyl-3-methyl-	InChI=1/C22H46/c1-5-8-9-10-11-12-13-14-15-16-17-18-19-20-21-22(4,6-2)7-3/h5-21H2,1-4H3		alkane
714275328	Pentadecane, 5,5-diethyl-	InChI=1/C19H40/c1-5-9-11-12-13-14-15-16-18-19(7-3,8-4)17-10-6-2/h5-18H2,1-4H3		alkane
876314646	2-Decene, 9-methyl-	InChI=1/C11H22/c1-4-5-6-7-8-9-10-11(2)3/h4-5,11H,6-10H2,1-3H3		alkane
876314657	4-Undecene, 10-methyl-	InChI=1/C12H24/c1-4-5-6-7-8-9-10-11-12(2)3/h6-7,12H,4-5,8-11H2,1-3H3		alkane
876314668	3-Undecene, 8-methyl-	InChI=1/C12H24/c1-4-6-7-8-9-11-12(3)10-5-2/h6-7,12H,4-5,8-11H2,1-3H3	CCCC(C)CCCC=CCC	alkane
876314679	3-Undecene, 7-methyl-	InChI=1/C12H24/c1-4-6-8-9-11-12(3)10-7-5-2/h6,8,12H,4-5,7,9-11H2,1-3H3		alkane
1042978971	Isoheptatriacontane	InChI=1/C37H76/c1-4-5-6-7-8-9-10-11-12-13-14-15-16-17-18-19-20-21-22-23-24-25-26-27-28-29-30-31-32-33-34-35-36-37(2)3/h37H,4-36H2,1-3H3		alkane
1119898155	1,4-Cyclohexadiene, 3,6-diethyl-3,6-dimethyl-	InChI=1/C12H20/c1-5-11(3)7-9-12(4,6-2)10-8-11/h7-10H,5-6H2,1-4H3		alkane
1204352908	Cyclohexene, 1,3-dimethyl-4-(1-methylethenyl)-, (3R,4R)-rel-	InChI=1/C11H18/c1-8(2)11-6-5-9(3)7-10(11)4/h7,10-11H,1,5-6H2,2-4H3/t10-,11+/m1/s1		alkane
1280549214	Cyclobutane, trimethyl-	InChI=1/C7H14/c1-6-4-5-7(6,2)3/h6H,4-5H2,1-3H3		alkane
998356	NONANE, 5-PROPYL-	InChI=1S/C12H26/c1-4-7-10-12(9-6-3)11-8-5-2/h12H,4-11H2,1-3H3	CCCCC(CCC)CCCC	alkane
21465510	2-benzothiazolesulfonic acid, sodium salt	InChI=1S/C7H5NO3S2.Na/c9-13(10,11)7-8-5-3-1-2-4-6(5)12-7;/h1-4H,(H,9,10,11);/q;+1/p-1	c12N=C(S(=O)(=O)[O-])Sc1cccc2.[Na+]	benzotriazole&thiazoles	ü	1
64665572	1H-benzotriazole, 4(or 5)-methyl-, sodium salt	InChI=1S/C7H6N3.Na/c1-5-3-2-4-6-7(5)9-10-8-6;/h2-4H,1H3;/q-1;+1	Cc1cc2[N-]N=Nc2cc1.[Na+]	benzotriazole&thiazoles	ü	2
4979322	2-benzothiazolesulfenamide, N,N-dicyclohexyl-	InChI=1S/C19H26N2S2/c1-3-9-15(10-4-1)21(16-11-5-2-6-12-16)23-19-20-17-13-7-8-14-18(17)22-19/h7-8,13-16H,1-6,9-12H2	N(c(c(S1)ccc2)c2)=C1SN(C(CCCC3)C3)C(CCCC4)C4	benzotriazole&thiazoles	ü	20
95318	2-benzothiazolesulfenamide, N-(1,1-dimethylethyl)-	InChI=1S/C11H14N2S2/c1-11(2,3)13-15-10-12-8-6-4-5-7-9(8)14-10/h4-7,13H,1-3H3	N(c(c(S1)ccc2)c2)=C1SNC(C)(C)C	benzotriazole&thiazoles	ü	22
94973	1H-benzotriazole, 5-chloro-	InChI=1S/C6H4ClN3/c7-4-1-2-5-6(3-4)9-10-8-5/h1-3H,(H,8,9,10)	N(=NNc1ccc(c2)Cl)c12	benzotriazole&thiazoles	ü	28
29385431	1H-benzotriazole, 4(or 5)-methyl-	InChI=1S/C7H7N3/c1-10-7-5-3-2-4-6(7)8-9-10/h2-5H,1H3	Cc1cccc2c1N=NN2	benzotriazole&thiazoles	ü	42
120752	benzothiazole, 2-methyl-	InChI=1S/C8H7NS/c1-6-9-7-4-2-3-5-8(7)10-6/h2-5H,1H3	N(c(c(S1)ccc2)c2)=C1C	benzotriazole&thiazoles	ü	54
95330	2-benzothiazolesulfenamide, N-cyclohexyl-	InChI=1S/C13H16N2S2/c1-2-6-10(7-3-1)15-17-13-14-11-8-4-5-9-12(11)16-13/h4-5,8-10,15H,1-3,6-7H2	N(c(c(S1)ccc2)c2)=C1SNC(CCCC3)C3	benzotriazole&thiazoles	ü	57
615225	benzothiazole, 2-(methylthio)-	InChI=1S/C8H7NS2/c1-10-8-9-6-4-2-3-5-7(6)11-8/h2-5H,1H3	N(c(c(S1)ccc2)c2)=C1SC	benzotriazole&thiazoles	ü	106
120785	benzothiazole, 2,2 -dithiobis-	InChI=1S/C14H8N2S4/c1-3-7-11-9(5-1)15-13(17-11)19-20-14-16-10-6-2-4-8-12(10)18-14/h1-8H	N(c(c(S1)ccc2)c2)=C1SSC(=Nc(c3ccc4)c4)S3	benzotriazole&thiazoles	ü	113
2592952	1-Hydroxybenzotriazole	InChI=1S/C6H5N3O/c10-9-6-4-2-1-3-5(6)7-8-9/h1-4,10H	ON1N=NC2=C1C=CC=C2	benzotriazole&thiazoles	ü	345
95147	1H-benzotriazole	InChI=1S/C6H5N3/c1-2-4-6-5(3-1)7-9-8-6/h1-4H,(H,7,8,9)	c1ccc2nnnc2c1	benzotriazole&thiazoles	ü	459
149304	2(3H)-benzothiazolethione	InChI=1S/C7H5NS2/c9-7-8-5-3-1-2-4-6(5)10-7/h1-4H,(H,8,9)	N(c(c(S1)ccc2)c2)=C1S	benzotriazole&thiazoles	ü	745
95169	benzothiazole	InChI=1S/C7H5NS/c1-2-4-7-6(3-1)8-5-9-7/h1-5H	c1ccc2ncsc2c1	benzotriazole&thiazoles	ü	1590
941571	benzothiazole-2-sulfonic acid	InChI=1S/C7H5NO3S2/c9-13(10,11)7-8-5-3-1-2-4-6(5)12-7/h1-4H,(H,9,10,11)	OS(=O)(=O)C1=NC2=CC=CC=C2S1	benzotriazole&thiazoles
1629783	2-Acetylbenzothiazole	InChI=1S/C8H5NOS/c10-5-8-9-6-3-1-2-4-7(6)11-8/h1-5H	CC(=O)C1=NC2=CC=CC=C2S1	benzotriazole&thiazoles
1843216	Anilinobenzothiazole	InChI=1S/C13H10N2S/c1-2-6-10(7-3-1)14-13-15-11-8-4-5-9-12(11)16-13/h1-9H,(H,14,15)	N(C1=NC2=C(S1)C=CC=C2)C1=CC=CC=C1	benzotriazole&thiazoles
3507548	benzothiazole, 2-(methylsulfinyl)-	InChI=1S/C8H7NOS2/c1-12(10)8-9-6-4-2-3-5-7(6)11-8/h2-5H,1H3		benzotriazole&thiazoles
4074731	[2,3'(2'H)-Bibenzothiazole]-2'-thione	InChI=1/C14H8N2S3/c17-14-16(10-6-2-4-8-12(10)19-14)13-15-9-5-1-3-7-11(9)18-13/h1-8H		benzotriazole&thiazoles
4074775	benzothiazole, 2,2'-thiobis-	InChI=1/C14H8N2S3/c1-3-7-11-9(5-1)15-13(17-11)19-14-16-10-6-2-4-8-12(10)18-14/h1-8H		benzotriazole&thiazoles
4184796	5,6-Dimethyl-1H-benzotriazole	InChI=1S/C8H9N3/c1-5-3-7-8(4-6(5)2)10-11-9-7/h3-4H,1-2H3,(H,9,10,11)	CC1=CC2=NNN=C2C=C1C	benzotriazole&thiazoles
4271094	2,2'-Bibenzothiazole	InChI=1S/C14H8N2S2/c1-3-7-11-9(5-1)15-13(17-11)14-16-10-6-2-4-8-12(10)18-14/h1-8H	S1C2=CC=CC=C2N=C1C1=NC2=CC=CC=C2S1	benzotriazole&thiazoles
13183012	1H-benzotriazole, 7-AMINO-1-METHYL-	InChI=1S/C7H8N4/c1-11-7-5(8)3-2-4-6(7)9-10-11/h2-4H,8H2,1H3	N(=NN1C)c(ccc2)c1c2N	benzotriazole&thiazoles
16584002	2-Methylbenzotriazole	InChI=1S/C6H7N3O2/c1-11-6(10)4-5(7)9-3-2-8-4/h2-3H,1H3,(H2,7,9)	c1ccc2nn(C)nc2c1	benzotriazole&thiazoles
16584046	2-Ethylbenzotriazole	InChI=1S/C8H9N3/c1-2-11-9-7-5-3-4-6-8(7)10-11/h3-6H,2H2,1H3	c1ccc2nn(CC)nc2c1	benzotriazole&thiazoles
26725519	4-Hydroxybenzotriazole	InChI=1S/C6H5N3O/c10-5-3-1-2-4-6(5)8-9-7-4/h1-3,10H,(H,7,8,9)	Oc2cccc1nnnc12	benzotriazole&thiazoles
26861234	1H-benzotriazole, 6-AMINO-1-METHYL-	InChI=1S/C7H8N4/c1-11-7-4-5(8)2-3-6(7)9-10-11/h2-4H,8H2,1H3	N(=NN1C)c(ccc2N)c1c2	benzotriazole&thiazoles
27799822	1H-benzotriazole, 4-AMINO-1-METHYL-	InChI=1S/C7H8N4/c1-11-6-4-2-3-5(8)7(6)9-10-11/h2-4H,8H2,1H3	N(=Nc1c(c2)N)N(C)c1cc2	benzotriazole&thiazoles
29878317	1H-benzotriazole, 4-methyl-	InChI=1S/C7H7N3/c1-5-3-2-4-6-7(5)9-10-8-6/h2-4H,1H3,(H,8,9,10)	c12N=NNc1c(C)ccc2	benzotriazole&thiazoles
31621019	(Methylthio)benzothiazole	InChI=1S/C8H7NS2/c1-10-8-9-6-4-2-3-5-7(6)11-8/h2-5H,1H3		benzotriazole&thiazoles
55299166	benzothiazole methyl-Methylbenzothiazole	InChI=1S/C8H7NS/c1-6-9-7-4-2-3-5-8(7)10-6/h2-5H,1H3		benzotriazole&thiazoles
56377798	4-thiazolecarboxamide, N-[1-(aminocarbonyl)ethenyl]-2-[(11S,14Z,21S,23S,29S)-14-ethylidene-9,10,11,12,13,14,19,20,21,22,23,24,26,33,35,36-hexadecahydro-3,23-dihydroxy-11-[(1R)-1-hydroxyethyl]-31-methyl-9,12,19,24,33,43-hexaoxo-30,32-imino-8,5:18,15:40,37-trinitrilo-21,36-([2,4]-endo-thiazolomethanimino)-5H,15H,37H-pyrido[3,2-w][2,11,21,27,31,7,14,17]benzoxatetrathiatriazacyclohexatriacontin-2-yl]-	InChI=1S/C51H43N13O12S6/c1-5-23-46-60-28(14-79-46)41(70)56-25-10-33(67)50(74)76-11-21-7-6-8-24-34(21)18(2)35(54-24)51(75)82-17-31(57-42(71)29-15-80-47(25)61-29)48-58-26(12-78-48)37-22(45-59-30(13-77-45)43(72)64-36(20(4)65)44(73)55-23)9-32(66)38(63-37)49-62-27(16-81-49)40(69)53-19(3)39(52)68/h5-9,12-16,20,25,31,33,36,54,65-67H,3,10-11,17H2,1-2,4H3,(H2,52,68)(H,53,69)(H,55,73)(H,56,70)(H,57,71)(H,6…	C\C=C1\NC(=O)[C@@H](NC(=O)C2=CSC(=N2)C2=CC(O)=C(N=C2C2=CSC(=N2)[C@@H]2CSC(=O)C3=C(C)C4=C(COC(=O)[C@@H](O)C[C@H](NC(=O)C5=CSC1=N5)C1=NC(=CS1)C(=O)N2)C=CCC4=N3)C1=NC(=CS1)C(=O)NC(=C)C(N)=O)[C@H](C)O	benzotriazole&thiazoles
100537619	benzothiazole, 2-[(4-nitrophenoxy)methyl]-	InChI=1/C14H10N2O3S/c17-16(18)10-5-7-11(8-6-10)19-9-14-15-12-3-1-2-4-13(12)20-14/h1-8H,9H2		benzotriazole&thiazoles
215245162	2-(2-(Acetylamino)-4-(N-(2-cyanoethyl)ethylamino)-5-methoxyphenyl)-5-amino-7-bromo-4-chloro-2H-benzotriazole	InChI=1S/C20H21BrClN7O2/c1-4-28(7-5-6-23)16-9-14(25-11(2)30)15(10-17(16)31-3)29-26-19-12(21)8-13(24)18(22)20(19)27-29/h8-10H,4-5,7,24H2,1-3H3,(H,25,30)	CCN(CCC#N)C1=C(OC)C=C(N2N=C3C(=N2)C(Cl)=C(N)C=C3Br)C(NC(C)=O)=C1	benzotriazole&thiazoles
1257229303	benzothiazole, 2-(4-benzothiazolylthio)-	InChI=1/C14H8N2S3/c1-2-5-10-9(4-1)16-14(18-10)19-12-7-3-6-11-13(12)15-8-17-11/h1-8H		benzotriazole&thiazoles
1257229314	benzothiazole, 2-(5-benzothiazolylthio)-	InChI=1/C14H8N2S3/c1-2-4-13-10(3-1)16-14(19-13)18-9-5-6-12-11(7-9)15-8-17-12/h1-8H		benzotriazole&thiazoles
1257229336	benzothiazole, 2-(6-benzothiazolylthio)-	InChI=1/C14H8N2S3/c1-2-4-12-11(3-1)16-14(19-12)18-9-5-6-10-13(7-9)17-8-15-10/h1-8H		benzotriazole&thiazoles
1257229347	benzothiazole, 2-(7-benzothiazolylthio)-	InChI=1/C14H8N2S3/c1-2-6-11-9(4-1)16-14(18-11)19-12-7-3-5-10-13(12)17-8-15-10/h1-8H		benzotriazole&thiazoles
1910078599	1H-benzotriazole, 1-dodecyl-5-methyl-, hydrobromide (1:1)	InChI=1/C19H31N3.BrH/c1-3-4-5-6-7-8-9-10-11-12-15-22-19-14-13-17(2)16-18(19)20-21-22;/h13-14,16H,3-12,15H2,1-2H3;1H		benzotriazole&thiazoles
3089110	1,3,5-Triazine-2,4,6-triamine, N,N,N',N',N' ,N' -hexakis(methoxymethyl)-	InChI=1S/C15H30N6O6/c1-22-7-19(8-23-2)13-16-14(20(9-24-3)10-25-4)18-15(17-13)21(11-26-5)12-27-6/h7-12H2,1-6H3	O(CN(c(nc(nc1N(COC)COC)N(COC)COC)n1)COC)C	benzotriazole&thiazoles&aromatic amines	ü	24
838880	4,4'-Methylene di-o-toluidine	InChI=1S/C15H18N2/c1-10-7-12(3-5-14(10)16)9-13-4-6-15(17)11(2)8-13/h3-8H,9,16-17H2,1-2H3	Cc2cc(Cc1ccc(N)c(C)c1)ccc2N	benzotriazole&thiazoles&aromatic amines	ü	58
2387237	Urea, N,N'-dicyclohexyl-	InChI=1S/C13H12N2O/c16-13(14-11-7-3-1-4-8-11)15-12-9-5-2-6-10-12/h1-10H,(H2,14,15,16)	O=C(NC(CCCC1)C1)NC(CCCC2)C2	benzotriazole&thiazoles&aromatic amines	ü	73
92875	1,1'-Biphenyl -4,4'-diamine	InChI=1S/C12H12N2/c13-11-5-1-9(2-6-11)10-3-7-12(14)8-4-10/h1-8H,13-14H2	Nc(ccc(c(ccc(N)c1)c1)c2)c2	benzotriazole&thiazoles&aromatic amines	ü	75
91598	2-Naphthalenamine	InChI=1S/C10H9N/c11-10-6-5-8-3-1-2-4-9(8)7-10/h1-7H,11H2	c(c(ccc1N)ccc2)(c2)c1	benzotriazole&thiazoles&aromatic amines	ü	92
136856	1H-benzotriazole, 5-methyl-	InChI=1S/C7H7N3/c1-5-2-3-6-7(4-5)9-10-8-6/h2-4H,1H3,(H,8,9,10)	N(=NNc1ccc(c2)C)c12	benzotriazole&thiazoles&aromatic amines	ü	92
95534	Benzenamine, 2-methyl-	InChI=1S/C7H9N/c1-6-4-2-3-5-7(6)8/h2-5H,8H2,1H3	Nc(c(ccc1)C)c1	benzotriazole&thiazoles&aromatic amines	ü	127
139651	Benzenamine, 4,4'-thiobis-	InChI=1S/C12H12N2S/c13-9-1-5-11(6-2-9)15-12-7-3-10(14)4-8-12/h1-8H,13-14H2	S(c(ccc(N)c1)c1)c(ccc(N)c2)c2	benzotriazole&thiazoles&aromatic amines	ü	127
106478	Benzenamine, 4-chloro-	InChI=1S/C6H6ClN/c7-5-1-3-6(8)4-2-5/h1-4H,8H2	Nc(ccc(c1)Cl)c1	benzotriazole&thiazoles&aromatic amines	ü	134
934349	2(3H)-Benzothiazolone	InChI=1S/C7H5NOS/c9-7-8-5-3-1-2-4-6(5)10-7/h1-4H,(H,8,9)	O=C(Nc(c1ccc2)c2)S1	benzotriazole&thiazoles&aromatic amines	ü	146
615054	1,3-Benzenediamine, 4-methoxy-	InChI=1S/C7H10N2O/c1-10-7-3-2-5(8)4-6(7)9/h2-4H,8-9H2,1H3	O(c(c(N)cc(N)c1)c1)C	benzotriazole&thiazoles&aromatic amines	ü	158
136958	2-Benzothiazolamine	InChI=1S/C7H6N2S/c8-7-9-5-3-1-2-4-6(5)10-7/h1-4H,(H2,8,9)	NC(=Nc(c1ccc2)c2)S1	benzotriazole&thiazoles&aromatic amines	ü	175
95692	Benzenamine, 4-chloro-2-methyl-	InChI=1S/C7H8ClN/c1-5-2-3-6(8)4-7(5)9/h2-4H,9H2,1H3	Nc(c(cc(c1)Cl)C)c1	benzotriazole&thiazoles&aromatic amines	ü	189
120718	2-Methoxy-5-methylaniline	InChI=1S/C8H11NO/c1-6-3-4-8(10-2)7(9)5-6/h3-5H,9H2,1-2H3	COC1=CC=C(C)C=C1N	benzotriazole&thiazoles&aromatic amines	ü	203
101804	Benzenamine, 4,4'-oxybis-	InChI=1S/C12H12N2O/c13-9-1-5-11(6-2-9)15-12-7-3-10(14)4-8-12/h1-8H,13-14H2	O(c(ccc(N)c1)c1)c(ccc(N)c2)c2	benzotriazole&thiazoles&aromatic amines	ü	243
99558	Benzenamine, 2-methyl-5-nitro-	InChI=1S/C7H8N2O2/c1-5-2-3-6(9(10)11)4-7(5)8/h2-4H,8H2,1H3	O=N(=O)c(ccc(c1N)C)c1	benzotriazole&thiazoles&aromatic amines	ü	245
97563	Benzenamine, 2-methyl-4- (2-methylphenyl)azo -	InChI=1S/C14H15N3/c1-10-5-3-4-6-14(10)17-16-12-7-8-13(15)11(2)9-12/h3-9H,15H2,1-2H3/b17-16+	N(=Nc(c(ccc1)C)c1)c(ccc(N)c2C)c2	benzotriazole&thiazoles&aromatic amines	ü	268
91941	1,1'-Biphenyl -4,4'-diamine, 3,3'-dichloro-	InChI=1S/C12H10Cl2N2/c13-9-5-7(1-3-11(9)15)8-2-4-12(16)10(14)6-8/h1-6H,15-16H2	Nc(c(cc(c(ccc(N)c1Cl)c1)c2)Cl)c2	benzotriazole&thiazoles&aromatic amines	ü	275
60093	Benzenamine, 4-(phenylazo)-	InChI=1S/C12H11N3/c13-10-6-8-12(9-7-10)15-14-11-4-2-1-3-5-11/h1-9H,13H2/b15-14+	N(=Nc(cccc1)c1)c(ccc(N)c2)c2	benzotriazole&thiazoles&aromatic amines	ü	282
119937	1,1'-Biphenyl -4,4'-diamine, 3,3'-dimethyl-	InChI=1S/C14H16N2/c1-9-7-11(3-5-13(9)15)12-4-6-14(16)10(2)8-12/h3-8H,15-16H2,1-2H3	Nc(c(cc(c(ccc(N)c1C)c1)c2)C)c2	benzotriazole&thiazoles&aromatic amines	ü	292
101144	Benzenamine, 4,4'-methylenebis 2-chloro-	InChI=1S/C13H12Cl2N2/c14-10-6-8(1-3-12(10)16)5-9-2-4-13(17)11(15)7-9/h1-4,6-7H,5,16-17H2	Nc(c(cc(c1)Cc(ccc(N)c2Cl)c2)Cl)c1	benzotriazole&thiazoles&aromatic amines	ü	307
90040	2-Anisidine	InChI=1S/C7H9NO/c1-9-7-5-3-2-4-6(7)8/h2-5H,8H2,1H3	COC1=CC=CC=C1N	benzotriazole&thiazoles&aromatic amines	ü	348
119904	1,1'-Biphenyl -4,4'-diamine, 3,3'-dimethoxy-	InChI=1S/C14H16N2O2/c1-17-13-7-9(3-5-11(13)15)10-4-6-12(16)14(8-10)18-2/h3-8H,15-16H2,1-2H3	O(c(c(N)ccc1c(ccc(N)c2OC)c2)c1)C	benzotriazole&thiazoles&aromatic amines	ü	486
95807	1,3-Benzenediamine, 4-methyl-	InChI=1S/C7H10N2/c1-5-2-3-6(8)4-7(5)9/h2-4H,8-9H2,1H3	Nc(c(ccc1N)C)c1	benzotriazole&thiazoles&aromatic amines	ü	547
101779	4,4'-Diaminobiphenyl methane	InChI=1S/C13H14N2/c14-12-5-1-10(2-6-12)9-11-3-7-13(15)8-4-11/h1-8H,9,14-15H2	NC1=CC=C(CC2=CC=C(N)C=C2)C=C1	benzotriazole&thiazoles&aromatic amines	ü	692
92671	1,1'-Biphenyl -4-amine	InChI=1S/C12H11N/c13-12-8-6-11(7-9-12)10-4-2-1-3-5-10/h1-9H,13H2	Nc(ccc(c(cccc1)c1)c2)c2	benzotriazole&thiazoles&aromatic amines	ü	914
137177	2,4,5-Trimethylaniline	InChI=1S/C9H13N/c1-6-4-8(3)9(10)5-7(6)2/h4-5H,10H2,1-3H3	Cc1cc(C)c(N)cc1C	benzotriazole&thiazoles&aromatic amines
3169300	N~2~,N~2~,N~4~,N~4~,N~6~-Pentakis(methoxymethyl)-1,3,5-triazine-2,4,6-triamine	InChI=1S/C13H26N6O5/c1-20-6-14-11-15-12(18(7-21-2)8-22-3)17-13(16-11)19(9-23-4)10-24-5/h6-10H2,1-5H3,(H,14,15,16,17)	COCNC1=NC(=NC(=N1)N(COC)COC)N(COC)COC	benzotriazole&thiazoles&aromatic amines
4225267	benzothiazole, 2-(4-MORPHOLINYL)-	InChI=1S/C12H10O2/c13-11-7-3-1-5-9(11)10-6-2-4-8-12(10)14/h1-8,13-14H	S(c(ccc1)c2c1)C(=N2)N(CCO3)CC3	benzotriazole&thiazoles&aromatic amines
52348513	Phenol, 2,6-bis(2-methylpropyl)-	InChI=1S/C14H22O/c1-10(2)8-12-6-5-7-13(14(12)15)9-11(3)4/h5-7,10-11,15H,8-9H2,1-4H3	Oc(c(ccc1)CC(C)C)c1CC(C)C	bisphenol	ü	2
26983528	BIPHENOL	InChI=1S/C12H10O2/c13-11-5-1-3-9(7-11)10-4-2-6-12(14)8-10/h1-8,13-14H	Oc2ccccc2c1cc(ccc1)O	bisphenol	ü	86
1806264	4-Octylphenol	InChI=1S/C14H22O/c1-2-3-4-5-6-7-8-13-9-11-14(15)12-10-13/h9-12,15H,2-8H2,1H3	CCCCCCCCC1=CC=C(O)C=C1	bisphenol	ü	203
29426786	2,2'-Dibromobisphenol A	InChI=1S/C15H14Br2O2/c1-15(2,9-3-5-13(18)11(16)7-9)10-4-6-14(19)12(17)8-10/h3-8,18-19H,1-2H3	CC(C)(c1ccc(O)c(Br)c1)c1ccc(O)c(Br)c1	bisphenol
837081	Phenol, 2- 1-(4-hydroxyphenyl)-1-methylethyl -	InChI=1S/C15H21NO4/c1-19-14(17)8-10-16(11-9-15(18)20-2)12-13-6-4-3-5-7-13/h3-7H,8-12H2,1-2H3	Oc(c(ccc1)C(c(ccc(O)c2)c2)(C)C)c1	Bisphenol	ü	13
5384214	Phenol, 4,4'-methylenebis[2,6-dimethyl-	InChI=1/C17H20O2/c1-10-5-14(6-11(2)16(10)18)9-15-7-12(3)17(19)13(4)8-15/h5-8,18-19H,9H2,1-4H3	Oc(c(cc1Cc(cc(c2O)C)cc2C)C)c(c1)C	Bisphenol	ü	16
2467030	Phenol, 2- (4-hydroxyphenyl)methyl -	InChI=1S/C18H17ClN2O2/c1-12-10-21-11-17(22)20-16-8-7-14(19)9-15(16)18(21,23-12)13-5-3-2-4-6-13/h2-9,12H,10-11H2,1H3,(H,20,22)	Oc(c(ccc1)Cc(ccc(O)c2)c2)c1	Bisphenol	ü	17
3236713	Phenol, 4,4'-(9H-fluoren-9-ylidene)bis-	InChI=1S/C25H18O2/c26-19-13-9-17(10-14-19)25(18-11-15-20(27)16-12-18)23-7-3-1-5-21(23)22-6-2-4-8-24(22)25/h1-16,26-27H	OC5(=CC=C(C3(C1(=CC=C(O)C=C1))(C2(=C(C=CC=C2)C4(=C3C=CC=C4))))C=C5)	Bisphenol	ü	38
85609	Phenol, 4,4 -butylidenebis[2-(1,1-dimethylethyl)-5-methyl-	InChI=1S/C26H38O2/c1-10-11-18(19-14-21(25(4,5)6)23(27)12-16(19)2)20-15-22(26(7,8)9)24(28)13-17(20)3/h12-15,18,27-28H,10-11H2,1-9H3	Oc(c(cc(c1C)C(c(c(cc(O)c2C(C)(C)C)C)c2)CCC)C(C)(C)C)c1	Bisphenol	ü	42
13595250	Phenol, 4,4'-[1,3-phenylenebis(1-methylethylidene)]bis-	InChI=1S/C24H26O2/c1-23(2,17-8-12-21(25)13-9-17)19-6-5-7-20(16-19)24(3,4)18-10-14-22(26)15-11-18/h5-16,25-26H,1-4H3	CC(C)(C1=CC=C(O)C=C1)C1=CC(=CC=C1)C(C)(C)C1=CC=C(O)C=C1	Bisphenol	ü	43
126001	Benzenebutanoic acid, 4-hydroxy-.gamma.-(4-hydroxyphenyl)-.gamma.-methyl-	InChI=1S/C17H18O4/c1-17(11-10-16(20)21,12-2-6-14(18)7-3-12)13-4-8-15(19)9-5-13/h2-9,18-19H,10-11H2,1H3,(H,20,21)	O=C(O)CCC(c(ccc(O)c1)c1)(c(ccc(O)c2)c2)C	Bisphenol	ü	46
14868032	Phenol, 4,4'-(dichloroethenylidene)bis-	InChI=1S/C14H10Cl2O2/c15-14(16)13(9-1-5-11(17)6-2-9)10-3-7-12(18)8-4-10/h1-8,17-18H	Oc(ccc(c1)C(c(ccc(O)c2)c2)=C(Cl)Cl)c1	Bisphenol	ü	46
2467029	Phenol, 2,2'-methylenebis-	InChI=1S/C13H12O2/c14-12-7-3-1-5-10(12)9-11-6-2-4-8-13(11)15/h1-8,14-15H,9H2	Oc(c(ccc1)Cc(c(O)ccc2)c2)c1	Bisphenol	ü	47
96695	Phenol, 4,4 -thiobis[2-(1,1-dimethylethyl)-5-methyl-	InChI=1S/C10H10N2O/c1-13-8-5-7-3-2-4-12-10(7)9(11)6-8/h2-6H,11H2,1H3	Oc(c(cc(Sc(c(cc(O)c1C(C)(C)C)C)c1)c2C)C(C)(C)C)c2	Bisphenol	ü	97
1571751	4,4'-(1-Phenylethylidene)bisphenol	InChI=1S/C20H18O2/c1-20(15-5-3-2-4-6-15,16-7-11-18(21)12-8-16)17-9-13-19(22)14-10-17/h2-14,21-22H,1H3	CC(C1=CC=CC=C1)(C1=CC=C(O)C=C1)C1=CC=C(O)C=C1	Bisphenol	ü	111
89725	2-(1-Methylpropyl)phenol	InChI=1S/C10H14O/c1-3-8(2)9-6-4-5-7-10(9)11/h4-8,11H,3H2,1-2H3	Oc(c(ccc1)C(CC)C)c1	Bisphenol	ü	120
843550	Bisphenol Z	InChI=1S/C18H20O2/c19-16-8-4-14(5-9-16)18(12-2-1-3-13-18)15-6-10-17(20)11-7-15/h4-11,19-20H,1-3,12-13H2	OC1=CC=C(C=C1)C1(CCCCC1)C1=CC=C(O)C=C1	Bisphenol	ü	127
2081085	Phenol, 4,4'-ethylidenebis-	InChI=1S/C14H14O2/c1-10(11-2-6-13(15)7-3-11)12-4-8-14(16)9-5-12/h2-10,15-16H,1H3	Oc1ccc(cc1)C(c2ccc(cc2)O)C	Bisphenol	ü	140
611994	4,4'-Dihydoxybenzophenone	InChI=1S/C13H10O3/c14-11-5-1-9(2-6-11)13(16)10-3-7-12(15)8-4-10/h1-8,14-15H	OC1=CC=C(C=C1)C(=O)C1=CC=C(O)C=C1	Bisphenol	ü	147
1333160	Methylenebisphenol	-		Bisphenol	ü	209
131555	Methanone, bis(2,4-dihydroxyphenyl)-	InChI=1S/C13H10O5/c14-7-1-3-9(11(16)5-7)13(18)10-4-2-8(15)6-12(10)17/h1-6,14-17H	O=C(c(c(O)cc(O)c1)c1)c(c(O)cc(O)c2)c2	Bisphenol	ü	246
1478611	Phenol, 4,4'-[2,2,2-trifluoro-1-(trifluoromethyl)ethylidene]bis-	InChI=1/C15H10F6O2/c16-14(17,18)13(15(19,20)21,9-1-5-11(22)6-2-9)10-3-7-12(23)8-4-10/h1-8,22-23H	FC(F)(F)C(c(ccc(O)c1)c1)(c(ccc(O)c2)c2)C(F)(F)F	Bisphenol	ü	320
620928	Phenol, 4,4'-methylenebis-	InChI=1S/C13H12O2/c14-12-5-1-10(2-6-12)9-11-3-7-13(15)8-4-11/h1-8,14-15H,9H2	Oc(ccc(c1)Cc(ccc(O)c2)c2)c1	Bisphenol	ü	391
77098	1(3H)-Isobenzofuranone, 3,3-bis(4-hydroxyphenyl)-	InChI=1S/C20H14O4/c21-15-9-5-13(6-10-15)20(14-7-11-16(22)12-8-14)18-4-2-1-3-17(18)19(23)24-20/h1-12,21-22H	O=C(OC(c1cccc2)(c(ccc(O)c3)c3)c(ccc(O)c4)c4)c12	Bisphenol	ü	593
80091	Phenol, 4,4 -sulfonylbis-	InChI=1S/C12H10O4S/c13-9-1-5-11(6-2-9)17(15,16)12-7-3-10(14)4-8-12/h1-8,13-14H	O=S(=O)(c(ccc(O)c1)c1)c(ccc(O)c2)c2	Bisphenol	ü	708
80057	Phenol, 4,4 -(1-methylethylidene)bis-	InChI=1S/C15H16O2/c1-15(2,11-3-7-13(16)8-4-11)12-5-9-14(17)10-6-12/h3-10,16-17H,1-2H3	Oc(ccc(c1)C(c(ccc(O)c2)c2)(C)C)c1	Bisphenol	ü	8449
60822	PHLORETIN; 1-​Propanone, 3-​(4-​hydroxyphenyl)​-​1-​(2,​4,​6-​trihydroxyphenyl)​-	InChI=1S/C15H14O5/c16-10-4-1-9(2-5-10)3-6-12(18)15-13(19)7-11(17)8-14(15)20/h1-2,4-5,7-8,16-17,19-20H,3,6H2	O=C(c1c(cc(cc1O)O)O)CCc2ccc(cc2)O	Bisphenol
77407	2,2-bis(4-hydroxyphenyl)butane	InChI=1S/C16H18O2/c1-3-16(2,12-4-8-14(17)9-5-12)13-6-10-15(18)11-7-13/h4-11,17-18H,3H2,1-2H3	CC(c1ccc(O)cc1)(c2ccc(O)cc2)CC	Bisphenol
127548	bisphenol G	InChI=1S/C21H28O2/c1-13(2)17-11-15(7-9-19(17)22)21(5,6)16-8-10-20(23)18(12-16)14(3)4/h7-14,22-23H,1-6H3	CC(c1cc(ccc1O)C(c1ccc(c(c1)C(C)C)O)(C)C)C	Bisphenol
130803	(E)-Depropanoate, 4,4'-(1,2-Diethyl-1,2-ethenediyl)bisphenol	InChI=1S/C24H28O4/c1-5-21(17-9-13-19(14-10-17)27-23(25)7-3)22(6-2)18-11-15-20(16-12-18)28-24(26)8-4/h9-16H,5-8H2,1-4H3/b22-21+	c(cc(c1)C(=C(c(ccc2OC(=O)CC)cc2)CC)CC)c(c1)OC(=O)CC	Bisphenol
1844015	bisphenol BP	InChI=1S/C25H20O2/c26-23-15-11-21(12-16-23)25(19-7-3-1-4-8-19,20-9-5-2-6-10-20)22-13-17-24(27)18-14-22/h1-18,26-27H	Oc1ccc(cc1)C(c1ccc(cc1)O)(c1ccccc1)c1ccccc1	Bisphenol
2167513	alpha,alpha'-Bis(4-hydroxyphenyl)-1,4-diisopropylbenzene	InChI=1S/C24H26O2/c1-23(2,19-9-13-21(25)14-10-19)17-5-7-18(8-6-17)24(3,4)20-11-15-22(26)16-12-20/h5-16,25-26H,1-4H3	CC(C)(C1=CC=C(O)C=C1)C1=CC=C(C=C1)C(C)(C)C1=CC=C(O)C=C1	Bisphenol
79371667	5-Hydroxybisphenol	InChI=1S/C15H16O3/c1-15(2,10-3-6-12(16)7-4-10)11-5-8-13(17)14(18)9-11/h3-9,16-18H,1-2H3	CC(C)(C1=CC=C(O)C=C1)C1=CC(O)=C(O)C=C1	Bisphenol
406586	1,1,1,3,3-pentafluorobutane	InChI=1S/C4H5F5/c1-3(5,6)2-4(7,8)9/h2H2,1H3	FC(CC(F)(F)C)(F)F	CFC-HFC	ü	1
354143	Ethane, 1,1,2,2-tetrachloro-1-fluoro-	InChI=1S/C2HCl4F/c3-1(4)2(5,6)7/h1H	FC(C(Cl)Cl)(Cl)Cl	CFC-HFC	ü	2
1511622	Bromodifluoromethane	InChI=1S/CHBrF2/c2-1(3)4/h1H	BrC(F)F	CFC-HFC	ü	2
2994710	Cyclobutane, 1,1,2,2,3,4-hexafluoro-3,4-bis(trifluoromethyl)-	InChI=1S/C6F12/c7-1(5(13,14)15)2(8,6(16,17)18)4(11,12)3(1,9)10	FC(F)(F)C(F)(C(F)(C1(F)F)C(F)(F)F)C1(F)F	CFC-HFC	ü	5
360894	2-Butene, 1,1,1,2,3,4,4,4-octafluoro-	InChI=1S/C4F8/c5-1(3(7,8)9)2(6)4(10,11)12/b2-1+	FC(F)(F)C(F)=C(F)C(F)(F)F	CFC-HFC	ü	9
422560	3,3-Dichloro-1,1,1,2,2-pentafluoropropane	InChI=1S/C3HCl2F5/c4-1(5)2(6,7)3(8,9)10/h1H	FC(C(F)(F)F)(C(Cl)Cl)F	CFC-HFC	ü	14
359353	1,1,2,2-Tetrafluoroethane	InChI=1S/C2H2F4/c3-1(4)2(5)6/h1-2H	FC(F)C(F)F	CFC-HFC	ü	17
75616	Methane, dibromodifluoro-	InChI=1S/CBr2F2/c2-1(3,4)5	FC(F)(Br)Br	CFC-HFC	ü	25
124732	Ethane, 1,2-dibromo-1,1,2,2-tetrafluoro-	InChI=1S/C2Br2F4/c3-1(5,6)2(4,7)8	FC(F)(Br)C(F)(F)Br	CFC-HFC	ü	30
75729	Methane, chlorotrifluoro-	InChI=1S/CClF3/c2-1(3,4)5	FC(F)(F)Cl	CFC-HFC	ü	31
420462	1,1,1-Trifluoroethane	InChI=1S/C2H3F3/c1-2(3,4)5/h1H3	CC(F)(F)F	CFC-HFC	ü	31
76120	Ethane, 1,1,2,2-tetrachloro-1,2-difluoro-	InChI=1S/C2Cl4F2/c3-1(4,7)2(5,6)8	FC(C(F)(Cl)Cl)(Cl)Cl	CFC-HFC	ü	32
2837890	1-Chloro-1,2,2,2-Tetrafluoroethane	InChI=1S/C2HClF4/c3-1(4)2(5,6)7/h1H	ClC(F)C(F)(F)F	CFC-HFC	ü	33
354336	Pentafluoroethane	InChI=1S/C2HF5/c3-1(4)2(5,6)7/h1H	FC(F)C(F)(F)F	CFC-HFC	ü	35
75683	Ethane, 1-chloro-1,1-difluoro-	InChI=1S/C2H3ClF2/c1-2(3,4)5/h1H3	FC(F)(Cl)C	CFC-HFC	ü	45
76153	Ethane, chloropentafluoro-	InChI=1S/C2ClF5/c3-1(4,5)2(6,7)8	FC(F)(F)C(F)(F)Cl	CFC-HFC	ü	45
79389	Ethene, chlorotrifluoro-	InChI=1S/C2ClF3/c3-1(4)2(5)6	FC(F)=C(F)Cl	CFC-HFC	ü	45
116154	1-Propene, 1,1,2,3,3,3-hexafluoro-	InChI=1S/C3F6/c4-1(2(5)6)3(7,8)9	FC(F)(F)C(F)=C(F)F	CFC-HFC	ü	45
353593	Methane, bromochlorodifluoro-	InChI=1S/CBrClF2/c2-1(3,4)5	FC(F)(Br)Cl	CFC-HFC	ü	55
75025	Ethene, fluoro-	InChI=1S/C2H3F/c1-2-3/h2H,1H2	FC=C	CFC-HFC	ü	58
75105	Methane, difluoro-	InChI=1S/CH2F2/c2-1-3/h1H2	FCF	CFC-HFC	ü	59
75387	Ethene, 1,1-difluoro-	InChI=1S/C2H2F2/c1-2(3)4/h1H2	FC(F)=C	CFC-HFC	ü	59
76164	Ethane, hexafluoro-	InChI=1S/C2F6/c3-1(4,5)2(6,7)8	FC(F)(F)C(F)(F)F	CFC-HFC	ü	61
593533	Methane, fluoro-	InChI=1S/CH3F/c1-2/h1H3	FC	CFC-HFC	ü	63
115253	Cyclobutane, octafluoro-	InChI=1S/C4F8/c5-1(6)2(7,8)4(11,12)3(1,9)10	FC(F)(C(F)(F)C1(F)F)C1(F)F	CFC-HFC	ü	69
1717006	1,1-Dichloro-1-fluoroethane	InChI=1S/C3H3F3/c1-2-3(4,5)6/h2H,1H2	CC(F)(Cl)Cl	CFC-HFC	ü	70
75376	Ethane, 1,1-difluoro-	InChI=1S/C2H4F2/c1-2(3)4/h2H,1H3	FC(F)C	CFC-HFC	ü	74
75467	Methane, trifluoro-	InChI=1S/CHF3/c2-1(3)4/h1H	FC(F)F	CFC-HFC	ü	83
431890	HFC-227ea (heptafluoropropane)	InChI=1S/C3HF7/c4-1(2(5,6)7)3(8,9)10/h1H	C(F)(F)(F)C(F)C(F)(F)F	CFC-HFC	ü	87
75434	Methane, dichlorofluoro-	InChI=1S/CHCl2F/c2-1(3)4/h1H	FC(Cl)Cl	CFC-HFC	ü	92
75638	Methane, bromotrifluoro-	InChI=1S/CBrF3/c2-1(3,4)5	FC(F)(F)Br	CFC-HFC	ü	99
306832	Ethane, 2,2-dichloro-1,1,1-trifluoro-	InChI=1S/C2HCl2F3/c3-1(4)2(5,6)7/h1H	FC(F)(F)C(Cl)Cl	CFC-HFC	ü	109
355259	Butane, decafluoro-	InChI=1S/C4F10/c5-1(6,3(9,10)11)2(7,8)4(12,13)14	FC(F)(F)C(F)(F)C(F)(F)C(F)(F)F	CFC-HFC	ü	110
75887	Ethane, 2-chloro-1,1,1-trifluoro-	InChI=1S/C2H2ClF3/c3-1-2(4,5)6/h1H2	FC(F)(F)CCl	CFC-HFC	ü	112
116143	Ethene, tetrafluoro-	InChI=1S/C2F4/c3-1(4)2(5)6	FC(F)=C(F)F	CFC-HFC	ü	119
76142	Ethane, 1,2-dichloro-1,1,2,2-tetrafluoro-	InChI=1S/C2Cl2F4/c3-1(5,6)2(4,7)8	FC(F)(C(F)(F)Cl)Cl	CFC-HFC	ü	120
75730	Methane, tetrafluoro-	InChI=1S/CF4/c2-1(3,4)5	FC(F)(F)F	CFC-HFC	ü	129
75456	Methane, chlorodifluoro-	InChI=1S/CHClF2/c2-1(3)4/h1H	FC(F)Cl	CFC-HFC	ü	182
76131	Ethane, 1,1,2-trichloro-1,2,2-trifluoro-	InChI=1S/C2Cl3F3/c3-1(4,6)2(5,7)8	FC(F)(C(F)(Cl)Cl)Cl	CFC-HFC	ü	274
811972	1,1,1,2-Tetrafluoroethane	InChI=1S/C2H2F4/c3-1-2(4,5)6/h1H2	FCC(F)(F)F	CFC-HFC	ü	295
75718	Methane, dichlorodifluoro-	InChI=1S/CCl2F2/c2-1(3,4)5	FC(F)(Cl)Cl	CFC-HFC	ü	396
75694	Methane, trichlorofluoro-	InChI=1S/CCl3F/c2-1(3,4)5	FC(Cl)(Cl)Cl	CFC-HFC	ü	436
430579	ETHANE, 1,2-DICHLORO-1-FLUORO-	InChI=1S/C2H3Cl2F/c3-1-2(4)5/h2H,1H2	ClCC(Cl)F	CFC-HFC
430660	1,1,2-Trifluoroethane	InChI=1S/C2H3F3/c3-1-2(4)5/h2H,1H2	FCC(F)F	CFC-HFC
431072	1-chloro-1,2,2-trifluoroethane	InChI=1S/C18H29NO2/c1-16(2,3)12-10-13(17(4,5)6)15(19(20)21)14(11-12)18(7,8)9/h10-11H,1-9H3	FC(C(F)F)Cl	CFC-HFC
471432	ETHANE, 1,1-DICHLORO-2,2-DIFLUORO-	InChI=1S/C2H2Cl2F2/c3-1(4)2(5)6/h1-2H	ClC(Cl)C(F)F	CFC-HFC
593704	Chlorofluoromethane	InChI=1S/CH2ClF/c2-1-3/h1H2	FCCl	CFC-HFC
624726	1,2-Difluoroethane	InChI=1S/C2H4F2/c3-1-2-4/h1-2H2	FCCF	CFC-HFC
811950	1,1,2-trichloro-1-fluoroethane	InChI=1S/C2H2Cl3F/c3-1-2(4,5)6/h1H2	ClC(F)(Cl)CCl	CFC-HFC
2252848	Propane, 1,1,1,2,2,3,3-heptafluoro-	InChI=1S/C3HF7/c4-1(5)2(6,7)3(8,9)10/h1H	FC(F)C(F)(F)C(F)(F)F	CFC-HFC
11070669	Octafluorobutene	InChI=1S/C4F8/c5-1(2(6)7)3(8,9)4(10,11)12		CFC-HFC
28677001	Cyclobutane, hexafluorobis(trifluoromethyl)-	InChI=1S/C6F12/c7-1(5(13,14)15)2(8,6(16,17)18)4(11,12)3(1,9)10	FC(F)(F)C1(C(F)(F)F)C(F)(F)C(F)(F)C1(F)F	CFC-HFC
4013347	BENZENE, (1-METHOXYETHYL)-	InChI=1S/C9H12O/c1-8(10-2)9-6-4-3-5-7-9/h3-8H,1-2H3	c(ccc1C(OC)C)cc1	Disinfect	ü	3
20324338	2-Propanol, 1-[2-(2-methoxy-1-methylethoxy)-1-methylethoxy]-	InChI=1S/C10H22O4/c1-8(11)5-13-10(3)7-14-9(2)6-12-4/h8-11H,5-7H2,1-4H3	O(CC(OCC(OCC(O)C)C)C)C	Disinfect	ü	8
116541	Acetic acid, dichloro-, methyl ester	InChI=1S/C3H4Cl2O2/c1-7-3(6)2(4)5/h2H,1H3	O=C(OC)C(Cl)Cl	Disinfect	ü	10
615203	benzothiazole, 2-chloro-	InChI=1S/C7H4ClNS/c8-7-9-5-3-1-2-4-6(5)10-7/h1-4H	N(c(c(S1)ccc2)c2)=C1Cl	Disinfect	ü	20
563702	BROMONITROMETHANE	InChI=1S/CH2BrNO2/c2-1-3(4)5/h1H2	N(=O)(=O)CBr	Disinfect	ü	21
921039	1,1,3-Trichloroacetone	InChI=1S/C3H3Cl3O/c4-1-2(7)3(5)6/h3H,1H2	ClCC(=O)C(Cl)Cl	Disinfect	ü	21
7581977	Butane, 2,3-dichloro-	InChI=1S/C4H8Cl2/c1-3(5)4(2)6/h3-4H,1-2H3	C(C(Cl)C)(Cl)C	Disinfect	ü	21
25168052	Benzene, chloromethyl-	InChI=1S/C7H7Cl/c1-6-3-2-4-7(8)5-6/h2-5H,1H3	ClCc1ccccc1	Disinfect	ü	22
3147555	Benzoic acid, 3,5-dibromo-2-hydroxy-	InChI=1S/C7H4Br2O3/c8-3-1-4(7(11)12)6(10)5(9)2-3/h1-2,10H,(H,11,12)	O=C(O)c(c(O)c(cc1Br)Br)c1	Disinfect	ü	24
115173	Acetaldehyde, tribromo-	InChI=1S/C2HBr3O/c3-2(4,5)1-6/h1H	O=CC(Br)(Br)Br	Disinfect	ü	26
1072679	3-Isoxazolamine, 5-methyl-	InChI=1S/C4H6N2O/c1-3-2-4(5)6-7-3/h2H,1H3,(H2,5,6)	o1nc(N)cc1C	Disinfect	ü	27
1009616	Ethanone, 1,1'-(1,4-phenylene)bis-	InChI=1S/C10H10O2/c1-7(11)9-3-5-10(6-4-9)8(2)12/h3-6H,1-2H3	O=C(c(ccc(c1)C(=O)C)c1)C	Disinfect	ü	31
78762	Butane, 2-bromo-	InChI=1S/C4H9Br/c1-3-4(2)5/h4H,3H2,1-2H3	BrC(CC)C	Disinfect	ü	36
27178343	Phenol, (1,1-dimethylethyl)-	InChI=1S/C10H14O/c1-10(2,3)8-6-4-5-7-9(8)11/h4-7,11H,1-3H3	Oc1ccc(cc1)C(C)(C)C	Disinfect	ü	39
137199	1,3-Benzenediol, 4,6-dichloro-	InChI=1S/C6H4Cl2O2/c7-3-1-4(8)6(10)2-5(3)9/h1-2,9-10H	Oc(c(cc(c1O)Cl)Cl)c1	Disinfect	ü	41
594650	Acetamide, 2,2,2-trichloro-	InChI=1S/C2H2Cl3NO/c3-2(4,5)1(6)7/h(H2,6,7)	O=C(N)C(Cl)(Cl)Cl	Disinfect	ü	42
873949	Cyclohexanone, 3,3,5-trimethyl-	InChI=1S/C9H16O/c1-7-4-8(10)6-9(2,3)5-7/h7H,4-6H2,1-3H3	O=C(CC(CC1(C)C)C)C1	Disinfect	ü	45
3337620	Benzoic acid, 3,5-dibromo-4-hydroxy-	InChI=1S/C7H4Br2O3/c8-4-1-3(7(11)12)2-5(9)6(4)10/h1-2,10H,(H,11,12)	O=C(O)c(cc(c(O)c1Br)Br)c1	Disinfect	ü	48
79027	Acetaldehyde, dichloro-	InChI=1S/C2H2Cl2O/c3-2(4)1-5/h1-2H	O=CC(Cl)Cl	Disinfect	ü	50
513882	2-PROPANONE, 1,1-DICHLORO-	InChI=1S/C3H4Cl2O/c1-2(6)3(4)5/h3H,1H3	ClC(Cl)C(=O)C	Disinfect	ü	51
110532	Pentane, 1-bromo-	InChI=1S/C5H11Br/c1-2-3-4-5-6/h2-5H2,1H3	BrCCCCC	Disinfect	ü	53
76937	Benzeneacetic acid, .alpha.-hydroxy-.alpha.-phenyl-	InChI=1S/C14H12O3/c15-13(16)14(17,11-7-3-1-4-8-11)12-9-5-2-6-10-12/h1-10,17H,(H,15,16)	O=C(O)C(O)(c(cccc1)c1)c(cccc2)c2	Disinfect	ü	54
320729	Benzoic acid, 3,5-dichloro-2-hydroxy-	InChI=1S/C7H5ClO3/c8-4-1-2-6(9)5(3-4)7(10)11/h1-3,9H,(H,10,11)	O=C(O)c(c(O)c(cc1Cl)Cl)c1	Disinfect	ü	55
89054	1,2,4,5-Benzenetetracarboxylic acid	InChI=1S/C10H6O8/c11-7(12)3-1-4(8(13)14)6(10(17)18)2-5(3)9(15)16/h1-2H,(H,11,12)(H,13,14)(H,15,16)(H,17,18)	O=C(O)c(c(cc(c1C(=O)O)C(=O)O)C(=O)O)c1	Disinfect	ü	62
528449	1,2,4-Benzenetricarboxylic acid	InChI=1S/C9H6O6/c10-7(11)4-1-2-5(8(12)13)6(3-4)9(14)15/h1-3H,(H,10,11)(H,12,13)(H,14,15)	OC(=O)C1=CC(C(O)=O)=C(C=C1)C(O)=O	Disinfect	ü	62
617629	2-METHYLGLUTARIC ACID	InChI=1S/C6H10O4/c1-4(6(9)10)2-3-5(7)8/h4H,2-3H2,1H3,(H,7,8)(H,9,10)	OC(=O)C(C)CCC(=O)O	Disinfect	ü	62
544105	Hexane, 1-chloro-	InChI=1S/C6H13Cl/c1-2-3-4-5-6-7/h2-6H2,1H3	ClCCCCCC	Disinfect	ü	64
534076	2-Propanone, 1,3-dichloro-	InChI=1S/C3H4Cl2O/c4-1-3(6)2-5/h1-2H2	O=C(CCl)CCl	Disinfect	ü	65
638379	Butanedial	InChI=1S/C4H6O2/c5-3-1-2-4-6/h3-4H,1-2H2	O=CCCC=O	Disinfect	ü	67
683727	Acetamide, 2,2-dichloro-	InChI=1S/C2H3Cl2NO/c3-1(4)2(5)6/h1H,(H2,5,6)	O=C(N)C(Cl)Cl	Disinfect	ü	68
1878666	Benzeneacetic acid, 4-chloro-	InChI=1S/C8H7ClO2/c9-7-3-1-6(2-4-7)5-8(10)11/h1-4H,5H2,(H,10,11)	O=C(O)Cc(ccc(c1)Cl)c1	Disinfect	ü	69
111853	1-Chlorooctane	InChI=1S/C8H17Cl/c1-2-3-4-5-6-7-8-9/h2-8H2,1H3	CCCCCCCCCl	Disinfect	ü	71
78955	2-Propanone, 1-chloro-	InChI=1S/C3H5ClO/c1-3(5)2-4/h2H2,1H3	O=C(CCl)C	Disinfect	ü	82
619589	Benzoic acid, 4-iodo-	InChI=1S/C7H5IO2/c8-6-3-1-5(2-4-6)7(9)10/h1-4H,(H,9,10)/p-1	O=C(O)c(ccc(c1)I)c1	Disinfect	ü	84
51365	Benzoic acid, 3,5-dichloro-	InChI=1S/C7H4Cl2O2/c8-5-1-4(7(10)11)2-6(9)3-5/h1-3H,(H,10,11)	OC(=O)c1cc(Cl)cc(Cl)c1	Disinfect	ü	90
53951501	Benzaldehyde, ethyl-	InChI=1S/C9H10O/c1-2-8-3-5-9(7-10)6-4-8/h3-7H,2H2,1H3	O=Cc1cc(ccc1)CC	Disinfect	ü	96
25167811	Phenol, dichloro-	InChI=1S/C6H4Cl2O/c7-4-1-2-6(9)5(8)3-4/h1-3,9H	Clc1cc(ccc1O)Cl	Disinfect	ü	98
25322207	Ethane, tetrachloro-	InChI=1S/C2H2Cl4/c3-1(4)2(5)6/h1-2H	ClC(C(Cl)Cl)Cl	Disinfect	ü	98
2896608	1,3-Benzenediol, 4-ethyl-	InChI=1S/C8H10O2/c1-2-6-3-4-7(9)5-8(6)10/h3-5,9-10H,2H2,1H3	Oc(c(ccc1O)CC)c1	Disinfect	ü	102
598787	Propanoic acid, 2-chloro-	InChI=1S/C3H5ClO2/c1-2(4)3(5)6/h2H,1H3,(H,5,6)/t2-/m0/s1	O=C(O)C(Cl)C	Disinfect	ü	116
504201	2,5-Heptadien-4-one, 2,6-dimethyl-	InChI=1S/C9H14O/c1-7(2)5-9(10)6-8(3)4/h5-6H,1-4H3	O=C(C=C(C)C)C=C(C)C	Disinfect	ü	120
540512	Ethanol, 2-bromo-	InChI=1S/C2H5BrO/c3-1-2-4/h4H,1-2H2	OCCBr	Disinfect	ü	125
554950	1,3,5-Benzenetricarboxylic acid	InChI=1S/C9H6O6/c10-7(11)4-1-5(8(12)13)3-6(2-4)9(14)15/h1-3H,(H,10,11)(H,12,13)(H,14,15)	O=C(O)c(cc(cc1C(=O)O)C(=O)O)c1	Disinfect	ü	127
3252435	Acetonitrile, dibromo-	InChI=1S/C2HBr2N/c3-2(4)1-5/h2H	N#CC(Br)Br	Disinfect	ü	133
107142	Acetonitrile, chloro-	InChI=1S/C2H2ClN/c3-1-2-4/h1H2	N#CCCl	Disinfect	ü	139
545062	Acetonitrile, trichloro-	InChI=1S/C2Cl3N/c3-2(4,5)1-6	C(#N)C(Cl)(Cl)Cl	Disinfect	ü	151
697916	2,5-Cyclohexadiene-1,4-dione, 2,6-dichloro-	InChI=1S/C6H2Cl2O2/c7-4-1-3(9)2-5(8)6(4)10/h1-2H	O=C1C(Cl)=CC(=O)C=C1Cl	Disinfect	ü	151
625285	Butanenitrile, 3-methyl-	InChI=1S/C5H9N/c1-5(2)3-4-6/h5H,3H2,1-2H3	N#CCC(C)C	Disinfect	ü	166
74975	Methane, bromochloro-	InChI=1S/CH2BrCl/c2-1-3/h1H2	BrCCl	Disinfect	ü	200
75478	Methane, triiodo-	InChI=1S/CHI3/c2-1(3)4/h1H	C(I)(I)I	Disinfect	ü	204
79072	Acetamide, 2-chloro-	InChI=1S/C2H4ClNO/c3-1-2(4)5/h1H2,(H2,4,5)	O=C(N)CCl	Disinfect	ü	214
631641	Acetic acid, dibromo-	InChI=1S/C2H2Br2O2/c3-1(4)2(5)6/h1H,(H,5,6)	O=C(O)C(Br)Br	Disinfect	ü	220
506683	Cyanogen bromide	InChI=1S/CBrN/c2-1-3	N#CBr	Disinfect	ü	228
99047	Benzoic acid, 3-methyl-	InChI=1S/C8H8O2/c1-6-4-2-3-5-7(6)8(9)10/h2-5H,1H3,(H,9,10)	O=C(O)c(cccc1C)c1	Disinfect	ü	244
74953	Methane, dibromo-	InChI=1S/CH2Br2/c2-1-3/h1H2	BrCBr	Disinfect	ü	254
121915	1,3-Benzenedicarboxylic acid	InChI=1S/C8H6O4/c9-7(10)5-2-1-3-6(4-5)8(11)12/h1-4H,(H,9,10)(H,11,12)	OC(=O)C1=CC(=CC=C1)C(O)=O	Disinfect	ü	265
565617	3-Methyl-2-pentanone	InChI=1S/C6H12O/c1-4-5(2)6(3)7/h5H,4H2,1-3H3	CC(=O)C(C)CC	Disinfect	ü	329
118912	Benzoic acid, 2-chloro-	InChI=1S/C7H5ClO2/c8-6-4-2-1-3-5(6)7(9)10/h1-4H,(H,9,10)	O=C(O)c(c(ccc1)Cl)c1	Disinfect	ü	332
78853	2-Propenal, 2-methyl-	InChI=1S/C4H6O/c1-4(2)3-5/h3H,1H2,2H3	O=CC(=C)C	Disinfect	ü	353
99945	Benzoic acid, 4-methyl-	InChI=1S/C8H8O2/c1-6-2-4-7(5-3-6)8(9)10/h2-5H,1H3,(H,9,10)	O=C(O)c(ccc(c1)C)c1	Disinfect	ü	355
928687	2-Heptanone, 6-methyl-	InChI=1S/C8H16O/c1-7(2)5-4-6-8(3)9/h7H,4-6H2,1-3H3	O=C(CCCC(C)C)C	Disinfect	ü	383
86306	Benzenamine, N-nitroso-N-phenyl-	InChI=1S/C12H10N2O/c15-13-14(11-7-3-1-4-8-11)12-9-5-2-6-10-12/h1-10H	O=NN(c(cccc1)c1)c(cccc2)c2	Disinfect	ü	406
100447	Benzene, (chloromethyl)-	InChI=1S/C7H7Cl/c8-6-7-4-2-1-3-5-7/h1-5H,6H2	c(cccc1)(c1)CCl	Disinfect	ü	443
100754	Piperidine, 1-nitroso-	InChI=1S/C5H10N2O/c8-6-7-4-2-1-3-5-7/h1-5H2	O=NN(CCCC1)C1	Disinfect	ü	500
74113	Benzoic acid, 4-chloro-	InChI=1S/C7H5ClO2/c8-6-3-1-5(2-4-6)7(9)10/h1-4H,(H,9,10)	O=C(O)c(ccc(c1)Cl)c1	Disinfect	ü	532
85449	1,3-Isobenzofurandione	InChI=1S/C8H4O3/c9-7-5-3-1-2-4-6(5)8(10)11-7/h1-4H	O=C(OC(=O)c1cccc2)c12	Disinfect	ü	585
124481	Methane, dibromochloro-	InChI=1S/CHBr2Cl/c2-1(3)4/h1H	BrC(Br)Cl	Disinfect	ü	681
59892	N-Nitrosomorpholine	InChI=1S/C4H8N2O2/c7-5-6-1-3-8-4-2-6/h1-4H2	O=NN1CCOCC1	Disinfect	ü	683
541731	Benzene, 1,3-dichloro-	InChI=1S/C6H4Cl2/c7-5-2-1-3-6(8)4-5/h1-4H	c(cccc1Cl)(c1)Cl	Disinfect	ü	791
64697	Acetic acid, iodo-	InChI=1S/C2H3IO2/c3-1-2(4)5/h1H2,(H,4,5)/p-1	O=C(O)CI	Disinfect	ü	1519
123911	1,4-Dioxane	InChI=1S/C4H8O2/c1-2-6-4-3-5-1/h1-4H2	O(CCOC1)C1	Disinfect	ü	2022
116530	Butanoic acid, 2-methyl-	InChI=1S/C5H10O2/c1-3-4(2)5(6)7/h4H,3H2,1-2H3,(H,6,7)	O=C(O)C(CC)C	Disinfect	ü	2440
122781	Benzeneacetaldehyde	InChI=1S/C8H8O/c9-7-6-8-4-2-1-3-5-8/h1-5,7H,6H2	O=CCc(cccc1)c1	Disinfect	ü	6855
476733	1,2,3,4-Benzenetetracarboxylic acid	InChI=1S/C10H6O8/c11-7(12)3-1-2-4(8(13)14)6(10(17)18)5(3)9(15)16/h1-2H,(H,11,12)(H,13,14)(H,15,16)(H,17,18)	OC(=O)c1ccc(C(O)=O)c(C(O)=O)c1C(O)=O	Disinfect
479470	Prehnitic acid	InChI=1S/C10H6O8/c11-7(12)3-1-4(8(13)14)6(10(17)18)5(2-3)9(15)16/h1-2H,(H,11,12)(H,13,14)(H,15,16)(H,17,18)	OC(=O)c1cc(C(O)=O)c(C(O)=O)c(c1)C(O)=O	Disinfect
557959	Bromodiiodomethane	InChI=1S/C8H8Br2O2/c1-12-8-5(4-11)2-6(9)3-7(8)10/h2-3,11H,4H2,1H3	IC(Br)I	Disinfect
563848	2-BUTANOL, 3-CHLORO-	InChI=1S/C4H9ClO/c1-3(5)4(2)6/h3-4,6H,1-2H3	ClC(C)C(O)C	Disinfect
569517	Hemimellitic acid	InChI=1S/C9H6O6/c10-7(11)4-2-1-3-5(8(12)13)6(4)9(14)15/h1-3H,(H,10,11)(H,12,13)(H,14,15)	OC(=O)c1cccc(C(O)=O)c1C(O)=O	Disinfect
590170	BROMACETONITRIL	InChI=1S/C2H2BrN/c3-1-2-4/h1H2	BrCC#N	Disinfect
593715	Chloroiodomethane	InChI=1S/CH2ClI/c2-1-3/h1H2	ClCI	Disinfect
593942	dibromoiodomethane	InChI=1S/CHBr2I/c2-1(3)4/h1H	IC(Br)Br	Disinfect
594047	dichloroiodomethane	InChI=1S/CHCl2I/c2-1(3)4/h1H	IC(Cl)Cl	Disinfect
594150	tribromochloromethane	InChI=1S/C13H10O/c14-8-11-7-6-10-5-4-9-2-1-3-12(11)13(9)10/h1-3,6-8H,4-5H2	BrC(Br)(Cl)Br	Disinfect
594401	2,2-dichloropropanenitrile	InChI=1S/C3H3Cl2N/c1-3(4,5)2-6/h1H3	CC(Cl)(Cl)C#N	Disinfect
594478	Acetamide, 2,2,2-tribromo-	InChI=1S/C2H2Br3NO/c3-2(4,5)1(6)7/h(H2,6,7)	O=C(C(Br)(Br)Br)N	Disinfect
598312	1-Bromo-2-propanone	InChI=1S/C3H5BrO/c1-3(5)2-4/h2H2,1H3	BrCC(=O)C	Disinfect
598709	Acetamide, 2,2-dibromo-	InChI=1S/C2H3Br2NO/c3-1(4)2(5)6/h1H,(H2,5,6)	O=C(C(Br)Br)N	Disinfect
598890	Diiodoacetic acid	InChI=1S/C2H2I2O2/c3-1(4)2(5)6/h1H,(H,5,6)	IC(I)C(=O)O	Disinfect
598914	METHANE, DIBROMONITRO-	InChI=1S/C21H26NO3/c1-4-22(3,5-2)14-15-24-21(23)20-16-10-6-8-12-18(16)25-19-13-9-7-11-17(19)20/h6-13,20H,4-5,14-15H2,1-3H3/q+1	O=N(=O)C(Br)Br	Disinfect
632213	2-PROPANONE, 1,1,3,3-TETRACHLORO-	InChI=1S/C3H2Cl4O/c4-2(5)1(8)3(6)7/h2-3H	ClC(Cl)C(=O)C(Cl)Cl	Disinfect
638733	chlorodiiodomethane	InChI=1S/CHClI2/c2-1(3)4/h1H	IC(I)Cl	Disinfect
683578	Bromoacetamide	InChI=1S/C2H4BrNO/c3-1-2(4)5/h1H2,(H2,4,5)	O=C(N)CBr	Disinfect
728405	2,6-DITERT.BUTYL-4-NITRO-PHENOL	InChI=1S/C14H21NO3/c1-13(2,3)10-7-9(15(17)18)8-11(12(10)16)14(4,5)6/h7-8,16H,1-6H3	CC(C)(C)c1cc(cc(c1O)C(C)(C)C)N(=O)=O	Disinfect
918003	1,1,1-Trichloro-2-propanone	InChI=1S/C3H3Cl3O/c1-2(7)3(4,5)6/h1H3	ClC(Cl)(Cl)C(=O)C	Disinfect
918014	Bromodichloronitromethane	InChI=1S/CBrCl2NO2/c2-1(3,4)5(6)7	[O-][N+](=O)C(Cl)(Cl)Br	Disinfect
933404	Cyclohexane, 1,1-dimethoxy-	InChI=1S/C8H16O2/c1-9-8(10-2)6-4-3-5-7-8/h3-7H2,1-2H3	COC1(CCCCC1)OC	Disinfect
996087	Stannane, dibutyldibromo-	InChI=1S/2C4H9.2BrH.Sn/c2*1-3-4-2;;;/h2*1,3-4H2,2H3;2*1H;/q;;;;+2/p-2	Br[Sn](Br)(CCCC)CCCC	Disinfect
1184890	Dibromochloronitromethane	InChI=1S/CBr2ClNO2/c2-1(3,4)5(6)7	[O-][N+](=O)C(Cl)(Br)Br	Disinfect
1461230	Stannane, tributylbromo-	InChI=1S/3C4H9.BrH.Sn/c3*1-3-4-2;;/h3*1,3-4H2,2H3;1H;/q;;;;+1/p-1	Br[Sn](CCCC)(CCCC)CCCC	Disinfect
1578218	2-Propenoic acid, 3,3-dibromo-	InChI=1S/C3H2Br2O2/c4-2(5)1-3(6)7/h1H,(H,6,7)	O=C(C=C(Br)Br)O	Disinfect
1585406	Benzenepentacarboxylic acid	InChI=1S/C11H6O10/c12-7(13)2-1-3(8(14)15)5(10(18)19)6(11(20)21)4(2)9(16)17/h1H,(H,12,13)(H,14,15)(H,16,17)(H,18,19)(H,20,21)	OC(=O)c1cc(C(O)=O)c(C(O)=O)c(C(O)=O)c1C(O)=O	Disinfect
1768316	Dichloromethyl trichloromethyl ketone	InChI=1S/C3HCl5O/c4-2(5)1(9)3(6,7)8/h2H	ClC(Cl)(Cl)C(=O)C(Cl)Cl	Disinfect
1794849	Methane, chloronitro-	InChI=1S/CH2ClNO2/c2-1-3(4)5/h1H2	O=N(=O)CCl	Disinfect
2314365	3,5-DICHLORO-4-HYDROXYBENZALDEHYDE	InChI=1S/C7H4Cl2O2/c8-5-1-4(3-10)2-6(9)7(5)11/h1-3,11H	C(=O)c1cc(Cl)c(O)c(Cl)c1	Disinfect
2553175	Nonanoic acid, 9-oxo-	InChI=1S/C9H16O3/c10-8-6-4-2-1-3-5-7-9(11)12/h8H,1-7H2,(H,11,12)	O=C(O)CCCCCCCC=O	Disinfect
2973775	3,5-DIBROMO-4-HYDROXYBENZALDEHYDE	InChI=1S/C7H4Br2O2/c8-5-1-4(3-10)2-6(9)7(5)11/h1-3,11H	C(=O)c1cc(Br)c(O)c(Br)c1	Disinfect
3018120	Dichloroacetonitrile	InChI=1S/C2HCl2N/c3-2(4)1-5/h2H	ClC(Cl)C#N	Disinfect
3039132	ACETALDEHYDE, DIBROMO-	InChI=1S/C2H2Br2O/c3-2(4)1-5/h1-2H	C(C=O)(Br)Br	Disinfect
3336412	3,5-DICHLORO-4-HYDROXYBENZOIC ACID	InChI=1S/C7H4Cl2O3/c8-4-1-3(7(11)12)2-5(9)6(4)10/h1-2,10H,(H,11,12)	OC(=O)c1cc(Cl)c(O)c(Cl)c1	Disinfect
3454077	p-Ethylstyrene	InChI=1S/C10H12/c1-3-9-5-7-10(4-2)8-6-9/h3,5-8H,1,4H2,2H3	c(ccc(c1)C=C)(c1)CC	Disinfect
4068580	3-bromo-5-chloro-2-hydroxybenzoic acid	InChI=1S/C7H4BrClO3/c8-5-2-3(9)1-4(6(5)10)7(11)12/h1-2,10H,(H,11,12)	OC(=O)C1=C(O)C(Br)=CC(Cl)=C1	Disinfect
4170245	2-CHLOROBUTANOIC ACID	InChI=1S/C4H7ClO2/c1-2-3(5)4(6)7/h3H,2H2,1H3,(H,6,7)	OC(=O)C(Cl)CC	Disinfect
4417816	Butanal, 2-oxo-	InChI=1S/C4H6O2/c1-2-4(6)3-5/h3H,2H2,1H3	CCC(=O)C=O	Disinfect
5359046	ETHANONE, 1-[4-(1-METHYLETHENYL)PHENYL]-	InChI=1S/C11H12O/c1-8(2)10-4-6-11(7-5-10)9(3)12/h4-7H,1H2,2-3H3	c(cc(c1)C(=C)C)c(c1)C(=O)C	Disinfect
5589968	DL-BROMOCHLOROACETIC ACID	InChI=1S/C2H2BrClO2/c3-1(4)2(5)6/h1H,(H,5,6)	O=C(C(Cl)Br)O	Disinfect
6262426	CYCLOPROPENE, TETRACHLORO-	InChI=1S/C3Cl4/c4-1-2(5)3(1,6)7	ClC(=C1Cl)C1(Cl)Cl	Disinfect
6672306	Cyclopentanone, 3-methyl-, (3R)-	InChI=1/C6H10O/c1-5-2-3-6(7)4-5/h5H,2-4H2,1H3/t5-/m1/s1	C1(=O)CC(C)CC1	Disinfect
7119893	Methane, dichloronitro-	InChI=1S/CHCl2NO2/c2-1(3)4(5)6/h1H	[O-][N+](=O)C(Cl)Cl	Disinfect
13167367	2-PROPENOIC ACID, 2,3-DICHLORO-	InChI=1S/C3H2Cl2O2/c4-2(5)1-3(6)7/h1H,(H,6,7)	ClC=C(Cl)C(=O)O	Disinfect
13545045	DL-2,3-Dimethylsuccinic acid	InChI=1S/C6H10O4/c1-3(5(7)8)4(2)6(9)10/h3-4H,1-2H3,(H,7,8)(H,9,10)	OC(=O)C(C)C(C)C(=O)O	Disinfect
14380622	Hypobromite	InChI=1S/BrHO/c1-2/h2H	OBr	Disinfect
14866683	Chlorate	InChI=1S/ClHO3/c2-1(3)4/h(H,2,3,4)/p-1	[O-][Cl](=O)=O	Disinfect
16045924	d-Chlorosuccinic acid	InChI=1S/C4H5ClO4/c5-2(4(8)9)1-3(6)7/h2H,1H2,(H,6,7)(H,8,9)	OC(=O)CC(Cl)C(=O)O	Disinfect
16212285	2,3,3-TRICHLOROACRYLONITRILE	InChI=1S/C3Cl3N/c4-2(1-7)3(5)6	N#CC(Cl)=C(Cl)Cl	Disinfect
19643459	2,6-Dibromobenzoquinone	InChI=1S/C6H2Br2O2/c7-4-1-3(9)2-5(8)6(4)10/h1-2H	BrC1=CC(=O)C=C(Br)C1=O	Disinfect
27072475	Dibromopropane	InChI=1S/C3H6Br2/c1-2-3(4)5/h3H,2H2,1H3	CCC(Br)Br	Disinfect
34619299	Bromodichloroacetaldehyde	InChI=1S/C2HBrCl2O/c3-2(4,5)1-6/h1H	ClC(Cl)(Br)C=O	Disinfect
34970008	METHANE, BROMOCHLOROIODO-	InChI=1S/CHBrClI/c2-1(3)4/h1H	IC(Br)Cl	Disinfect
37102742	3-METHYLPHTHALIC ACID	InChI=1S/C9H8O4/c1-5-3-2-4-6(8(10)11)7(5)9(12)13/h2-4H,1H3,(H,10,11)(H,12,13)	O=C(c1cccc(c1C(=O)O)C)O	Disinfect
53715096	Chloro(iodo)acetic acid	InChI=1S/C2H2ClIO2/c3-1(4)2(5)6/h1H,(H,5,6)	OC(=O)C(Cl)I	Disinfect
54549723	ETHANONE, 1-[4-(1-HYDROXY-1-METHYLETHYL)PHENYL]-	InChI=1S/C11H14O2/c1-8(12)9-4-6-10(7-5-9)11(2,3)13/h4-7,13H,1-3H3	c(cc(c1)C(O)(C)C)c(c1)C(=O)C	Disinfect
56961207	1,2-Benzenediol, 3,4,5-trichloro-	InChI=1S/C6H3Cl3O2/c7-2-1-3(10)6(11)5(9)4(2)8/h1,10-11H	c1(O)c(O)c(Cl)c(Cl)c(Cl)c1	Disinfect
59110122	2-Propenoic acid, 3-bromo-3-iodo-, (2E)-	InChI=1/C3H2BrIO2/c4-2(5)1-3(6)7/h1H,(H,6,7)/b2-1+/f/h6H	OC(=O)\C=C(/Br)I	Disinfect
60523731	Bromodichloroacetonitrile	InChI=1S/C2BrCl2N/c3-2(4,5)1-6	ClC(Cl)(Br)C#N	Disinfect
62872348	Bromochloroacetamide	InChI=1S/C2H3BrClNO/c3-1(4)2(5)6/h1H,(H2,5,6)	NC(=O)C(Cl)Br	Disinfect
62872359	Acetamide, 2-chloro-2-iodo-	InChI=1S/C2H3ClINO/c3-1(4)2(5)6/h1H,(H2,5,6)	NC(=O)C(Cl)I	Disinfect
62872360	Bromoiodoacetamide	InChI=1S/C2H3BrINO/c3-1(4)2(5)6/h1H,(H2,5,6)	NC(=O)C(Br)I	Disinfect
71815435	Bromo(iodo)acetic acid	InChI=1S/C2H2BrIO2/c3-1(4)2(5)6/h1H,(H,5,6)	OC(=O)C(Br)I	Disinfect
75519196	Tribromoacetonitrile	InChI=1S/C2Br3N/c3-2(4,5)1-6	BrC(Br)(Br)C#N	Disinfect
83463621	Acetonitrile, 2-bromo-2-chloro-	InChI=1/C2HBrClN/c3-2(4)1-5/h2H	C([C@@H](Cl)Br)#N	Disinfect
89284899	4-Cyclopentene-1,3-dione, 2,2,4-trichloro-5-methoxy-	InChI=1/C6H3Cl3O3/c1-12-3-2(7)4(10)6(8,9)5(3)11/h1H3	COC1=C(Cl)C(=O)C(Cl)(Cl)C1=O	Disinfect
98136993	Bromochloromethyl acetate	InChI=1S/C2H2BrClO/c3-2(4)1-5/h1-2H	CC(=O)OC(Cl)Br	Disinfect
98137009	Acetamide, 2-bromo-2,2-dichloro-	InChI=1/C2H2BrCl2NO/c3-2(4,5)1(6)7/h(H2,6,7)/f/h6H2	NC(=O)C(Cl)(Cl)Br	Disinfect
135531258	Bromochloronitromethane	InChI=1S/CHBrClNO2/c2-1(3)4(5)6/h1H	[O-][N+](=O)C(Cl)Br	Disinfect
144772394	Dibromochloroacetonitrile	InChI=1S/C2Br2ClN/c3-2(4,5)1-6	ClC(Br)(Br)C#N	Disinfect
855878136	Acetamide, 2,2-dibromo-2-chloro-	InChI=1/C2H2Br2ClNO/c3-2(4,5)1(6)7/h(H2,6,7)/f/h6H2	NC(=O)C(Cl)(Br)Br	Disinfect
14040110	Hexacarbonyltungsten	InChI=1S/6CO.W/c6*1-2;	[O]#C[W](C#[O])(C#[O])(C#[O])(C#[O])C#[O]	element	ü	3
7439909	Krypton	InChI=1S/Kr	[Kr]	element	ü	195
7440359	Americium	InChI=1S/Am	[Am]	element	ü	258
13494809	TELLURIUM	InChI=1S/Te	[Te]	element	ü	310
7440746	INDIUM	InChI=1S/In	[In]	element	ü	313
7439943	Lutetium	InChI=1S/Lu	[Lu]	element	ü	322
7440100	Praseodymium	InChI=1S/Pr	[Pr]	element	ü	364
7440042	Osmium	InChI=1S/Os	[Os]	element	ü	374
7440257	Tantalum	InChI=1S/Ta	[Ta]	element	ü	395
7440155	Rhenium	InChI=1S/Re	[Re]	element	ü	407
7440019	Neon	InChI=1S/Ne	[Ne]	element	ü	478
7440144	RADIUM	InChI=1S/Ra	[Ra]	element	ü	480
7440304	Thulium	InChI=1S/Tm	[Tm]	element	ü	523
7439885	Iridium	InChI=1S/Ir	[Ir]	element	ü	649
7440166	Rhodium	InChI=1S/Rh	[Rh]	element	ü	716
7440586	Hafnium	InChI=1S/Hf	[Hf]	element	ü	783
7440633	Xenon	InChI=1S/Xe	[Xe]	element	ü	910
7440600	Holmium	InChI=1S/Ho	[Ho]	element	ü	1053
7440031	Niobium	InChI=1S/Nb	[Nb]	element	ü	1108
7440564	Germanium	InChI=1/Ge	[Ge]	element	ü	1437
7440188	Ruthium	InChI=1S/Ru	[Ru]	element	ü	1563
7440520	Erbium	InChI=1S/Er	[Er]	element	ü	1774
7440199	Samarium	InChI=1S/Sm	[Sm]	element	ü	1810
7440597	Helium	InChI=1S/He	[He]	element	ü	1945
7440202	Scandium	InChI=1S/Sc	[Sc]	element	ü	1975
7440371	Argon	InChI=1S/Ar	[Ar]	element	ü	2001
7440279	Terbium	InChI=1S/Tb	[Tb]	element	ü	2105
7440008	Neodymium	InChI=1S/Nd	[Nd]	element	ü	2116
7440655	Yttrium	InChI=1S/Y	[Y]	element	ü	2126
10028178	Tritium	InChI=1S/H2/h1H/i1+2T	[3H][3H]	element	ü	2189
7440553	GALLIUM	InChI=1S/Ga	[Ga]	element	ü	2240
7440337	Tungsten	InChI=1S/W	[W]	element	ü	2314
7440644	Ytterbium	InChI=1S/Yb	[Yb]	element	ü	2364
7440699	BISMUTH	InChI=1S/Bi	[Bi]	element	ü	2521
7440053	palladium	InChI=1S/C7H6ClNS/c8-6-3-1-5(2-4-6)7(9)10/h1-4H,(H2,9,10)	[Pd]	element	ü	2667
7440677	Zirconium	InChI=1S/Zr	[Zr]	element	ü	2694
7440531	Europium	InChI=1S/Eu	[Eu]	element	ü	2700
7440280	THALLIUM	InChI=1S/Tl/q+1	[Tl]	element	ü	2950
7440291	Thorium	InChI=1S/Th	[Th]	element	ü	3063
7726956	Bromine	InChI=1S/BrH/h1H/p-1	BrBr	element	ü	3233
7440451	Cerium	InChI=1S/Ce	[Ce]	element	ü	3346
7440417	BERYLLIUM	InChI=1S/Be	[Be]	element	ü	3413
7782414	Fluorine	InChI=1S/FH/h1H/p-1	FF	element	ü	4501
7440542	Gadolinium	InChI=1S/Gd	[Gd]	element	ü	4602
7440360	ANTIMONY	InChI=1S/Sb	[Sb]	element	ü	5252
7440462	CESIUM	InChI=1S/Cs	[Cs]	element	ü	5504
7439910	Lanthanum	InChI=1S/La	[La]	element	ü	5608
7440315	TIN	InChI=1S/Sn	[Sn]	element	ü	6287
7440611	Uranium	InChI=1S/U	[U]	element	ü	6431
7440177	RUBIDIUM	InChI=1S/Rb	[Rb]	element	ü	6858
7440622	Vanadium	InChI=1S/V	[V]	element	ü	10622
7440393	BARIUM	InChI=1S/Ba	[Ba]	element	ü	12339
7440064	platinum	InChI=1S/Pt	[Pt]	element	ü	12549
16984488	FLUORIDE	InChI=1S/FH/h1H/p-1	FF	element	ü	13076
7782505	Chlorine	InChI=1S/Cl2/c1-2	ClCl	element	ü	13223
7439932	LITHIUM	InChI=1S/Li	[Li]	element	ü	16101
7553562	Iodine	InChI=1S/I2/c1-2	II	element	ü	16145
7439987	Molybdenum	InChI=1S/Mo	[Mo]	element	ü	17643
7440428	BORON	InChI=1S/B	B	element	ü	19074
7440326	Titanium	InChI=1S/Ti/q+4	[Ti]	element	ü	21204
7440213	SILICON	InChI=1S/Si	[Si]	element	ü	22430
1333740	Hydrogen	InChI=1S/H2/h1H	HH	element	ü	24153
7440224	Silver	InChI=1S/Ag	[Ag]	element	ü	32267
7440382	ARSENIC	InChI=1S/AsHO2.Na/c2-1-3;/h(H,2,3);/q;+1/p-1	[As]	element	ü	32794
7440484	Cobalt	InChI=1S/Co	[Co]	element	ü	34022
7439976	mercurY	InChI=1S/Hg/q+2	[Hg]	element	ü	38636
7429905	ALUMINUM	InChI=1S/Al	[Al]	element	ü	38772
7704349	SULFUR	InChI=1S/H2S/h1H2	S	element	ü	40069
7782492	Selenium	InChI=1S/Se	[Se]	element	ü	40848
7440473	Chromium	InChI=1S/Cr	[Cr]	element	ü	42101
7440575	Gold	InChI=1S/Au	[Au]	element	ü	42361
7440020	nickel	InChI=1S/Ni/q+2	[Ni]	element	ü	46728
7440439	cadmium	InChI=1S/Cd	[Cd]	element	ü	82544
7439965	manganese	InChI=1S/Mn/q+2	[Mn]	element	ü	90497
7439954	Magnesium	InChI=1S/Mg/q+2	[Mg]	element	ü	139359
7440508	copper	InChI=1S/Cu	[Cu]	element	ü	141123
2406522	Stannane	InChI=1S/Sn	[Sn](H)(H)(H)H	element
7429927	Einsteinium	InChI=1S/Es	[Es]	element
7439998	NEPTUNIUM	InChI=1S/Np	[Np]	element
7440075	Plutonium	InChI=1S/Pu	[Pu]	element
7440086	POLONIUM	InChI=1S/Po	[Po]	element
7440122	Promethium	InChI=1S/Pm	[Pm]	element
7440133	Protactinium	InChI=1S/Pa	[Pa]	element
7440268	TECHNETIUM	InChI=1S/Tc	[Tc]	element
7440348	Actinium	InChI=1S/Ac	[Ac]	element
7440406	Berkelium	InChI=1S/Bk	[Bk]	element
7440519	Curium	InChI=1S/Cm	[Cm]	element
7440713	Californium	InChI=1S/Cf	[Cf]	element
7440724	Fermium	InChI=1S/Fm	[Fm]	element
10043922	Radon	InChI=1S/Rn	[Rn]	element
12135136	mercury--water (1/2)	InChI=1S/Hg.2H2O/h;2*1H2	O.O.[Hg]	element
12596735	nickel, ion (Ni17+)	InChI=1/Ni/q+17		element
12672309	Arsenic, ion			element
12710906	nickel, ion (Ni16+)	InChI=1/Ni/q+16		element
12794762	manganese, ion (Mn22+)	InChI=1/Mn/q+22		element
13965952	(~36~Ar)Argon	InChI=1S/Ar/i1-4	[36Ar]	element
13967652	Holmium, isotope of mass 166m(1.2E+03 yr)	InChI=1S/Ho	[166Ho]	element
13981492	Tellurium, isotope of mass 127m(109 d)	InChI=1S/FO/c1-2		element
13982633	Radium-226	InChI=1S/Ra/i1+0	[226Ra]	element
14127696	manganese, ion (Mn1+)	InChI=1/Mn/q+1		element
14155794	(~132~Xe)Xenon	InChI=1S/Xe	[132Xe]	element
14265760	Hafnium, isotope of mass 179	InChI=1S/Hf/i1+1	[179Hf]	element
14280172	Chromium(5+)	InChI=1S/Cr/q+5	[Cr+5]	element
14280503	lead, ion (Pb2+)	InChI=1/Pb/q+2	[Pb++]	element
14302875	mercurY(II)ION	InChI=1S/Hg/q+2	[Hg]	element
14336959	Lithium, ion (Li2+)	InChI=1/Li/q+2		element
14362448	Iodine, atomic	InChI=1/I	[I]	element
14380757	Promethium	InChI=1S/6CN.Fe.3H3N/c6*1-2;;;;/h;;;;;;;3*1H3/q6*-1;+3;;;/p+3	[147Pm]	element
14627679	Thallic cation	InChI=1S/Tl/q+3	[Tl+3]	element
14762948	Atomic fluorine	InChI=1S/F	[19F]	element
14859677	Radon 222	InChI=1S/Rn	[Rn]	element
14932424	(~133~Xe)Xenon	InChI=1S/Xe/i1+2	[133Xe]	element
15091799	Gallium, ion (Ga1+)	InChI=1/Ga/q+1		element
15092941	lead-212	InChI=1S/Pb/i1+5	[212PbH2]	element
15158120	lead, ion (Pb4+)	InChI=1/Pb/q+4		element
15262201	Radium-228	InChI=1S/Ra/i1+2	[228Ra]	element
15411924	Plutonium 236	InChI=1S/Pu/i1-8	[236Pu]	element
15875180	lead tetrahydride	InChI=1S/Pb		element
16065842	Germanium, ion (Ge4+)	InChI=1/Ge/q+4		element
16065875	Molybdenum(6+) ion	InChI=1S/Mo/q+6	[Mo+6]	element
16065911	Gold cation (3+)	InChI=1S/Au/q+3	[Au+3]	element
16397914	manganese, ion (mn2+)	InChI=1S/Mn/q+2	[Mn++]	element
16727121	Molybdenum, ion (Mo1+)	InChI=1/Mo/q+1		element
17493866	cuprous ion	InChI=1S/Cu/q+1	[Cu+]	element
18466734	lead, ion (Pb3+)	InChI=1/Pb/q+3		element
22537491	Indium cation	InChI=1S/Eu.2HI/h;2*1H/q+2;;/p-2	[In+3]	element
22537617	Neptunium, ion (Np5+)	InChI=1/Np/q+5		element
22541191	Gadolinium(3+) ion	InChI=1S/Gd/q+3	[Gd+3]	element
22541215	Dysprosium, ion (Dy3+)	InChI=1/Dy/q+3		element
22541248	Lutetium, ion (Lu3+)	InChI=1/Lu/q+3		element
22541442	Plutonium, ion (Pu4+)	InChI=1/Pu/q+4		element
22541555	Selenium, ion (Se4+)			element
22541691	Plutonium, ion (Pu5+)	InChI=1/Pu/q+5		element
22541704	Plutonium, ion (Pu3+)	InChI=1/Pu/q+3		element
22541760	Vanadium(4+)	InChI=1S/V/q+4	[V+4]	element
22541862	Molybdenum, ion (Mo3+)	InChI=1/Mo/q+3		element
22541873	Molybdenum, ion(Mo2 )	InChI=1S/Mo/q+2	[Mo++]	element
22541908	Tin (II) ion	InChI=1S/Sn/q+2	[Sn++]	element
24959679	BROMIDE	InChI=1S/BrH/h1H/p-1	Br	element
37353212	nickel, ion (Ni25+)	InChI=1/Ni/q+25		element
54084263	Copernicium			element
54923045	Dysprosium, ion (Dy1-)	InChI=1/Dy/q-1		element
121239983	Radon-228	InChI=1S/Rn/i1+6	[228Rn]	element
140416042	Silver, mol. (Ag30)			element
378784522	Tellurium, isotope of mass 129m(33.6 d)	InChI=1S/FO/c1-2		element
4500587	Benzenethiol, 2-ethyl-	InChI=1S/C8H10S/c1-2-7-5-3-4-6-8(7)9/h3-6,9H,2H2,1H3	Sc(c(ccc1)CC)c1	FoodDB	ü	4
1322981	Benzenesulfonic acid, decyl-, sodium salt	InChI=1S/C16H26O3S.Na/c1-2-3-4-5-6-7-8-9-10-15-11-13-16(14-12-15)20(17,18)19;/h11-14H,2-10H2,1H3,(H,17,18,19);/q;+1/p-1	[O-]S(=O)(=O)c1ccc(cc1)CCCCCCCCCC.[Na+]	FoodDB	ü	11
539300	Benzene, (ethoxymethyl)-	InChI=1S/C9H12O/c1-2-10-8-9-6-4-3-5-7-9/h3-7H,2,8H2,1H3	O(Cc(cccc1)c1)CC	FoodDB	ü	16
699105	Disulfide, methyl phenylmethyl	InChI=1S/C8H10S2/c1-9-10-7-8-5-3-2-4-6-8/h2-6H,7H2,1H3	S(SC)Cc(cccc1)c1	FoodDB	ü	16
84855	1-Naphthalenol, 4-methoxy-	InChI=1S/C11H10O2/c1-13-11-7-6-10(12)8-4-2-3-5-9(8)11/h2-7,12H,1H3	O(c(c(c(c(O)c1)ccc2)c2)c1)C	FoodDB	ü	21
6358538	2-Naphthalenol, 1-[(2,5-dimethoxyphenyl)azo]-	InChI=1S/C18H16N2O3/c1-22-13-8-10-17(23-2)15(11-13)19-20-18-14-6-4-3-5-12(14)7-9-16(18)21/h3-11,19H,1-2H3	Oc1c(c2c(cccc2)cc1)N=Nc3c(cccc3OC)OC	FoodDB	ü	30
151053	Benzeneethanol, .alpha.,.alpha.-dimethyl-, acetate	InChI=1S/C12H16O2/c1-10(13)14-12(2,3)9-11-7-5-4-6-8-11/h4-8H,9H2,1-3H3	O=C(OC(Cc(cccc1)c1)(C)C)C	FoodDB	ü	45
1694093	Benzenemethanaminium, N-[4-[[4-(dimethylamino)phenyl][4-[ethyl[(3-sulfophenyl)methyl]amino]phenyl]methylene]-2,5-cycloh	InChI=1S/C39H41N3O6S2.Na/c1-5-41(27-29-9-7-11-37(25-29)49(43,44)45)35-21-15-32(16-22-35)39(31-13-19-34(20-14-31)40(3)4)33-17-23-36(24-18-33)42(6-2)28-30-10-8-12-38(26-30)50(46,47)48;/h7-26H,5-6,27-28H2,1-4H3,(H-,43,44,45,46,47,48);/q;+1/p-1	[O-]S(=O)(=O)c3cc(ccc3)C[N+](=C1C=CC(=C(c4ccc(cc4)N(Cc5cc(ccc5)S(=O)(=O)O)CC)c2ccc(cc2)N(C)C)C=C1)CC.[Na+]	FoodDB	ü	55
629458	Disulfide, dibutyl	InChI=1S/C8H18S2/c1-3-5-7-9-10-8-6-4-2/h3-8H2,1-2H3	S(SCCCC)CCCC	FoodDB	ü	57
90277	Benzeneacetic acid, .alpha.-ethyl-	InChI=1S/C10H12O2/c1-2-9(10(11)12)8-6-4-3-5-7-8/h3-7,9H,2H2,1H3,(H,11,12)	O=C(O)C(c(cccc1)c1)CC	FoodDB	ü	58
1334787	Benzaldehyde, methyl-	InChI=1S/C8H8O/c1-7-3-2-4-8(5-7)6-9/h2-6H,1H3	O=Cc1cccc(c1)C	FoodDB	ü	63
5454091	Butanoic acid, decyl ester	InChI=1S/C14H28O2/c1-3-5-6-7-8-9-10-11-13-16-14(15)12-4-2/h3-13H2,1-2H3	O=C(OCCCCCCCCCC)CCC	FoodDB	ü	65
523444	Benzenesulfonic acid, 4-[(4-hydroxy-1-naphthalenyl)azo]-, monosodium salt	InChI=1S/C16H12N2O4S.Na/c19-16-10-9-15(13-3-1-2-4-14(13)16)18-17-11-5-7-12(8-6-11)23(20,21)22;/h1-10,19H,(H,20,21,22);/q;+1/p-1/b18-17+;	Oc2ccc(N=Nc1ccc(cc1)S([O-])(=O)=O)c3ccccc23.[Na+]	FoodDB	ü	74
91601	2-Naphthalenethiol	InChI=1S/C10H8S/c11-10-6-5-8-3-1-2-4-9(8)7-10/h1-7,11H	Sc(ccc(c1ccc2)c2)c1	FoodDB	ü	81
88266	Benzenemethanol, 3,5-bis(1,1-dimethylethyl)-4-hydroxy-	InChI=1S/C15H24O2/c1-14(2,3)11-7-10(9-16)8-12(13(11)17)15(4,5)6/h7-8,16-17H,9H2,1-6H3	OCc(cc(c(O)c1C(C)(C)C)C(C)(C)C)c1	FoodDB	ü	87
882337	Disulfide, diphenyl	InChI=1S/C12H10S2/c1-3-7-11(8-4-1)13-14-12-9-5-2-6-10-12/h1-10H	S(Sc(cccc1)c1)c(cccc2)c2	FoodDB	ü	89
487683	Benzaldehyde, 2,4,6-trimethyl-	InChI=1S/C10H12O/c1-7-4-8(2)10(6-11)9(3)5-7/h4-6H,1-3H3	O=Cc(c(cc(c1)C)C)c1C	FoodDB	ü	90
644086	1,1 -Biphenyl, 4-methyl-	InChI=1S/C13H12/c1-11-7-9-13(10-8-11)12-5-3-2-4-6-12/h2-10H,1H3	c1ccccc1c2ccc(C)cc2	FoodDB	ü	100
86862	1-Naphthaleneacetamide	InChI=1S/C12H11NO/c13-12(14)8-10-6-3-5-9-4-1-2-7-11(9)10/h1-7H,8H2,(H2,13,14)	O=C(N)Cc(c(c(ccc1)cc2)c1)c2	FoodDB	ü	108
66773	1-Naphthalenecarboxaldehyde	InChI=1S/C11H8O/c12-8-10-6-3-5-9-4-1-2-7-11(9)10/h1-8H	O=Cc(c(c(ccc1)cc2)c1)c2	FoodDB	ü	112
624895	Ethane, (methylthio)-	InChI=1S/C3H8S/c1-3(2)4/h3-4H,1-2H3	S(CC)C	FoodDB	ü	112
591117	2(5H)-FURANONE, 5-METHYL-	InChI=1S/C5H6O2/c1-4-2-3-5(6)7-4/h2-4H,1H3	O=C1C=CC(C)O1	FoodDB	ü	114
103504	Benzene, 1,1 -[oxybis(methylene)]bis-	InChI=1S/C14H14O/c1-3-7-13(8-4-1)11-15-12-14-9-5-2-6-10-14/h1-10H,11-12H2	O(Cc(cccc1)c1)Cc(cccc2)c2	FoodDB	ü	123
1194985	Benzaldehyde, 2,5-dihydroxy-	InChI=1S/C7H6O3/c8-4-5-3-6(9)1-2-7(5)10/h1-4,9-10H	O=Cc(c(O)ccc1O)c1	FoodDB	ü	123
6380230	Benzene, 4-ethenyl-1,2-dimethoxy-	InChI=1S/C10H12O2/c1-4-8-5-6-9(11-2)10(7-8)12-3/h4-7H,1H2,2-3H3	O(c(c(OC)cc(c1)C=C)c1)C	FoodDB	ü	125
1085127	Heptyl p-hydroxybenzoate	InChI=1S/C14H20O3/c1-2-3-4-5-6-11-17-14(16)12-7-9-13(15)10-8-12/h7-10,15H,2-6,11H2,1H3	CCCCCCCOC(=O)C1=CC=C(O)C=C1	FoodDB	ü	131
622628	Phenol, 4-ethoxy-	InChI=1S/C8H10O2/c1-2-10-8-5-3-7(9)4-6-8/h3-6,9H,2H2,1H3	O(c(ccc(O)c1)c1)CC	FoodDB	ü	133
4605145	1,3-Propanediamine, N,N -bis(3-aminopropyl)-	InChI=1S/C9H24N4/c10-4-1-6-12-8-3-9-13-7-2-5-11/h12-13H,1-11H2	N(CCCNCCCN)CCCN	FoodDB	ü	143
93538	Benzeneacetaldehyde, .alpha.-methyl-	InChI=1S/C9H10O/c1-8(7-10)9-5-3-2-4-6-9/h2-8H,1H3	O=CC(c(cccc1)c1)C	FoodDB	ü	166
135024	Benzaldehyde, 2-methoxy-	InChI=1S/C8H8O2/c1-10-8-5-3-2-4-7(8)6-9/h2-6H,1H3	O=Cc(c(OC)ccc1)c1	FoodDB	ü	176
589822	3-Heptanol	InChI=1S/C7H16O/c1-3-5-6-7(8)4-2/h7-8H,3-6H2,1-2H3	OC(CCCC)CC	FoodDB	ü	178
83669	Benzene, 1-(1,1-dimethylethyl)-2-methoxy-4-methyl-3,5-dinitro-	InChI=1S/C12H16N2O5/c1-7-9(13(15)16)6-8(12(2,3)4)11(19-5)10(7)14(17)18/h6H,1-5H3	N(=O)(=O)c(c(c(N(=O)(=O))c(OC)c1C(C)(C)C)C)c1	FoodDB	ü	184
8061516	Lignosulfonic acid, sodium salt	InChI=1S/C20H26O10S2.2Na/c1-28-18-7-3-6-15(20(18)21)12-16(13-32(25,26)27)30-17-9-8-14(11-19(17)29-2)5-4-10-31(22,23)24;;/h3,6-9,11,16,21H,4-5,10,12-13H2,1-2H3,(H,22,23,24)(H,25,26,27);;/q;2*+1/p-2	S(=O)(=O)(CC(Oc1c(cc(cc1)CCCS(=O)(=O)[O-])OC)Cc1cccc(c1O)OC)O.[Na+]	FoodDB	ü	190
2338058	Ferric citrate tetrahydrate	InChI=1S/C6H8O7.Fe/c7-3(8)1-6(13,5(11)12)2-4(9)10;/h13H,1-2H2,(H,7,8)(H,9,10)(H,11,12);/q;+3/p-3	O.O.O.O.[Fe+3].OC(CC([O-])=O)(CC([O-])=O)C([O-])=O	FoodDB	ü	193
93549	Benzenemethanol, _-ethyl-	InChI=1S/C9H12O/c1-2-9(10)8-6-4-3-5-7-8/h3-7,9-10H,2H2,1H3	CCC(O)c1ccccc1	FoodDB	ü	200
617947	Benzenemethanol, .alpha.,.alpha.-dimethyl-	InChI=1S/C9H12O/c1-9(2,10)8-6-4-3-5-7-8/h3-7,10H,1-2H3	OC(c(cccc1)c1)(C)C	FoodDB	ü	203
111762	Ethanol, 2-butoxy-	InChI=1S/C6H14O2/c1-2-3-5-8-6-4-7/h7H,2-6H2,1H3	O(CCCC)CCO	FoodDB	ü	221
2349077	Propanoic acid, 2-methyl-, hexyl ester	InChI=1S/C10H20O2/c1-4-5-6-7-8-12-10(11)9(2)3/h9H,4-8H2,1-3H3	O=C(OCCCCCC)C(C)C	FoodDB	ü	235
620235	Benzaldehyde, 3-methyl-	InChI=1S/C8H8O/c1-7-3-2-4-8(5-7)6-9/h2-6H,1H3	O=Cc(cccc1C)c1	FoodDB	ü	239
110816	Disulfide, diethyl	InChI=1S/C4H10S2/c1-3-5-6-4-2/h3-4H2,1-2H3	S(SCC)CC	FoodDB	ü	240
122576	3-Buten-2-one, 4-phenyl-	InChI=1S/C10H10O/c1-9(11)7-8-10-5-3-2-4-6-10/h2-8H,1H3/b8-7+	O=C(C=Cc(cccc1)c1)C	FoodDB	ü	242
1390654	CARMINE	InChI=1S/C22H20O13/c1-4-8-5(2-6(24)9(4)22(33)34)13(25)10-11(15(8)27)16(28)12(18(30)17(10)29)21-20(32)19(31)14(26)7(3-23)35-21/h2,7,14,19-21,23-24,26,28-32H,3H2,1H3,(H,33,34)	O=C3c4c(cc(c(c4C)C(=O)O)O)C(=O)c2c3c(c(c(c2O)O)C1(OC(CO)(H)C(C(C1(O)H)(O)H)(O)H)H)O	FoodDB	ü	264
4940118	2-Ethyl-3-hydroxy-4-pyrone	InChI=1S/C7H8O3/c1-2-6-7(9)5(8)3-4-10-6/h3-4,9H,2H2,1H3	CCC1=C(O)C(=O)C=CO1	FoodDB	ü	278
100685	Benzene, (methylthio)-	InChI=1S/C7H8S/c1-8-7-5-3-2-4-6-7/h2-6H,1H3	S(c(cccc1)c1)C	FoodDB	ü	292
2179604	Disulfide, methyl propyl	InChI=1S/C4H10S2/c1-3-4-6-5-2/h3-4H2,1-2H3	S(SC)CCC	FoodDB	ü	298
13356086	Distannoxane, hexakis(2-methyl-2-phenylpropyl)-	InChI=1S/6C10H13.O.2Sn/c6*1-10(2,3)9-7-5-4-6-8-9;;;/h6*4-8H,1H2,2-3H3;;;	C#CC=CC(=C)C(C[Sn](O[Sn](CC(C(=C)C=CC#C)(C)C)(CC(c1ccccc1)(C)C)CC(C=CC=CC=C)(C)C)(CC(c2ccccc2)(C)C)CC(c3ccccc3)(C)C)(C)C	FoodDB	ü	316
104530	Benzenepropanal	InChI=1S/C9H10O/c10-8-4-7-9-5-2-1-3-6-9/h1-3,5-6,8H,4,7H2	O=CCCc(cccc1)c1	FoodDB	ü	317
4748781	Benzaldehyde, 4-ethyl-	InChI=1S/C8H9ClO2S/c1-7-2-4-8(5-3-7)6-12(9,10)11/h2-5H,6H2,1H3	O=Cc(ccc(c1)CC)c1	FoodDB	ü	329
108985	Benzenethiol	InChI=1S/C6H6S/c7-6-4-2-1-3-5-6/h1-5,7H	Sc(cccc1)c1	FoodDB	ü	350
3567699	1-Naphthalenesulfonic acid, 4-hydroxy-3-[(4-sulfo-1-naphthalenyl)azo]-, disodium salt	InChI=1S/C20H14N2O7S2.2Na/c23-20-15-8-4-3-7-14(15)19(31(27,28)29)11-17(20)22-21-16-9-10-18(30(24,25)26)13-6-2-1-5-12(13)16;;/h1-11,23H,(H,24,25,26)(H,27,28,29);;/q;2*+1/p-2/b22-21+;;	Oc3c(N=Nc1ccc(c2ccccc12)S([O-])(=O)=O)cc(c4ccccc34)S([O-])(=O)=O.[Na+].[Na+]	FoodDB	ü	388
99069	Benzoic acid, 3-hydroxy-	InChI=1S/C7H6O3/c8-6-3-1-2-5(4-6)7(9)10/h1-4,8H,(H,9,10)	O=C(O)c(cccc1O)c1	FoodDB	ü	454
121324	Benzaldehyde, 3-ethoxy-4-hydroxy-	InChI=1S/C9H10O3/c1-2-12-9-5-7(6-10)3-4-8(9)11/h3-6,11H,2H2,1H3	O=Cc(ccc(O)c1OCC)c1	FoodDB	ü	465
75081	Ethanethiol	InChI=1S/C2H6S/c1-2-3/h3H,2H2,1H3	SCC	FoodDB	ü	468
120149	Benzaldehyde, 3,4-dimethoxy-	InChI=1S/C9H10O3/c1-11-8-4-3-7(6-10)5-9(8)12-2/h3-6H,1-2H3	O=Cc(ccc(OC)c1OC)c1	FoodDB	ü	501
6750034	2,4-Nonadienal	InChI=1S/C9H14O/c1-2-3-4-5-6-7-8-9-10/h5-9H,2-4H2,1H3/b6-5+,8-7+	O=CC=CC=CCCCC	FoodDB	ü	504
629196	Disulfide, dipropyl	InChI=1S/C6H14S2/c1-3-5-7-8-6-4-2/h3-6H2,1-2H3	S(SCCC)CCC	FoodDB	ü	513
2305057	gamma-Dodecalactone	InChI=1/C12H22O2/c1-2-3-4-5-6-7-8-11-9-10-12(13)14-11/h11H,2-10H2,1H3	CCCCCCCCC1CCC(=O)O1	FoodDB	ü	523
112243	1,2-Ethanediamine, N,N -bis(2-aminoethyl)-	InChI=1S/C6H18N4/c7-1-3-9-5-6-10-4-2-8/h9-10H,1-8H2	N(CCNCCN)CCN	FoodDB	ü	530
104870	Benzaldehyde, 4-methyl-	InChI=1S/C8H8O/c1-7-2-4-8(6-9)5-3-7/h2-6H,1H3	O=Cc(ccc(c1)C)c1	FoodDB	ü	581
915673	2,7-Naphthalenedisulfonic acid, 3-hydroxy-4-[(4-sulfo-1-naphthalenyl)azo]-, trisodium salt	InChI=1S/C20H14N2O10S3.3Na/c23-20-18(35(30,31)32)10-11-9-12(33(24,25)26)5-6-13(11)19(20)22-21-16-7-8-17(34(27,28)29)15-4-2-1-3-14(15)16;;;/h1-10,23H,(H,24,25,26)(H,27,28,29)(H,30,31,32);;;/q;3*+1/p-3/b22-21+;;;	[O-]c4c(N=Nc1ccc(c2ccccc12)S([O-])(=O)=O)c3ccc(cc3cc4S([O-])(=O)=O)S([O-])(=O)=O.[Na+].[Na+].[Na+].[Na+]	FoodDB	ü	706
288471	thiazole	InChI=1S/C3H3NS/c1-2-5-3-4-1/h1-3H	s1cncc1	FoodDB	ü	733
90642	Benzeneacetic acid, .alpha.-hydroxy-	InChI=1S/C8H8O3/c9-7(8(10)11)6-4-2-1-3-5-6/h1-5,7,9H,(H,10,11)/t7-/m0/s1	O=C(O)C(O)c(cccc1)c1	FoodDB	ü	865
98851	Benzenemethanol, .alpha.-methyl-	InChI=1S/C8H10O/c1-7(9)8-5-3-2-4-6-8/h2-7,9H,1H3	OC(c(cccc1)c1)C	FoodDB	ü	948
140669	4-(1,1,3,3-Tetramethylbutyl)phenol	InChI=1S/C14H22O/c1-13(2,3)10-14(4,5)11-6-8-12(15)9-7-11/h6-9,15H,10H2,1-5H3	CC(C)(C)CC(C)(C)C1=CC=C(O)C=C1	FoodDB	ü	969
56038132	SUCRALOSE	InChI=1S/C12H19Cl3O8/c13-1-4-7(17)10(20)12(3-14,22-4)23-11-9(19)8(18)6(15)5(2-16)21-11/h4-11,16-20H,1-3H2/t4-,5-,6+,7-,8+,9-,10+,11-,12+/m1/s1	O(C(C(C(O)C1O)Cl)CO)C1OC(OC(C2O)CCl)(C2O)CCl	FoodDB	ü	1232
67481	Choline chloride	InChI=1S/C5H14NO/c1-6(2,3)4-5-7/h7H,4-5H2,1-3H3/q+1	C[N+](C)(C)CCO.[Cl-]	FoodDB	ü	1269
290379	Pyrazine	InChI=1S/C4H4N2/c1-2-6-4-3-5-1/h1-4H	C1=CN=CC=N1	FoodDB	ü	1417
93890	Benzoic acid, ethyl ester	InChI=1S/C9H10O2/c1-2-11-9(10)8-6-4-3-5-7-8/h3-7H,2H2,1H3	O=C(OCC)c(cccc1)c1	FoodDB	ü	1783
90153	1-Naphthalenol	InChI=1S/C10H8O/c11-10-7-3-5-8-4-1-2-6-9(8)10/h1-7,11H	Oc(c(c(ccc1)cc2)c1)c2	FoodDB	ü	1851
123115	Benzaldehyde, 4-methoxy-	InChI=1S/C8H8O2/c1-10-8-4-2-7(6-9)3-5-8/h2-6H,1H3	O=Cc(ccc(OC)c1)c1	FoodDB	ü	1890
134963	Benzaldehyde, 4-hydroxy-3,5-dimethoxy-	InChI=1S/C9H10O4/c1-12-7-3-6(5-10)4-8(13-2)9(7)11/h3-5,11H,1-2H3	O=Cc(cc(OC)c(O)c1OC)c1	FoodDB	ü	2144
122032	Benzaldehyde, 4-(1-methylethyl)-	InChI=1S/C10H12O/c1-8(2)10-5-3-9(7-11)4-6-10/h3-8H,1-2H3	O=Cc(ccc(c1)C(C)C)c1	FoodDB	ü	2187
84695	1,2-Benzenedicarboxylic acid, bis(2-methylpropyl) ester	InChI=1S/C16H22O4/c1-11(2)9-19-15(17)13-7-5-6-8-14(13)16(18)20-10-12(3)4/h5-8,11-12H,9-10H2,1-4H3	O=C(OCC(C)C)c(c(ccc1)C(=O)OCC(C)C)c1	FoodDB	ü	2324
107879	2-Pentanone	InChI=1S/C5H10O/c1-3-4-5(2)6/h3-4H2,1-2H3	O=C(CCC)C	FoodDB	ü	2697
532321	Benzoic acid, sodium salt	InChI=1S/C7H6O2/c8-7(9)6-4-2-1-3-5-6/h1-5H,(H,8,9)/p-1	[O-]C(=O)c1ccccc1.[Na+]	FoodDB	ü	2884
108463	1,3-Benzenediol	InChI=1S/C6H6O2/c7-5-2-1-3-6(8)4-5/h1-4,7-8H	Oc(cccc1O)c1	FoodDB	ü	2924
624920	Disulfide, dimethyl	InChI=1S/C2H6S2/c1-3-4-2/h1-2H3	S(SC)C	FoodDB	ü	3193
1197019	Benzenemethanol, .alpha.,.alpha.,4-trimethyl-	InChI=1S/C10H14O/c1-8-4-6-9(7-5-8)10(2,3)11/h4-7,11H,1-3H3	OC(c(ccc(c1)C)c1)(C)C	FoodDB	ü	3246
51343	Benzeneacetic acid, .alpha.-(hydroxymethyl)-, (1.alpha.,2.beta.,4.beta.,5.alpha.,7.beta.)-9-methyl-3-oxa-9-azatricyclo[	InChI=1S/C17H21NO4/c1-18-13-7-11(8-14(18)16-15(13)22-16)21-17(20)12(9-19)10-5-3-2-4-6-10/h2-6,11-16,19H,7-9H2,1H3/t11-,12-,13-,14+,15?,16?/m1/s1	CN1C2CC(CC1C3OC23)OC(=O)C(CO)c4ccccc4	FoodDB	ü	4183
110430	2-Heptanone	InChI=1S/C7H14O/c1-3-4-5-6-7(2)8/h3-6H2,1-2H3	O=C(CCCCC)C	FoodDB	ü	4629
91645	2H-1-Benzopyran-2-one	InChI=1S/C9H6O2/c10-9-6-5-7-3-1-2-4-8(7)11-9/h1-6H	c1cc2OC(=O)C=Cc2cc1	FoodDB	ü	7936
81812	2H-1-Benzopyran-2-one, 4-hydroxy-3-(3-oxo-1-phenylbutyl)-	InChI=1S/C19H16O4/c1-12(20)11-15(13-7-3-2-4-8-13)17-18(21)14-9-5-6-10-16(14)23-19(17)22/h2-10,15,21H,11H2,1H3	c1ccc2C(O)=C(C(c3ccccc3)CC(=O)C)C(=O)Oc2c1	FoodDB	ü	10299
86873	1-Naphthaleneacetic acid	InChI=1S/C12H10O2/c13-12(14)8-10-6-3-5-9-4-1-2-7-11(9)10/h1-7H,8H2,(H,13,14)	O=C(O)Cc(c(c(ccc1)cc2)c1)c2	FoodDB	ü	17532
306230	Benzenepropanoic acid, .alpha.,beta.-dihydroxy-	InChI=1S/C9H10O4/c10-7-3-1-6(2-4-7)5-8(11)9(12)13/h1-4,8,10-11H,5H2,(H,12,13)	c1ccccc1C(O)C(O)C(=O)O	FoodDB
502261	2(3H)-FURANONE, DIHYDRO-5-TETRADECYL-	InChI=1S/C18H34O2/c1-2-3-4-5-6-7-8-9-10-11-12-13-14-17-15-16-18(19)20-17/h17H,2-16H2,1H3	O=C(OC1CCCCCCCCCCCCCC)CC1	FoodDB
581497	ANATABINE	InChI=1S/C10H12N2/c1-2-7-12-10(5-1)9-4-3-6-11-8-9/h1-4,6,8,10,12H,5,7H2/t10-/m0/s1	N1C(c2cccnc2)CC=CC1	FoodDB
691383	2-pentene, 4-methyl-, (z)-	InChI=1S/C6H12/c1-4-5-6(2)3/h4-6H,1-3H3/b5-4-	C\C=C/C(C)C	FoodDB
884333	BENZYLSUCCINIC ACID	InChI=1S/C11H12O4/c12-10(13)7-9(11(14)15)6-8-4-2-1-3-5-8/h1-5,9H,6-7H2,(H,12,13)(H,14,15)	C([C@@H](CC(=O)O)Cc1ccccc1)(=O)O	FoodDB
1081750	BENZENE, 1,1'-(1,3-PROPANEDIYL)BIS-	InChI=1S/C15H16/c1-3-8-14(9-4-1)12-7-13-15-10-5-2-6-11-15/h1-6,8-11H,7,12-13H2	c(ccc1CCCc(ccc2)cc2)cc1	FoodDB
1628893	2-Methoxypyridine	InChI=1S/C6H7NO/c1-8-6-4-2-3-5-7-6/h2-5H,1H3	n1ccccc1OC	FoodDB
2179580	DISULFIDE, METHYL 2-PROPENYL	InChI=1S/C4H8S2/c1-3-4-6-5-2/h3H,1,4H2,2H3	S(SCC=C)C	FoodDB
2179591	DISULFIDE, 2-PROPENYL PROPYL	InChI=1S/C6H12S2/c1-3-5-7-8-6-4-2/h3H,1,4-6H2,2H3	S(SCCC)CC=C	FoodDB
3744023	4-PENTEN-2-ONE, 4-METHYL-	InChI=1S/C6H10O/c1-5(2)4-6(3)7/h1,4H2,2-3H3	O=C(C)CC(=C)C	FoodDB
5779726	BENZALDEHYDE, 2,4,5-TRIMETHYL-	InChI=1S/C10H12O/c1-7-4-9(3)10(6-11)5-8(7)2/h4-6H,1-3H3	c(c(c(c1)C)C)c(c1C=O)C	FoodDB
6627889	PHENOL, 2,6-DIMETHOXY-4-(2-PROPENYL)-	InChI=1S/C11H14O3/c1-4-5-8-6-9(13-2)11(12)10(7-8)14-3/h4,6-7,12H,1,5H2,2-3H3	Oc(c(cc1CC=C)OC)c(c1)OC	FoodDB
6638057	4-Methyl-2,6-dimethoxyphenol	InChI=1S/C9H12O3/c1-6-4-7(11-2)9(10)8(5-6)12-3/h4-5,10H,1-3H3	COC1=CC(C)=CC(OC)=C1O	FoodDB
14059928	Phenol, 4-ethyl-2,6-dimethoxy-	InChI=1S/C10H14O3/c1-4-7-5-8(12-2)10(11)9(6-7)13-3/h5-6,11H,4H2,1-3H3	Oc1c(cc(cc1OC)CC)OC	FoodDB
15764166	Benzaldehyde, 2,4-dimethyl-	InChI=1S/C9H10O/c1-7-3-4-9(6-10)8(2)5-7/h3-6H,1-2H3	c(cc(c1C)C(=O))c(c1)C	FoodDB
18794779	Thiophene, 2-hexyl-	InChI=1S/C10H16S/c1-2-3-4-5-7-10-8-6-9-11-10/h6,8-9H,2-5,7H2,1H3	S1C(CCCCCC)=CC=C1	FoodDB
20333395	Disulfide, ethyl methyl	InChI=1S/C3H8S2/c1-3-5-4-2/h3H2,1-2H3	CCSSC	FoodDB
20474935	2-Butenoic acid, 2-propenyl ester	InChI=1S/C7H10O2/c1-3-5-7(8)9-6-4-2/h3-5H,2,6H2,1H3/b5-3+	O=C(OCC=C)C=CC	FoodDB
42474442	DISULFIDE, METHYL (METHYLTHIO)METHYL	InChI=1S/C3H8S3/c1-4-3-6-5-2/h3H2,1-2H3	S(SCSC)C	FoodDB
53966362	DISULFIDE, ETHYL 1-METHYLETHYL	InChI=1S/C5H12S2/c1-4-6-7-5(2)3/h5H,4H2,1-3H3	S(SC(C)C)CC	FoodDB
1331120	1,2-Propanediol, monoacetate	InChI=1S/C5H10O3/c1-4(6)3-8-5(2)7/h4,6H,3H2,1-2H3	O=C(OCC(O)C)C	FR	ü	1
4853569	1-Butanamine, N-butylidene-	InChI=1S/C11H24O2/c1-10(7-9-12)6-5-8-11(2,3)13-4/h10,12H,5-9H2,1-4H3	N(=CCCC)CCCC	FR	ü	1
26447494	Dodecane, hexabromo-	InChI=1S/C26H27N3O2/c1-17-9-11-18(12-10-17)28-22-14-13-21(27-15-6-16-29(2)3)23-24(22)26(31)20-8-5-4-7-19(20)25(23)30/h4-5,7-14,27-28H,6,15-16H2,1-3H3	BrC(Br)(CCC(Br)CCC(Br)CCC(Br)Br)CC	FR	ü	1
27987253	1,2-Benzenedicarboxylic acid, bis(methylcyclohexyl) ester	InChI=1S/C22H30O4/c1-21(13-7-3-8-14-21)25-19(23)17-11-5-6-12-18(17)20(24)26-22(2)15-9-4-10-16-22/h5-6,11-12H,3-4,7-10,13-16H2,1-2H3	C1CC(C)CCC1OC(=O)c2ccccc2C(=O)OC3CCC(C)CC3	FR	ü	1
56362017	1,3,5-Triazine, 2,4,6-tris(tribromophenoxy)-	InChI=1S/C21H6Br9N3O3/c22-7-1-10(25)16(11(26)2-7)34-19-31-20(35-17-12(27)3-8(23)4-13(17)28)33-21(32-19)36-18-14(29)5-9(24)6-15(18)30/h1-6H	Brc1c(c(cc(c1)Br)Br)Oc2nc(nc(n2)Oc3c(cc(cc3Br)Br)Br)Oc4c(cc(cc4Br)Br)Br	FR	ü	1
135229480	Brominated epoxy resin end-capped with tribromophenol	InChI=1S/C6H3Br3O/c7-3-1-4(8)6(10)5(9)2-3/h1-2,10H		FR	ü	1
30554735	Cyclohexane, tribromotrichloro-	InChI=1S/C6H6Br3Cl3/c7-4(8)2-1-3-5(10,11)6(4,9)12/h1-3H2	ClC1C(C(C(C(C1Cl)Cl)Br)Br)Br	FR	ü	1
73588428	Benzene, 1,3-dichloro-5-(1,3,3,3-tetrachloro-1-methylpropyl)-	InChI=1S/C10H8Cl6/c1-9(13,5-10(14,15)16)6-2-7(11)4-8(12)3-6/h2-4H,5H2,1H3/t9-/m0/s1	Clc1cc(cc(c1)Cl)C(CC(Cl)(Cl)Cl)(C)Cl	FR	ü	1
30554724	Cyclohexane, tetrabromodichloro-	InChI=1S/C6H6Br4Cl2/c7-4(8)2-1-3-5(11,12)6(4,9)10/h1-3H2	BrC1C(C(C(C(C1Br)Br)Cl)Cl)Br	FR	ü	2
83534	Naphthalene, 1,4-dibromo-	InChI=1S/C10H6Br2/c11-9-5-6-10(12)8-4-2-1-3-7(8)9/h1-6H	c(c(c(cc1)Br)ccc2)(c1Br)c2	FR	ü	3
1134049	Pyridine, 2,3,4,5-tetrachloro-6-(trichloromethyl)-	InChI=1S/C6Cl7N/c7-1-2(8)4(6(11,12)13)14-5(10)3(1)9	n(c(c(c(c1Cl)Cl)Cl)C(Cl)(Cl)Cl)c1Cl	FR	ü	3
1770805	Bicyclo 2.2.1 hept-5-ene-2,3-dicarboxylic acid, 1,4,5,6,7,7-hexachloro-, dibutyl ester	InChI=1S/C7H12O2/c1-2-4-7(3-1)8-5-6-9-7/h1-6H2	O=C(OCCCC)C(C(C(=C(C12Cl)Cl)Cl)(C1(Cl)Cl)Cl)C2C(=O)OCCCC	FR	ü	3
3072842	2,2'-[(1-Methylethylidene)bis[(2,6-dibromo-4,1-phenylene)oxymethylene]]bis[oxirane]	InChI=1/C21H20Br4O4/c1-21(2,11-3-15(22)19(16(23)4-11)28-9-13-7-26-13)12-5-17(24)20(18(25)6-12)29-10-14-8-27-14/h3-6,13-14H,7-10H2,1-2H3	CC(C)(C1=CC(Br)=C(OCC2CO2)C(Br)=C1)C1=CC(Br)=C(OCC2CO2)C(Br)=C1	FR	ü	3
632586	1,2-Benzenedicarboxylic acid, 3,4,5,6-tetrachloro-	InChI=1S/C8H2Cl4O4/c9-3-1(7(13)14)2(8(15)16)4(10)6(12)5(3)11/h(H,13,14)(H,15,16)	O=C(O)c(c(c(c(c1Cl)Cl)Cl)C(=O)O)c1Cl	FR	ü	4
15015813	1-Hexadecanesulfonic acid, sodium salt	InChI=1S/C16H34O3S.Na/c1-2-3-4-5-6-7-8-9-10-11-12-13-14-15-16-20(17,18)19;/h2-16H2,1H3,(H,17,18,19);/q;+1/p-1	S(=O)(=O)([O-])CCCCCCCCCCCCCCCC.[Na+]	FR	ü	4
25713604	2,4,6-Tris-(2,4,6-tribromophenoxy)-1,3,5-triazine	InChI=1S/C21H6Br9N3O3/c22-7-1-10(25)16(11(26)2-7)34-19-31-20(35-17-12(27)3-8(23)4-13(17)28)33-21(32-19)36-18-14(29)5-9(24)6-15(18)30/h1-6H	BrC1=CC(Br)=C(OC2=NC(OC3=C(Br)C=C(Br)C=C3Br)=NC(OC3=C(Br)C=C(Br)C=C3Br)=N2)C(Br)=C1	FR	ü	4
42757551	Benzene, 1,1 -sulfonylbis[3,5-dibromo-4-(2,3-dibromopropoxy)-	InChI=1S/C13H12O2/c1-14-11-7-9-13(10-8-11)15-12-5-3-2-4-6-12/h2-10H,1H3	BrCC(Br)COc1c(Br)cc(S(=O)(=O)c2cc(Br)c(OCC(Br)CBr)c(Br)c2)cc1Br	FR	ü	5
1600379	1-Propene, 1,1,2,3,3-pentachloro-	InChI=1S/C3HCl5/c4-1(2(5)6)3(7)8/h2H	C(=C(Cl)Cl)(C(Cl)Cl)Cl	FR	ü	6
34571169	Bicyclo[2.2.1]hept-2-ene, 1,2,3,4,7,7-hexachloro-5-(tetrabromophenyl)-	InChI=1S/C13H4Br4Cl6/c14-5-1-3(6(15)8(17)7(5)16)4-2-11(20)9(18)10(19)12(4,21)13(11,22)23/h1,4H,2H2	ClC12C(C(Cl)(CC2c3c(c(c(c(c3Br)Br)Br)Br)Br)C(=C1Cl)Cl)(Cl)Cl	FR	ü	6
56890892	Bicyclo[2.2.1]hept-2-ene, 1,2,3,4,7,7-hexachloro-5-(tribromophenyl)-	InChI=1S/C11H17NO/c1-8-5-9(2)11(13)10(6-8)7-12(3)4/h5-6,13H,7H2,1-4H3	ClC12C(C(Cl)(CC2c3c(cc(cc3Br)Br)Br)C(=C1Cl)Cl)(Cl)Cl	FR	ü	6
1522925	1-Propanol, 3-bromo-2,2-bis(bromomethyl)-	InChI=1/C5H9Br3O/c6-1-5(2-7,3-8)4-9/h9H,1-4H2	OCC(CBr)(CBr)CBr	FR	ü	7
2050728	Naphthalene, 1,6-dichloro-	InChI=1S/C7H4N2O2/c1-8-6-3-2-4-7(5-6)9(10)11/h2-5H	c(c(c(cc1)Cl)ccc2Cl)(c1)c2	FR	ü	7
3555111	Benzene, pentabromo(2-propenyloxy)-	InChI=1S/C9H5Br5O/c1-2-3-15-9-7(13)5(11)4(10)6(12)8(9)14/h2H,1,3H2	O(c(c(c(c(c1Br)Br)Br)Br)c1Br)CC=C	FR	ü	7
2050739	Naphthalene, 1,7-dichloro-	InChI=1S/C10H6Cl2/c11-8-5-4-7-2-1-3-10(12)9(7)6-8/h1-6H	c(c(c(cc1)Cl)cc(c2)Cl)(c2)c1	FR	ü	8
2198756	Naphthalene, 1,3-dichloro-	InChI=1S/C10H6Cl2/c11-8-5-7-3-1-2-4-9(7)10(12)6-8/h1-6H	c(c(c(cc1Cl)Cl)ccc2)(c2)c1	FR	ü	8
26249127	Benzene, dibromo-	InChI=1S/C6H4Br2/c7-5-1-2-6(8)4-3-5/h1-4H	Brc1ccc(cc1)Br	FR	ü	8
58965665	Benzene, 1,2,4,5-tetrabromo-3,6-bis(pentabromophenoxy)-	InChI=1S/C14H20N2/c1-2-3-4-5-6-11-14-15-12-9-7-8-10-13(12)16-14/h7-10H,2-6,11H2,1H3,(H,15,16)	Brc2(c(Br)c(Oc1(c(Br)c(Br)c(Br)c(Br)c1Br))c(Br)c(Br)c2Oc3(c(Br)c(Br)c(Br)c(Br)c3Br))	FR	ü	8
1072680	1,4-Dimethylpyrazole	InChI=1S/C5H8N2/c1-5-3-6-7(2)4-5/h3-4H,1-2H3	CN1C=C(C)C=N1	FR	ü	9
612715	1,3,5-Triphenylbenzene	InChI=1S/C24H18/c1-4-10-19(11-5-1)22-16-23(20-12-6-2-7-13-20)18-24(17-22)21-14-8-3-9-15-21/h1-18H	c(ccc1c(cc(c2)c(ccc3)cc3)cc2c(ccc4)cc4)cc1	FR	ü	10
25724587	1,2-Benzenedicarboxylic acid, decyl hexyl ester	InChI=1S/C24H38O4/c1-3-5-7-9-10-11-12-16-20-28-24(26)22-18-14-13-17-21(22)23(25)27-19-15-8-6-4-2/h13-14,17-18H,3-12,15-16,19-20H2,1-2H3	O=C(OCCCCCCCCCC)c(c(ccc1)C(=O)OCCCCCC)c1	FR	ü	10
115275	4,7-Methanoisobenzofuran-1,3-dione, 4,5,6,7,8,8-hexachloro-3a,4,7,7a-tetrahydro-	InChI=1S/C9H2Cl6O3/c10-3-4(11)8(13)2-1(5(16)18-6(2)17)7(3,12)9(8,14)15/h1-2H	O=C(OC(=O)C1C(C(=C(C23Cl)Cl)Cl)(C3(Cl)Cl)Cl)C12	FR	ü	12
2065705	Naphthalene, 2,6-dichloro-	InChI=1S/C10H6Cl2/c11-9-3-1-7-5-10(12)4-2-8(7)6-9/h1-6H	c(c(ccc1Cl)cc(c2)Cl)(c2)c1	FR	ü	12
25327893	Benzene, 1,1 -(1-methylethylidene)bis[3,5-dibromo-4-(2-propenyloxy)-	InChI=1S/C21H20Br4O2/c1-5-7-26-19-15(22)9-13(10-16(19)23)21(3,4)14-11-17(24)20(18(25)12-14)27-8-6-2/h5-6,9-12H,1-2,7-8H2,3-4H3	O(c(c(cc(c1)C(c(cc(c(OCC=C)c2Br)Br)c2)(C)C)Br)c1Br)CC=C	FR	ü	14
37853615	Benzene, 1,1'-(1-methylethylidene)bis 3,5-dibromo-4-methoxy-	InChI=1S/C17H16Br4O2/c1-17(2,9-5-11(18)15(22-3)12(19)6-9)10-7-13(20)16(23-4)14(21)8-10/h5-8H,1-4H3	O(c(c(cc(c1)C(c(cc(c(OC)c2Br)Br)c2)(C)C)Br)c1Br)C	FR	ü	14
82462	9,10-Anthracenedione, 1,5-dichloro-	InChI=1S/C14H6Cl2O2/c15-9-5-1-3-7-11(9)14(18)8-4-2-6-10(16)12(8)13(7)17/h1-6H	O=C(c(c(c(cc1)Cl)C(=O)c2cccc3Cl)c1)c23	FR	ü	15
87843	Cyclohexane, 1,2,3,4,5-pentabromo-6-chloro-	InChI=1S/C6H6Br5Cl/c7-1-2(8)4(10)6(12)5(11)3(1)9/h1-6H	BrC(C(C(Br)C(Br)C1Br)Cl)C1Br	FR	ü	15
523273	Anthracene, 9,10-dibromo-	InChI=1S/C14H8Br2/c15-13-9-5-1-2-6-10(9)14(16)12-8-4-3-7-11(12)13/h1-8H	c(c(c(c(c1ccc2)c2)Br)ccc3)(c1Br)c3	FR	ü	15
2050693	Naphthalene, 1,2-dichloro-	InChI=1S/C10H6Cl2/c11-9-6-5-7-3-1-2-4-8(7)10(9)12/h1-6H	c(c(c(c(c1)Cl)Cl)ccc2)(c1)c2	FR	ü	15
51936551	1,4-Methanobenzocyclooctene, 7,8-dibromo-1,2,3,4,11,11-hexachloro-1,4,4a,5,6,7,8,9,10,10a-decahydro-	InChI=1S/C13H12Br2Cl6/c14-7-3-1-5-6(2-4-8(7)15)12(19)10(17)9(16)11(5,18)13(12,20)21/h5-8H,1-4H2	BrC(C(Br)CCC(C(C(=C(C12Cl)Cl)Cl)(C2(Cl)Cl)Cl)C1C3)C3	FR	ü	15
542109	1,1-Ethanediol, diacetate	InChI=1S/C6H10O4/c1-4(7)9-6(3)10-5(2)8/h6H,1-3H3	O=C(OC(OC(=O)C)C)C	FR	ü	17
632791	1,3-Isobenzofurandione, 4,5,6,7-tetrabromo-	InChI=1S/C8Br4O3/c9-3-1-2(8(14)15-7(1)13)4(10)6(12)5(3)11	O=C(OC(=O)c1c(c(c(c2Br)Br)Br)Br)c12	FR	ü	18
108372	Benzene, 1-bromo-3-chloro-	InChI=1S/C6H4BrCl/c7-5-2-1-3-6(8)4-5/h1-4H	c(cccc1Br)(c1)Cl	FR	ü	19
2050740	Naphthalene, 1,8-dichloro-	InChI=1S/C10H6Cl2/c11-8-5-1-3-7-4-2-6-9(12)10(7)8/h1-6H	c(c(c(cc1)Cl)c(cc2)Cl)(c1)c2	FR	ü	19
2052075	1,1'-Biphenyl, 2-bromo-	InChI=1S/C12H9Br/c13-12-9-5-4-8-11(12)10-6-2-1-3-7-10/h1-9H	c(c(c(cccc1)c1)ccc2)(c2)Br	FR	ü	19
39635795	Phenol, 4,4'-sulfonylbis 2,6-dibromo-	InChI=1S/C12H6Br4O4S/c13-7-1-5(2-8(14)11(7)17)21(19,20)6-3-9(15)12(18)10(16)4-6/h1-4,17-18H	O=S(=O)(c(cc(c(O)c1Br)Br)c1)c(cc(c(O)c2Br)Br)c2	FR	ü	19
40843730	Phenol, 4-(2,4-dichlorophenoxy)-	InChI=1S/C12H8Cl2O2/c13-8-1-6-12(11(14)7-8)16-10-4-2-9(15)3-5-10/h1-7,15H	O(c(c(cc(c1)Cl)Cl)c1)c(ccc(O)c2)c2	FR	ü	19
59447551	(Pentabromophenyl)methyl acrylate	InChI=1S/C10H5Br5O2/c1-2-5(16)17-3-4-6(11)8(13)10(15)9(14)7(4)12/h2H,1,3H2	BrC1=C(Br)C(Br)=C(COC(=O)C=C)C(Br)=C1Br	FR	ü	19
3389717	Bicyclo 2.2.1 hepta-2,5-diene, 1,2,3,4,7,7-hexachloro-	InChI=1S/C7H2Cl6/c8-3-4(9)6(11)2-1-5(3,10)7(6,12)13/h1-2H	C(=C(C(C1(Cl)Cl)(C=C2)Cl)Cl)(C12Cl)Cl	FR	ü	20
155613937	1H-Indene, 2,3-dihydro-1,1,3-trimethyl-3-phenyl-, octabromo deriv.	InChI=1S/C18H14Br8/c1-14(2)15(3,9-7-5-4-6-8-9)12-10(19)11(20)13(21)17(23,24)16(12,22)18(14,25)26/h4-8H,1-3H3		FR	ü	20
2198778	Naphthalene, 2,7-dichloro-	InChI=1S/C10H6Cl2/c11-9-3-1-7-2-4-10(12)6-8(7)5-9/h1-6H	c(c(ccc1Cl)ccc2Cl)(c1)c2	FR	ü	21
96322	Acetic acid, bromo-, methyl ester	InChI=1S/C3H5BrO2/c1-6-3(5)2-4/h2H2,1H3	O=C(OC)CBr	FR	ü	22
1825305	Naphthalene, 1,5-dichloro-	InChI=1S/C10H6Cl2/c11-9-5-1-3-7-8(9)4-2-6-10(7)12/h1-6H	c(c(c(cc1)Cl)ccc2)(c2Cl)c1	FR	ü	22
1321659	Naphthalene, trichloro-	InChI=1S/C10H5Cl3/c11-8-5-6-3-1-2-4-7(6)9(12)10(8)13/h1-5H	Clc1cc(cc2c1c(ccc2)Cl)Cl	FR	ü	23
4162452	Ethanol, 2,2 -[(1-methylethylidene)bis[(2,6-dibromo-4,1-phenylene)oxy]]bis-	InChI=1S/C19H20Br4O4/c1-19(2,11-7-13(20)17(14(21)8-11)26-5-3-24)12-9-15(22)18(16(23)10-12)27-6-4-25/h7-10,24-25H,3-6H2,1-2H3	O(c(c(cc(c1)C(c(cc(c(OCCO)c2Br)Br)c2)(C)C)Br)c1Br)CCO	FR	ü	23
37640576	1,3,5-Triazine-2,4,6(1H,3H,5H)-trione, compd. with 1,3,5-triazine-2,4,6-triamine (1:1)	InChI=1S/C3H6N6.C3H3N3O3/c4-1-7-2(5)9-3(6)8-1;7-1-4-2(8)6-3(9)5-1/h(H6,4,5,6,7,8,9);(H3,4,5,6,7,8,9)	n1c(N)nc(N)nc1N(H)(H)(H)N2C(=O)NC(=O)NC2=O	FR	ü	23
605481	Anthracene, 9,10-dichloro-	InChI=1S/C14H8Cl2/c15-13-9-5-1-2-6-10(9)14(16)12-8-4-3-7-11(12)13/h1-8H	c(c(c(c(c1ccc2)c2)Cl)ccc3)(c1Cl)c3	FR	ü	24
32241080	Naphthalene, heptachloro-	InChI=1S/C10HCl7/c11-3-1-2-4(7(14)6(3)13)8(15)10(17)9(16)5(2)12/h1H	Clc1c(c(c(c2c1c(c(c(c2)Cl)Cl)Cl)Cl)Cl)Cl	FR	ü	26
117088	1,3-Isobenzofurandione, 4,5,6,7-tetrachloro-	InChI=1S/C8Cl4O3/c9-3-1-2(8(14)15-7(1)13)4(10)6(12)5(3)11	O=C(OC(=O)c1c(c(c(c2Cl)Cl)Cl)Cl)c12	FR	ü	27
52434909	1,3,5-Triazine-2,4,6(1H,3H,5H)-trione, 1,3,5-tris(2,3-dibromopropyl)-	InChI=1S/C12H15Br6N3O3/c13-1-7(16)4-19-10(22)20(5-8(17)2-14)12(24)21(11(19)23)6-9(18)3-15/h7-9H,1-6H2	N1(CC(Br)CBr)C(=O)N(CC(Br)CBr)C(=O)N(CC(Br)CBr)C1(=O)	FR	ü	27
2050751	Naphthalene, 2,3-dichloro-	InChI=1S/C10H6Cl2/c11-9-5-7-3-1-2-4-8(7)6-10(9)12/h1-6H	c(c(ccc1)cc(c2Cl)Cl)(c1)c2	FR	ü	28
92660	1,1 -Biphenyl, 4-bromo-	InChI=1S/C12H9Br/c13-12-8-6-11(7-9-12)10-4-2-1-3-5-10/h1-9H	c(ccc(c(cccc1)c1)c2)(c2)Br	FR	ü	29
6386738	Phenol, 2,6-dibromo-4- 1-(3-bromo-4-hydroxyphenyl)-1-methylethyl -	InChI=1S/C15H13Br3O2/c1-15(2,8-3-4-13(19)10(16)5-8)9-6-11(17)14(20)12(18)7-9/h3-7,19-20H,1-2H3	Oc(c(cc(c1)C(c(ccc(O)c2Br)c2)(C)C)Br)c1Br	FR	ü	29
23488382	Benzene, 1,2,4,5-tetrabromo-3,6-dimethyl-	InChI=1S/C8H6Br4/c1-3-5(9)7(11)4(2)8(12)6(3)10/h1-2H3	c(c(c(c(c1Br)C)Br)Br)(c1Br)C	FR	ü	30
580132	Naphthalene, 2-bromo-	InChI=1S/C10H7Br/c11-10-6-5-8-3-1-2-4-9(8)7-10/h1-7H	c(c(ccc1Br)ccc2)(c2)c1	FR	ü	32
112298	1-Bromodecane	InChI=1S/C10H21Br/c1-2-3-4-5-6-7-8-9-10-11/h2-10H2,1H3	CCCCCCCCCCBr	FR	ü	33
25586430	Naphthalene, chloro-	InChI=1S/C10H7Cl/c11-10-7-3-5-8-4-1-2-6-9(8)10/h1-7H	Clc1cccc2c1cccc2	FR	ü	33
636282	Benzene, 1,2,4,5-tetrabromo-	InChI=1S/C6H2Br4/c7-3-1-4(8)6(10)2-5(3)9/h1-2H	c(c(cc(c1Br)Br)Br)(c1)Br	FR	ü	36
3278895	Benzene, 1,3,5-tribromo-2-(2-propenyloxy)-	InChI=1S/C9H7Br3O/c1-2-3-13-9-7(11)4-6(10)5-8(9)12/h2,4-5H,1,3H2	O(c(c(cc(c1)Br)Br)c1Br)CC=C	FR	ü	36
25376389	Tribromophenols	InChI=1S/C6H3Br3/c7-4-1-2-5(8)6(9)3-4/h1-3H	Brc1cc(cc(O)c1Br)Br	FR	ü	36
91769	6-Phenyl-1,3,5-triazine-2,4-diamine	InChI=1S/C9H9N5/c10-8-12-7(13-9(11)14-8)6-4-2-1-3-5-6/h1-5H,(H4,10,11,12,13,14)	NC1=NC(=NC(N)=N1)C1=CC=CC=C1	FR	ü	37
488482	Bromanyl	InChI=1S/C6Br4O2/c7-1-2(8)6(12)4(10)3(9)5(1)11	BrC1=C(Br)C(=O)C(Br)=C(Br)C1=O	FR	ü	40
1321648	Naphthalene, pentachloro-	InChI=1S/C10H3Cl5/c11-5-3-1-2-4-6(5)8(13)10(15)9(14)7(4)12/h1-3H	Clc1cc(c(c2c1c(cc(c2)Cl)Cl)Cl)Cl	FR	ü	40
1335882	Naphthalene, tetrachloro-	InChI=1S/C10H4Cl4/c11-7-5-3-1-2-4-6(5)8(12)10(14)9(7)13/h1-4H	Clc1c2c(c(cc1)Cl)c(ccc2Cl)Cl	FR	ü	40
5413752	1,3-Naphthalenedisulfonic acid, 7-hydroxy-8-[[4-(phenylazo)phenyl]azo]-, disodium salt	InChI=1S/C22H16N4O7S2.2Na/c27-19-11-6-14-12-18(34(28,29)30)13-20(35(31,32)33)21(14)22(19)26-25-17-9-7-16(8-10-17)24-23-15-4-2-1-3-5-15;;/h1-13,27H,(H,28,29,30)(H,31,32,33);;/q;2*+1/p-2/b24-23+,26-25+;;	[O-]S(=O)(=O)c3c2c(c(ccc2cc(c3)S(=O)(=O)[O-])O)N=Nc4ccc(cc4)N=Nc1ccccc1.[Na+].[Na+]	FR	ü	41
82440	9,10-Anthracenedione, 1-chloro-	InChI=1S/C14H7ClO2/c15-11-7-3-6-10-12(11)14(17)9-5-2-1-4-8(9)13(10)16/h1-7H	O=C(c(c(c(cc1)Cl)C(=O)c2cccc3)c1)c23	FR	ü	43
598721	Propanoic acid, 2-bromo-	InChI=1S/C3H5BrO2/c1-2(4)3(5)6/h2H,1H3,(H,5,6)	O=C(O)C(Br)C	FR	ü	43
21850442	Benzene, 1,1'-(1-methylethylidene)bis 3,5-dibromo-4-(2,3-dibromopropoxy)-	InChI=1S/C21H20Br8O2/c1-21(2,11-3-15(26)19(16(27)4-11)30-9-13(24)7-22)12-5-17(28)20(18(29)6-12)31-10-14(25)8-23/h3-6,13-14H,7-10H2,1-2H3	O(c(c(cc(c1)C(c(cc(c(OCC(Br)CBr)c2Br)Br)c2)(C)C)Br)c1Br)CC(Br)CBr	FR	ü	43
105362	Acetic acid, bromo-, ethyl ester	InChI=1S/C4H7BrO2/c1-2-7-4(6)3-5/h2-3H2,1H3	O=C(OCC)CBr	FR	ü	45
147820	Benzenamine, 2,4,6-tribromo-	InChI=1S/C6H4Br3N/c7-3-1-4(8)6(10)5(9)2-3/h1-2H,10H2	Nc(c(cc(c1)Br)Br)c1Br	FR	ü	45
558134	Methane, tetrabromo-	InChI=1S/CBr4/c2-1(3,4)5	BrC(Br)(Br)Br	FR	ü	45
112823	Hexadecane, 1-bromo-	InChI=1S/C16H33Br/c1-2-3-4-5-6-7-8-9-10-11-12-13-14-15-16-17/h2-16H2,1H3	BrCCCCCCCCCCCCCCCC	FR	ü	46
615543	Benzene, 1,2,4-tribromo-	InChI=1S/C6H3Br3/c7-4-1-2-5(8)6(9)3-4/h1-3H	c(ccc(c1Br)Br)(c1)Br	FR	ü	46
1335871	Naphthalene, hexachloro-	InChI=1S/C10H2Cl6/c11-4-2-1-3-5(7(4)13)8(14)10(16)9(15)6(3)12/h1-2H	Clc1c2c(c(c(c1)Cl)Cl)c(cc(c2Cl)Cl)Cl	FR	ü	46
1825316	Naphthalene, 1,4-dichloro-	InChI=1S/C10H6Cl2/c11-9-5-6-10(12)8-4-2-1-3-7(8)9/h1-6H	c(c(c(cc1)Cl)ccc2)(c1Cl)c2	FR	ü	46
36355018	Hexabromobiphenyl	InChI=1S/C6Br6/c7-1-2(8)4(10)6(12)5(11)3(1)9	Brc1cc(Br)c(c(Br)c1)c2c(Br)cc(Br)cc2Br	FR	ü	46
626391	Benzene, 1,3,5-tribromo-	InChI=1S/C6H3Br3/c7-4-1-5(8)3-6(9)2-4/h1-3H	c(cc(cc1Br)Br)(c1)Br	FR	ü	49
13654096	1,1 -Biphenyl, 2,2 ,3,3 ,4,4 ,5,5 ,6,6 -decabromo-	InChI=1S/C12Br10/c13-3-1(4(14)8(18)11(21)7(3)17)2-5(15)9(19)12(22)10(20)6(2)16	c(c(c(c(c1Br)Br)Br)Br)(c1c(c(c(c(c2Br)Br)Br)Br)c2Br)Br	FR	ü	50
35109605	Benzene, 1,3,5-tribromo-2-(2,3-dibromopropoxy)-	InChI=1S/C9H7Br5O/c10-3-6(12)4-15-9-7(13)1-5(11)2-8(9)14/h1-2,6H,3-4H2	O(c(c(cc(c1)Br)Br)c1Br)CC(Br)CBr	FR	ü	50
1002693	1-Chlorodecane	InChI=1S/C10H21Cl/c1-2-3-4-5-6-7-8-9-10-11/h2-10H2,1H3	CCCCCCCCCCCl	FR	ü	52
3194556	Cyclododecane, 1,2,5,6,9,10-hexabromo-	InChI=1S/C12H18Br6/c13-7-1-2-8(14)10(16)5-6-12(18)11(17)4-3-9(7)15/h7-12H,1-6H2	BrC(C(Br)CCC(Br)C(Br)CCC(Br)C(Br)C1)C1	FR	ü	52
143157	1-Bromododecane	InChI=1S/C12H25Br/c1-2-3-4-5-6-7-8-9-10-11-12-13/h2-12H2,1H3	CCCCCCCCCCCCBr	FR	ü	53
31107445	1,4:6,9-Dimethanodibenzofuran, 1,2,3,4,6,7,8,9,10,10,11,11-dodecachloro-1,4,4a,5a,6,9,9a,9b-octahydro-	InChI=1S/C14H4Cl12O/c15-3-5(17)11(21)7-1(9(3,19)13(11,23)24)2-8(27-7)12(22)6(18)4(16)10(2,20)14(12,25)26/h1-2,7-8H	O(C(C(C(=C(C12Cl)Cl)Cl)(C2(Cl)Cl)Cl)C1C3C(C(=C(C45Cl)Cl)Cl)(C4(Cl)Cl)Cl)C35	FR	ü	58
92864	1,1'-Biphenyl, 4,4'-dibromo-	InChI=1S/C12H8Br2/c13-11-5-1-9(2-6-11)10-3-7-12(14)8-4-10/h1-8H	c(ccc(c(ccc(c1)Br)c1)c2)(c2)Br	FR	ü	59
542596	1,2-Ethanediol, monoacetate	InChI=1S/C4H8O2/c1-4(6)2-3-5/h5H,2-3H2,1H3	O=C(OCCO)C	FR	ü	61
3322938	Cyclohexane, 1,2-dibromo-4-(1,2-dibromoethyl)-	InChI=1S/C8H12Br4/c9-4-8(12)5-1-2-6(10)7(11)3-5/h5-8H,1-4H2	BrCC(Br)C(CCC(Br)C1Br)C1	FR	ü	62
2425549	Tetradecane, 1-chloro-	InChI=1S/C14H29Cl/c1-2-3-4-5-6-7-8-9-10-11-12-13-14-15/h2-14H2,1H3	ClCCCCCCCCCCCCCC	FR	ü	69
90119	Naphthalene, 1-bromo-	InChI=1S/C10H7Br/c11-10-7-3-5-8-4-1-2-6-9(8)10/h1-7H	c(c(c(cc1)Br)ccc2)(c2)c1	FR	ü	70
760236	1-Butene, 3,4-dichloro-	InChI=1S/C4H6Cl2/c1-2-4(6)3-5/h2,4H,1,3H2	C(C(Cl)CCl)=C	FR	ü	74
583539	Benzene, 1,2-dibromo-	InChI=1S/C6H4Br2/c7-5-3-1-2-4-6(5)8/h1-4H	c(c(ccc1)Br)(c1)Br	FR	ü	79
108861	Benzene, bromo-	InChI=1S/C6H5Br/c7-6-4-2-1-3-5-6/h1-5H	c(cccc1)(c1)Br	FR	ü	82
2157199	Bicyclo 2.2.1 hept-5-ene-2,3-dimethanol, 1,4,5,6,7,7-hexachloro-	InChI=1S/C9H8Cl6O2/c10-5-6(11)8(13)4(2-17)3(1-16)7(5,12)9(8,14)15/h3-4,16-17H,1-2H2	OCC(C(C(=C(C12Cl)Cl)Cl)(C1(Cl)Cl)Cl)C2CO	FR	ü	84
108361	Benzene, 1,3-dibromo-	InChI=1S/C6H4Br2/c7-5-2-1-3-6(8)4-5/h1-4H	c(cccc1Br)(c1)Br	FR	ü	85
607998	Benzene, 1,3,5-tribromo-2-methoxy-	InChI=1S/C7H5Br3O/c1-11-7-5(9)2-4(8)3-6(7)10/h2-3H,1H3	O(c(c(cc(c1)Br)Br)c1Br)C	FR	ü	87
4860031	1-Chlorohexadecane	InChI=1S/C16H33Cl/c1-2-3-4-5-6-7-8-9-10-11-12-13-14-15-16-17/h2-16H2,1H3	CCCCCCCCCCCCCCCCCl	FR	ü	90
91587	Naphthalene, 2-chloro-	InChI=1S/C11H9Br/c12-8-9-5-6-10-3-1-2-4-11(10)7-9/h1-7H,8H2	c(c(ccc1Cl)ccc2)(c2)c1	FR	ü	94
465736	1,4:5,8-Dimethanonaphthalene, 1,2,3,4,10,10-hexachloro-1,4,4a,5,8,8a-hexahydro-, (1.alpha.,4.alpha.,4a.beta.,5.beta.,8	InChI=1S/C12H8Cl6/c13-8-9(14)11(16)7-5-2-1-4(3-5)6(7)10(8,15)12(11,17)18/h1-2,4-7H,3H2/t4-,5-,6-,7+,10+,11+/m1/s1	C(=C(C(C1(Cl)Cl)(C(C(C=CC23)C2)C34)Cl)Cl)(C14Cl)Cl	FR	ü	98
115286	Bicyclo 2.2.1 hept-5-ene-2,3-dicarboxylic acid, 1,4,5,6,7,7-hexachloro-	InChI=1S/C9H4Cl6O4/c10-3-4(11)8(13)2(6(18)19)1(5(16)17)7(3,12)9(8,14)15/h1-2H,(H,16,17)(H,18,19)	O=C(O)C(C(C(=C(C12Cl)Cl)Cl)(C1(Cl)Cl)Cl)C2C(=O)O	FR	ü	99
2234131	Naphthalene, octachloro-	InChI=1S/C10Cl8/c11-3-1-2(5(13)9(17)7(3)15)6(14)10(18)8(16)4(1)12	c(c(c(c(c1Cl)Cl)Cl)c(c(c2Cl)Cl)Cl)(c1Cl)c2Cl	FR	ü	99
87832	Benzene, pentabromomethyl-	InChI=1S/C7H3Br5/c1-2-3(8)5(10)7(12)6(11)4(2)9/h1H3	c(c(c(c(c1Br)Br)Br)Br)(c1Br)C	FR	ü	109
96139	1-Propanol, 2,3-dibromo-	InChI=1S/C3H6Br2O/c4-1-3(5)2-6/h3,6H,1-2H2	OCC(Br)CBr	FR	ü	115
90131	Naphthalene, 1-chloro-	InChI=1S/C19H26Cl2N2O/c1-22(19(24)13-14-8-9-15(20)16(21)12-14)17-6-2-3-7-18(17)23-10-4-5-11-23/h8-9,12,17-18H,2-7,10-11,13H2,1H3/t17-,18-/m1/s1	c(c(c(cc1)Cl)ccc2)(c2)c1	FR	ü	118
608935	Benzene, pentachloro-	InChI=1S/C6HCl5/c7-2-1-3(8)5(10)6(11)4(2)9/h1H	c(c(c(c(c1Cl)Cl)Cl)Cl)(c1)Cl	FR	ü	121
85223	Benzene, pentabromoethyl-	InChI=1S/C8H5Br5/c1-2-3-4(9)6(11)8(13)7(12)5(3)10/h2H2,1H3	c(c(c(c(c1Br)Br)Br)Br)(c1Br)CC	FR	ü	124
127902	1,1'-Oxybis[2,3,3,3-tetrachloropropane]	InChI=1S/C6H6Cl8O/c7-3(5(9,10)11)1-15-2-4(8)6(12,13)14/h3-4H,1-2H2	C(Cl)(Cl)(Cl)C(Cl)COCC(Cl)C(Cl)(Cl)Cl	FR	ü	130
183658277	2-Ethylhexyl 2,3,4,5-tetrabromobenzoate	InChI=1S/C15H18Br4O2/c1-3-5-6-9(4-2)8-21-15(20)10-7-11(16)13(18)14(19)12(10)17/h7,9H,3-6,8H2,1-2H3	CCCCC(CC)COC(=O)C1=C(Br)C(Br)=C(Br)C(Br)=C1	FR	ü	131
608333	Phenol, 2,6-dibromo-	InChI=1S/C6H4Br2O/c7-4-2-1-3-5(8)6(4)9/h1-3,9H	Oc(c(ccc1)Br)c1Br	FR	ü	134
25167822	Phenol, trichloro-	InChI=1S/C6H3Cl3O/c7-3-1-4(8)6(10)5(9)2-3/h1-2,10H	Clc1cc(cc(c1O)Cl)Cl	FR	ü	134
13560899	1,4:7,10-Dimethanodibenzo a,e cyclooctene, 1,2,3,4,7,8,9,10,13,13,14,14-dodecachloro-1,4,4a,5,6,6a,7,10,10a,11,12,12a-	InChI=1S/C18H12Cl12/c19-9-10(20)15(25)7-3-4-8-6(2-1-5(7)13(9,23)17(15,27)28)14(24)11(21)12(22)16(8,26)18(14,29)30/h5-8H,1-4H2	C(=C(C(C1(Cl)Cl)(C(C2CCC(C(C(=C(C34Cl)Cl)Cl)(C3(Cl)Cl)Cl)C4C5)C5)Cl)Cl)(C12Cl)Cl	FR	ü	136
95205	1H-Indole, 2-methyl-	InChI=1S/C9H9N/c1-7-6-8-4-2-3-5-9(8)10-7/h2-6,10H,1H3	c1ccc2cc(C)nc2c1	FR	ü	140
645921	1,3,5-Triazin-2(1H)-one, 4,6-diamino-	InChI=1S/C3H5N5O/c4-1-6-2(5)8-3(9)7-1/h(H5,4,5,6,7,8,9)	NC1=NC(N)=NC(=O)N1	FR	ü	143
608719	Phenol, pentabromo-	InChI=1S/C6HBr5O/c7-1-2(8)4(10)6(12)5(11)3(1)9/h12H	Oc(c(c(c(c1Br)Br)Br)Br)c1Br	FR	ü	144
79958	Phenol, 4,4'-(1-methylethylidene)bis[2,6-dichloro-	InChI=1/C15H12Cl4O2/c1-15(2,7-3-9(16)13(20)10(17)4-7)8-5-11(18)14(21)12(19)6-8/h3-6,20-21H,1-2H3	Oc(c(cc(c1)C(c(cc(c(O)c2Cl)Cl)c2)(C)C)Cl)c1Cl	FR	ü	154
26040517	Phthalic acid, tetrabromo-, bis(2-ethylhexyl) ester	InChI=1S/C24H34Br4O4/c1-5-9-11-15(7-3)13-31-23(29)17-18(20(26)22(28)21(27)19(17)25)24(30)32-14-16(8-4)12-10-6-2/h15-16H,5-14H2,1-4H3	O=C(OCC(CCCC)CC)c(c(c(c(c1Br)Br)Br)C(=O)OCC(CCCC)CC)c1Br	FR	ü	160
106376	Benzene, 1,4-dibromo-	InChI=1S/C6H4Br2/c7-5-1-2-6(8)4-3-5/h1-4H	c(ccc(c1)Br)(c1)Br	FR	ü	161
591208	Phenol, 3-bromo-	InChI=1S/C12H9Br/c13-12-8-6-11(7-9-12)10-4-2-1-3-5-10/h1-9H	Oc(cccc1Br)c1	FR	ü	164
580518	1,1'-Biphenyl -3-ol	InChI=1S/C12H10O/c13-12-8-4-7-11(9-12)10-5-2-1-3-6-10/h1-9,13H	Oc(cccc1c(cccc2)c2)c1	FR	ü	175
1198556	1,2-Benzenediol, 3,4,5,6-tetrachloro-	InChI=1S/C6H2Cl4O2/c7-1-2(8)4(10)6(12)5(11)3(1)9/h11-12H	Oc(c(c(c(c1Cl)Cl)Cl)Cl)c1O	FR	ü	177
12002481	Benzene, trichloro-	InChI=1S/C6H3Cl3/c7-4-2-1-3-5(8)6(4)9/h1-3H	Clc1cc(cc(c1)Cl)Cl	FR	ü	181
12040652	1,2,3-Propanetriol, phosphate	InChI=1S/C3H9O6P/c4-1-3(5)2-9-10(6,7)8/h3-5H,1-2H2,(H2,6,7,8)	OCC(COP(=O)(O)O)O	FR	ü	189
84852539	DECABROMODIPHENYL ETHANE	InChI=1S/C14H4Br10/c15-5-3(6(16)10(20)13(23)9(5)19)1-2-4-7(17)11(21)14(24)12(22)8(4)18/h1-2H2	c1(c(c(Br)c(c(c1Br)Br)CCc1c(c(Br)c(c(c1Br)Br)Br)Br)Br)Br	FR	ü	192
37853591	Benzene, 1,1 -[1,2-ethanediylbis(oxy)]bis[2,4,6-tribromo-	InChI=1S/C14H8Br6O2/c15-7-3-9(17)13(10(18)4-7)21-1-2-22-14-11(19)5-8(16)6-12(14)20/h3-6H,1-2H2	O(c(c(cc(c1)Br)Br)c1Br)CCOc(c(cc(c2)Br)Br)c2Br	FR	ü	197
18472872	Spiro[isobenzofuran-1(3H),9'-[9H]xanthen]-3-one, 2',4',5',7'-tetrabromo-4,5,6,7-tetrachloro-3',6'-dihydroxy-, disodium	InChI=1S/C20H4Br4Cl4O5.2Na/c21-5-1-3-7(8-9(20(31)32)13(26)15(28)14(27)12(8)25)4-2-6(22)17(30)11(24)19(4)33-18(3)10(23)16(5)29;;/h1-2,29H,(H,31,32);;/q;2*+1/p-2	[O-]c1c(Br)c2Oc3c(Br)c([O-])c(Br)cc3C(OC(=O)c4c(Cl)c5Cl)(c4c(Cl)c5Cl)c2cc1Br.[Na+].[Na+]	FR	ü	198
96231	2-Propanol, 1,3-dichloro-	InChI=1S/C3H6Cl2O/c4-1-3(6)2-5/h3,6H,1-2H2	OC(CCl)CCl	FR	ü	200
933755	Phenol, 2,3,6-trichloro-	InChI=1S/C6H3Cl3O/c7-3-1-2-4(8)6(10)5(3)9/h1-2,10H	Oc(c(ccc1Cl)Cl)c1Cl	FR	ü	201
91952	1,1'-Biphenyl -3,3',4,4'-tetramine	InChI=1S/C12H14N4/c13-9-3-1-7(5-11(9)15)8-2-4-10(14)12(16)6-8/h1-6H,13-16H2	Nc(c(N)cc(c(ccc(N)c1N)c1)c2)c2	FR	ü	219
115775	1,3-Propanediol, 2,2-bis(hydroxymethyl)-	InChI=1S/C5H12O4/c6-1-5(2-7,3-8)4-9/h6-9H,1-4H2	OCC(CO)(CO)CO	FR	ü	221
87821	Benzene, hexabromo-	InChI=1S/C6Br6/c7-1-2(8)4(10)6(12)5(11)3(1)9	c(c(c(c(c1Br)Br)Br)Br)(c1Br)Br	FR	ü	243
25321226	Benzene, dichloro-	InChI=1S/C6H4Cl2/c7-5-3-1-2-4-6(5)8/h1-4H	Clc2ccccc2Cl	FR	ü	254
615587	Phenol, 2,4-dibromo-	InChI=1S/C6H4Br2O/c7-4-1-2-6(9)5(8)3-4/h1-3,9H	Oc(c(cc(c1)Br)Br)c1	FR	ü	264
95567	Phenol, 2-bromo-	InChI=1S/C6H5BrO/c7-5-3-1-2-4-6(5)8/h1-4,8H	Oc(c(ccc1)Br)c1	FR	ü	292
634902	Benzene, 1,2,3,5-tetrachloro-	InChI=1S/C6H2Cl4/c7-3-1-4(8)6(10)5(9)2-3/h1-2H	c(cc(c(c1Cl)Cl)Cl)(c1)Cl	FR	ü	311
107051	1-Propene, 3-chloro-	InChI=1S/C3H5Cl/c1-2-3-4/h2H,1,3H2	C(=C)CCl	FR	ü	315
523875	1H-Purine-2,6-dione, 8-chloro-3,7-dihydro-1,3-dimethyl-, compd. with 2-(diphenylmethoxy)-N,N-dimethylethanamine (1:1)	InChI=1S/C17H21NO.C7H7ClN4O2/c1-18(2)13-14-19-17(15-9-5-3-6-10-15)16-11-7-4-8-12-16;1-11-4-3(9-6(8)10-4)5(13)12(2)7(11)14/h3-12,17H,13-14H2,1-2H3;1-2H3,(H,9,10)	O=C3N(C)C(=O)c2c(nc(n2N(C)(CCOC(c4ccccc4)c1ccccc1)(C))Cl)N3C	FR	ü	322
9003354	Phenol-formaldehyde resin	InChI=1S/C8H6O2/c1-6-4-3-5-7(10-2)8(6)9/h1-5,9H		FR	ü	372
583788	Phenol, 2,5-dichloro-	InChI=1S/C6H4Cl2O/c7-4-1-2-5(8)6(9)3-4/h1-3,9H	Oc(c(ccc1Cl)Cl)c1	FR	ü	444
634662	Benzene, 1,2,3,4-tetrachloro-	InChI=1S/C6H2Cl4/c7-3-1-2-4(8)6(10)5(3)9/h1-2H	c(c(c(c(c1)Cl)Cl)Cl)(c1)Cl	FR	ü	461
118796	Phenol, 2,4,6-tribromo-	InChI=1S/C6H3Br3O/c7-3-1-4(8)6(10)5(9)2-3/h1-2,10H	Oc(c(cc(c1)Br)Br)c1Br	FR	ü	521
591355	3,5-Dichlorophenol	InChI=1S/C6H4Cl2O/c7-4-1-5(8)3-6(9)2-4/h1-3,9H	Oc1cc(Cl)cc(Cl)c1	FR	ü	526
95943	Benzene, 1,2,4,5-tetrachloro-	InChI=1S/C6H2Cl4/c7-3-1-4(8)6(10)2-5(3)9/h1-2H	c(c(cc(c1Cl)Cl)Cl)(c1)Cl	FR	ü	527
52517	1,3-Propanediol, 2-bromo-2-nitro-	InChI=1S/C3H6BrNO4/c4-3(1-6,2-7)5(8)9/h6-7H,1-2H2	N(=O)(=O)C(Br)(CO)CO	FR	ü	532
108805	1,3,5-Triazine-2,4,6(1H,3H,5H)-trione	InChI=1S/C3H3N3O3/c7-1-4-2(8)6-3(9)5-1/h(H3,4,5,6,7,8,9)	N1C(=O)NC(=O)NC1=O	FR	ü	547
87650	Phenol, 2,6-dichloro-	InChI=1S/C6H4Cl2O/c7-4-2-1-3-5(8)6(4)9/h1-3,9H	Oc(c(ccc1)Cl)c1Cl	FR	ü	554
25637994	Cyclododecane, hexabromo-	InChI=1S/C12H18Br6/c13-7-1-2-8(14)10(16)5-6-12(18)11(17)4-3-9(7)15/h7-12H,1-6H2	BrC1CC(CC(CC(CC(CC(C1)Br)Br)Br)Br)Br	FR	ü	561
101688	4,4'-Diphenylmethane diisocyanate	InChI=1S/C15H10N2O2/c18-10-16-14-5-1-12(2-6-14)9-13-3-7-15(8-4-13)17-11-19/h1-8H,9H2	O=C=NC1=CC=C(CC2=CC=C(C=C2)N=C=O)C=C1	FR	ü	563
106412	Phenol, 4-bromo-	InChI=1S/C6H5BrO/c7-5-1-3-6(8)4-2-5/h1-4,8H	Oc(ccc(c1)Br)c1	FR	ü	568
87616	Benzene, 1,2,3-trichloro-	InChI=1S/C6H3Cl3/c7-4-2-1-3-5(8)6(4)9/h1-3H	c(c(c(cc1)Cl)Cl)(c1)Cl	FR	ü	576
25038544	Policapram (Nylon 6)	InChI=1S/C6H13NO/c1-2-3-4-5-6(7)8/h2-5H2,1H3,(H2,7,8)		FR	ü	767
17372871	Spiro[isobenzofuran-1(3H),9'-[9H]xanthen]-3-one, 2',4',5',7'-tetrabromo-3',6'-dihydroxy-, sodium salt (1:2)	InChI=1/C20H8Br4O5.2Na/c21-11-5-9-17(13(23)15(11)25)28-18-10(6-12(22)16(26)14(18)24)20(9)8-4-2-1-3-7(8)19(27)29-20;;/h1-6,25-26H;;	c12OC4=C(Br)C(=O)C(Br)=CC4=C(c3c(C(=O)[O-])cccc3)c1cc(Br)c([O-])c2Br.[Na+].[Na+]	FR	ü	914
79947	Phenol, 4,4 -(1-methylethylidene)bis[2,6-dibromo-	InChI=1S/C15H12Br4O2/c1-15(2,7-3-9(16)13(20)10(17)4-7)8-5-11(18)14(21)12(19)6-8/h3-6,20-21H,1-2H3	Oc(c(cc(c1)C(c(cc(c(O)c2Br)Br)c2)(C)C)Br)c1Br	FR	ü	957
108781	1,3,5-Triazine-2,4,6-triamine	InChI=1S/C3H6N6/c4-1-7-2(5)9-3(6)8-1/h(H6,4,5,6,7,8,9)	n(c(nc(n1)N)N)c1N	FR	ü	1730
53861	1H-Indole-3-acetic acid, 1-(4-chlorobenzoyl)-5-methoxy-2-methyl-	InChI=1S/C19H16ClNO4/c1-11-15(10-18(22)23)16-9-14(25-2)7-8-17(16)21(11)19(24)12-3-5-13(20)6-4-12/h3-9H,10H2,1-2H3,(H,22,23)	COc1ccc2n(C(=O)c3ccc(Cl)cc3)c(C)c(CC(=O)O)c2c1	FR	ü	17611
50384	Benzoic acid, 2,3,5,6-tetrachloro-	InChI=1S/C11H14O2/c1-6-5-7(2)9(4)10(8(6)3)11(12)13/h5H,1-4H3,(H,12,13)	OC(=O)C1=C(Cl)C(Cl)=CC(Cl)=C1Cl	FR
78999	1,1-Dichloropropane	InChI=1S/C3H6Cl2/c1-2-3(4)5/h3H,2H2,1H3	CCC(Cl)Cl	FR
290675	1,4-Dioxin	InChI=1S/C4H4O2/c1-2-6-4-3-5-1/h1-4H	O1C=COC=C1	FR
348594	Benzene, 1,4-dichloro-2-fluoro-	InChI=1S/C6H3Cl2F/c7-4-1-2-5(8)6(9)3-4/h1-3H	FC1=C(Cl)C=CC(Cl)=C1	FR
484673	PHENOL, 2,3,5,6-TETRACHLORO-4-METHOXY-	InChI=1S/C11H18O5/c1-4-15-10(13)9(7-6-8(3)12)11(14)16-5-2/h9H,4-7H2,1-3H3	Clc(c(Cl)c(c1Cl)OC)c(O)c1Cl	FR
525428	1,1'-indolizine-1,3-diyldiethanone	InChI=1S/C12H11NO2/c1-8(14)10-7-12(9(2)15)13-6-4-3-5-11(10)13/h3-7H,1-2H3	CC(=O)C1=CC(C(C)=O)=C2C=CC=CN12	FR
527208	Pentachloroaniline	InChI=1S/C6H2Cl5N/c7-1-2(8)4(10)6(12)5(11)3(1)9/h12H2	Nc1c(Cl)c(Cl)c(Cl)c(Cl)c1Cl	FR
608264	5-METHYL-2-CHLOROPHENOL	InChI=1S/C7H7ClO/c1-5-3-2-4-6(9)7(5)8/h2-4,9H,1H3	Clc1ccc(cc1O)C	FR
608902	Pentabromobenzene	InChI=1S/C6HBr5/c7-2-1-3(8)5(10)6(11)4(2)9/h1H	BrC1=C(Br)C(Br)=CC(Br)=C1Br	FR
609198	3,4,5-Trichlorophenol	InChI=1S/C6H3Cl3O/c7-4-1-3(10)2-5(8)6(4)9/h1-2,10H	Oc1cc(Cl)c(Cl)c(Cl)c1	FR
615565	3,4-Dibromophenol	InChI=1S/C6H4Br2O/c7-5-2-1-4(9)3-6(5)8/h1-3,9H	Oc1cc(Br)c(Br)cc1	FR
616626	1,1-Butanedicarboxylic acid	InChI=1S/C6H10O4/c1-2-3-4(5(7)8)6(9)10/h4H,2-3H2,1H3,(H,7,8)(H,9,10)	CCCC(C(O)=O)C(O)=O	FR
626415	3,5-Dibromophenol	InChI=1S/C6H4Br2O/c7-4-1-5(8)3-6(9)2-4/h1-3,9H	Oc1cc(Br)cc(Br)c1	FR
643141	O-CRESOL, 3,4,6-TRICHLORO-	InChI=1S/C7H5Cl3O/c1-3-6(10)4(8)2-5(9)7(3)11/h2,11H,1H3	Clc(cc(Cl)c1C)c(Cl)c1O	FR
645932	1,3,5-Triazin-2,4-dione, 6-amino-	InChI=1S/C3H4N4O2/c4-1-5-2(8)7-3(9)6-1/h(H4,4,5,6,7,8,9)	NC1=NC(=O)NC(=O)N1	FR
694315	1,5-Dimethylpyrazole	InChI=1S/C5H8N2/c1-5-3-4-6-7(5)2/h3-4H,1-2H3	CN1N=CC=C1C	FR
706934	1-(Pentachloroethyl)benzene	InChI=1S/C8H5Cl5/c9-7(10,8(11,12)13)6-4-2-1-3-5-6/h1-5H	ClC(Cl)(Cl)C(Cl)(Cl)C1=CC=CC=C1	FR
707551	Cyclohexane, 1,1,2,3,4,5,6-heptachloro-	InChI=1S/C7H9NO2S/c1-11(9,10)7-4-2-6(8)3-5-7/h2-5H,8H2,1H3	C1(Cl)(Cl)C(Cl)C(Cl)C(Cl)C(Cl)C1Cl	FR
715504	Phenanthrene, 3-Bromo-	InChI=1S/C14H9Br/c15-12-8-7-11-6-5-10-3-1-2-4-13(10)14(11)9-12/h1-9H	BrC1=CC2=C(C=C1)C=CC1=CC=CC=C21	FR
716530	9-CHLOROANTHRACENE	InChI=1S/C8H10O2/c1-10-8-4-2-3-7(5-8)6-9/h2-5,9H,6H2,1H3	c12c(Cl)c3ccccc3cc1cccc2	FR
877098	Tetrachloro-m-xylene	InChI=1S/C8H6Cl4/c1-3-5(9)4(2)7(11)8(12)6(3)10/h1-2H3	CC1=C(Cl)C(Cl)=C(Cl)C(C)=C1Cl	FR
877112	PENTACHLOROTOLUENE	InChI=1S/C7H3Cl5/c1-2-3(8)5(10)7(12)6(11)4(2)9/h1H3	Cc1c(Cl)c(Cl)c(Cl)c(Cl)c1Cl	FR
934009	1,2-BENZENEDIOL, 3-METHOXY-	InChI=1S/C7H8O3/c1-10-6-4-2-3-5(8)7(6)9/h2-4,8-9H,1H3	c(cc(O)c1O)cc1OC	FR
938227	Benzene, 1,2,3,5-tetrachloro-4-methoxy-	InChI=1S/C7H4Cl4O/c1-12-7-4(9)2-3(8)5(10)6(7)11/h2H,1H3	c1c(Cl)c(OC)c(Cl)c(Cl)c1Cl	FR
938863	Benzene, 1,2,3,4-tetrachloro-5-methoxy-	InChI=1S/C7H4Cl4O/c1-12-4-2-3(8)5(9)7(11)6(4)10/h2H,1H3	c1c(Cl)c(Cl)c(Cl)c(Cl)c1OC	FR
944616	Benzene, 1,2,3,4-tetrachloro-5,6-dimethoxy-	InChI=1S/C8H6Cl4O2/c1-13-7-5(11)3(9)4(10)6(12)8(7)14-2/h1-2H3	COc1c(Cl)c(Cl)c(Cl)c(Cl)c1OC	FR
1012846	BENZOIC ACID, PENTACHLORO-	InChI=1S/C7HCl5O2/c8-2-1(7(13)14)3(9)5(11)6(12)4(2)10/h(H,13,14)	Clc(c(Cl)c(Cl)c1C(=O)O)c(Cl)c1Cl	FR
1024573	2,5-Methano-2H-indeno[1,2-b]oxirene, 2,3,4,5,6,7,7-heptachloro-1a,1b,5,5a,6,6a-hexahydro-, (1aR,1bS,2R,5S,5aR,6S,6aR)-rel-	InChI=1/C10H5Cl7O/c11-3-1-2(4-5(3)18-4)9(15)7(13)6(12)8(1,14)10(9,16)17/h1-5H/t1-,2+,3+,4-,5+,8+,9-/s2	ClC2C1OC1C3C2C4(Cl)C(=C(Cl)C3(Cl)C4(Cl)Cl)Cl	FR
1489538	1,2,3-TRIFLUOROBENZENE	InChI=1S/C6H3F3/c7-4-2-1-3-5(8)6(4)9/h1-3H	c(c(F)c(F)c(F)c1)c1	FR
1564643	9-Bromoanthracene	InChI=1S/C14H9Br/c15-14-12-7-3-1-5-10(12)9-11-6-2-4-8-13(11)14/h1-9H	c1ccc2cc3ccccc3c(Br)c2c1	FR
1732269	Pyrene, 4-bromo-	InChI=1S/C16H9Br/c17-14-9-12-5-1-3-10-7-8-11-4-2-6-13(14)16(11)15(10)12/h1-9H	BrC1=CC2=CC=CC3=C2C2=C(C=CC=C12)C=C3	FR
1745999	Phenol, 2,3,5,6-tetrabromo-	InChI=1/C6H2Br4O/c7-2-1-3(8)5(10)6(11)4(2)9/h1,11H		FR
1825190	PENTACHLORO(METHYLTHIO)BENZENE	InChI=1S/C7H3Cl5S/c1-13-7-5(11)3(9)2(8)4(10)6(7)12/h1H3	Clc1c(Cl)c(Cl)c(Cl)c(Cl)c1SC	FR
1825269	Pentabromoanisole	InChI=1S/C7H3Br5O/c1-13-7-5(11)3(9)2(8)4(10)6(7)12/h1H3	COC1=C(Br)C(Br)=C(Br)C(Br)=C1Br	FR
2038917	9H-Fluorene, 3-bromo-	InChI=1/C13H9Br/c14-11-6-5-10-7-9-3-1-2-4-12(9)13(10)8-11/h1-6,8H,7H2		FR
2364467	Naphthalene, 1,3,8-trinitro-	InChI=1S/C10H5N3O6/c14-11(15)7-4-6-2-1-3-8(12(16)17)10(6)9(5-7)13(18)19/h1-5H	O=N(=O)c1cc2cccc(N(=O)=O)c2c(N(=O)=O)c1	FR
2432146	p-Cresol, 2,6-dibromo-	InChI=1S/C7H6Br2O/c1-4-2-5(8)7(10)6(9)3-4/h2-3,10H,1H3	CC1=CC(Br)=C(O)C(Br)=C1	FR
2435543	3,4,5,6-Tetrabromo-o-benzoquinone	InChI=1S/C6Br4O2/c7-1-2(8)4(10)6(12)5(11)3(1)9	BrC1=C(Br)C(=O)C(=O)C(Br)=C1Br	FR
2437492	1,3-Benzenediol, 2,4,6-tribromo-	InChI=1S/C6H3Br3O2/c7-2-1-3(8)6(11)4(9)5(2)10/h1,10-11H	Oc1c(Br)cc(Br)c(O)c1Br	FR
2437549	Naphthalene, 1,4,6-trichloro-	InChI=1S/C10H5Cl3/c11-6-1-2-7-8(5-6)10(13)4-3-9(7)12/h1-5H	ClC1=CC2=C(Cl)C=CC(Cl)=C2C=C1	FR
2437550	Naphthalene, 1,4,5-trichloro-	InChI=1S/C10H5Cl3/c11-7-4-5-9(13)10-6(7)2-1-3-8(10)12/h1-5H	ClC1=CC=CC2=C(Cl)C=CC(Cl)=C12	FR
2490484	1-HEXADECANOL, 2-METHYL-	InChI=1S/C17H36O/c1-3-4-5-6-7-8-9-10-11-12-13-14-15-17(2)16-18/h17-18H,3-16H2,1-2H3	OCC(C)CCCCCCCCCCCCCC	FR
2694066	BENZOIC ACID, 2,3,6-TRICHLORO-, METHYL ESTER	InChI=1S/C8H5Cl3O2/c1-13-8(12)6-4(9)2-3-5(10)7(6)11/h2-3H,1H3	Clc(ccc1Cl)c(Cl)c1C(=O)OC	FR
3217150	4-Bromo-2,6-dichlorophenol	InChI=1S/C6H3BrCl2O/c7-3-1-4(8)6(10)5(9)2-3/h1-2,10H	Brc(cc(Cl)c1O)cc1Cl	FR
3278828	1,5-Dibromoanthracene	InChI=1S/C14H8Br2/c15-13-5-1-3-9-7-12-10(8-11(9)13)4-2-6-14(12)16/h1-8H	BrC1=CC=CC2=CC3=C(C=CC=C3Br)C=C12	FR
3380334	Phenol, 5-chloro-2-(3,4-dichlorophenoxy)-	InChI=1/C12H7Cl3O2/c13-7-1-4-12(11(16)5-7)17-8-2-3-9(14)10(15)6-8/h1-6,16H		FR
3380356	Phenol, 5-chloro-2-(2,4,5-trichlorophenoxy)-	InChI=1/C12H6Cl4O2/c13-6-1-2-11(10(17)3-6)18-12-5-8(15)7(14)4-9(12)16/h1-5,17H		FR
3432573	Naphthalene, 1,4,5,8-tetrachloro-	InChI=1S/C10H4Cl4/c11-5-1-2-6(12)10-8(14)4-3-7(13)9(5)10/h1-4H	ClC1=CC=C(Cl)C2=C(Cl)C=CC(Cl)=C12	FR
3457907	1,3-Propanediol, dinitrate (8CI)(9CI)	InChI=1S/C3H6N2O6/c6-4(7)10-2-1-3-11-5(8)9/h1-3H2	[O-][N+](=O)OCCCO[N+]([O-])=O	FR
3743235	Phenol, 5-chloro-2-methoxy-	InChI=1S/C7H7ClO2/c1-10-7-3-2-5(8)4-6(7)9/h2-4,9H,1H3	COC1=C(O)C=C(Cl)C=C1	FR
3842588	1,1'-Biphenyl, 4-cyclohexyl-	InChI=1S/C18H20/c1-3-7-15(8-4-1)17-11-13-18(14-12-17)16-9-5-2-6-10-16/h1,3-4,7-8,11-14,16H,2,5-6,9-10H2	C1CCC(CC1)C1=CC=C(C=C1)C1=CC=CC=C1	FR
3964565	4-BROMO-2-CHLOROPHENOL	InChI=1S/C6H4BrClO/c7-4-1-2-6(9)5(8)3-4/h1-3,9H	Oc1c(Cl)cc(Br)cc1	FR
4524781	Phenol, 2-bromo-3,4,6-trichloro-	InChI=1S/C6H2Cl3NO3/c7-2-1-3(8)6(11)5(4(2)9)10(12)13/h1,11H		FR
4526583	Phenol, 2,3,4,5-tetrabromo-	InChI=1/C6H2Br4O/c7-2-1-3(11)5(9)6(10)4(2)8/h1,11H		FR
4736496	Cyclododecane, 1,2,5,6,9,10-hexabromo-, (1R,2S,5R,6S,9R,10S)-rel-	InChI=1/C12H18Br6/c13-7-1-2-8(14)10(16)5-6-12(18)11(17)4-3-9(7)15/h7-12H,1-6H2/t7-,8+,9+,10-,11-,12+		FR
4901513	2,3,4,5-Tetrachlorophenol	InChI=1S/C6H2Cl4O/c7-2-1-3(11)5(9)6(10)4(2)8/h1,11H	Oc1cc(Cl)c(Cl)c(Cl)c1Cl	FR
4985700	1-Chloroanthracene	InChI=1S/C14H9Cl/c15-14-7-3-6-12-8-10-4-1-2-5-11(10)9-13(12)14/h1-9H	ClC1=C2C=C3C=CC=CC3=CC2=CC=C1	FR
5055743	1,5-diphenyl-1H-1,2,4-triazole-3-thiol	InChI=1S/C14H11N3S/c18-14-15-13(11-7-3-1-4-8-11)17(16-14)12-9-5-2-6-10-12/h1-10H,(H,16,18)	S=C1NN(C(=N1)C1=CC=CC=C1)C1=CC=CC=C1	FR
5074715	Phosphine, bis(2,3,4,5,6-pentafluorophenyl)phenyl-	InChI=1/C18H5F10P/c19-7-9(21)13(25)17(14(26)10(7)22)29(6-4-2-1-3-5-6)18-15(27)11(23)8(20)12(24)16(18)28/h1-5H	Fc1c(F)c(F)c(F)c(F)c1P(c1ccccc1)c1c(F)c(F)c(F)c(F)c1F	FR
5202368	Bicyclo[2.2.1]hept-2-ene, 1,2,3,4,5,7,7-heptachloro-	InChI=1S/C7H3Cl7/c8-2-1-5(11)3(9)4(10)6(2,12)7(5,13)14/h2H,1H2		FR
5324130	2,6-DIBROMO-4-CHLOROPHENOL	InChI=1S/C6H3Br2ClO/c7-4-1-3(9)2-5(8)6(4)10/h1-2,10H	BrC1=CC(Cl)=CC(Br)=C1O	FR
6320407	2,4,6-Tribromotoluene	InChI=1S/C7H5Br3/c1-4-6(9)2-5(8)3-7(4)10/h2-3H,1H3	CC1=C(Br)C=C(Br)C=C1Br	FR
6430906	1,1'-Biphenyl, 2,4,4'-tribromo-	InChI=1S/C12H7Br3/c13-9-3-1-8(2-4-9)11-6-5-10(14)7-12(11)15/h1-7H	BrC1=CC=C(C=C1)C1=C(Br)C=C(Br)C=C1	FR
6529879	Naphthalene, 1,2,4,8-tetrachloro-	InChI=1S/C12H14/c1-3-7-11(8-4-1)12-9-5-2-6-10-12/h1,3-4,7-9H,2,5-6,10H2	ClC1=CC(Cl)=C(Cl)C2=C1C=CC=C2Cl	FR
6630655	Fluorene, 9-chloro-	InChI=1S/C13H9Cl/c14-13-11-7-3-1-5-9(11)10-6-2-4-8-12(10)13/h1-8,13H	ClC1C2=CC=CC=C2C2=CC=CC=C12	FR
6733546	Naphthalene, 1,2,4,5-tetrachloro-	InChI=1S/C10H4Cl4/c11-6-3-1-2-5-9(6)7(12)4-8(13)10(5)14/h1-4H	ClC1=CC=CC2=C1C(Cl)=CC(Cl)=C2Cl	FR
6825203	3,6-Dibromocarbazole	InChI=1S/C12H7Br2N/c13-7-1-3-11-9(5-7)10-6-8(14)2-4-12(10)15-11/h1-6,15H	BrC1=CC2=C(NC3=C2C=C(Br)C=C3)C=C1	FR
6936409	Benzene, 1,2,4,5-tetrachloro-3-methoxy-	InChI=1S/C7H4Cl4O/c1-12-7-5(10)3(8)2-4(9)6(7)11/h2H,1H3	c1c(Cl)c(Cl)c(OC)c(Cl)c1Cl	FR
7012160	2,7-Dichlorofluorene	InChI=1S/C13H8Cl2/c14-10-1-3-12-8(6-10)5-9-7-11(15)2-4-13(9)12/h1-4,6-7H,5H2	ClC1=CC2=C(C=C1)C1=C(C2)C=C(Cl)C=C1	FR
7090417	Biphenylene, 2,3,6,7-tetrachloro-	InChI=1S/C12H4Cl4/c13-9-1-5-6(2-10(9)14)8-4-12(16)11(15)3-7(5)8/h1-4H	c1(Cl)cc2c3cc(Cl)c(Cl)cc3c2cc1Cl	FR
7090451	Biphenylene, octachloro-	InChI=1S/C12Cl8/c13-5-1-2(6(14)10(18)9(5)17)4-3(1)7(15)11(19)12(20)8(4)16	ClC1=C(Cl)C(Cl)=C(Cl)C2=C1C1=C2C(Cl)=C(Cl)C(Cl)=C1Cl	FR
7321279	2-Bromoanthracene	InChI=1S/C14H9Br/c15-14-6-5-12-7-10-3-1-2-4-11(10)8-13(12)9-14/h1-9H	BrC1=CC2=CC3=CC=CC=C3C=C2C=C1	FR
7397924	1-Bromoanthracene	InChI=1S/C14H9Br/c15-14-7-3-6-12-8-10-4-1-2-5-11(10)9-13(12)14/h1-9H	BrC1=CC=CC2=CC3=CC=CC=C3C=C12	FR
7436900	Benzene, dibromoethenyl-	InChI=1S/C8H6Br2/c9-8(10)6-7-4-2-1-3-5-7/h1-6H	BrC(Br)=CC1=CC=CC=C1	FR
7473667	Phenanthrene, 3,9-dichloro-	InChI=1S/C14H8Cl2/c15-10-6-5-9-7-14(16)12-4-2-1-3-11(12)13(9)8-10/h1-8H	ClC1=CC2=C(C=C1)C=C(Cl)C1=CC=CC=C21	FR
7683058	Dibenzothiophene, 1,2,3,4,6,7,8,9-octachloro-	InChI=1/C12Cl8S/c13-3-1-2-4(14)6(16)8(18)10(20)12(2)21-11(1)9(19)7(17)5(3)15		FR
7683070	Thianthrene, octachloro-	InChI=1S/C12Cl8S2/c13-1-2(14)6(18)10-9(5(1)17)21-11-7(19)3(15)4(16)8(20)12(11)22-10	ClC1=C(Cl)C2=C(SC3=C(S2)C(Cl)=C(Cl)C(Cl)=C3Cl)C(Cl)=C1Cl	FR
10297219	1,4-Methanobenzocyclooctene, 1,2,3,4,11,11-hexachloro-1,4,4a,5,6,9,10,10a-octahydro-, (1R,4S,4aS,10aR)-rel-	InChI=1/C13H12Cl6/c14-9-10(15)12(17)8-6-4-2-1-3-5-7(8)11(9,16)13(12,18)19/h1-2,7-8H,3-6H2/t7-,8+,11-,12+		FR
12408105	Benzene, tetrachloro-	InChI=1S/C10H14/c1-7-5-9(3)10(4)6-8(7)2/h5-6H,1-4H3	Clc2c(cc(cc2Cl)Cl)Cl	FR
12616352	Halowax 1013	InChI=1S/C10H7Cl/c11-10-6-5-8-3-1-2-4-9(8)7-10/h1-7H		FR
12616363	Halowax 1014	InChI=1S/C10H7Cl/c11-10-6-5-8-3-1-2-4-9(8)7-10/h1-7H		FR
13019335	1,2-dibromoacenaphthylene	InChI=1S/C12H6Br2/c13-11-8-5-1-3-7-4-2-6-9(10(7)8)12(11)14/h1-6H	BrC1=C(Br)C2=CC=CC3=C2C1=CC=C3	FR
13029099	2,2'-Dibromo-1,1'-biphenyl	InChI=1S/C12H8Br2/c13-11-7-3-1-5-9(11)10-6-2-4-8-12(10)14/h1-8H	Brc(ccc1)c(c1)c(ccc2)c(Br)c2	FR
13560924	1,4:5,8:9,10-Trimethanoanthracene, 1,2,3,4,5,6,7,8,12,12,13,13-dodecachloro-1,4,4a,5,8,8a,9,9a,10,10a-decahydro-	InChI=1S/C17H8Cl12/c18-8-10(20)14(24)6-3-1-2(4(6)12(8,22)16(14,26)27)5-7(3)15(25)11(21)9(19)13(5,23)17(15,28)29/h2-7H,1H2		FR
13720064	2,6-dibromonaphthalene	InChI=1S/C10H6Br2/c11-9-3-1-7-5-10(12)4-2-8(7)6-9/h1-6H	BrC1=CC2=C(C=C1)C=C(Br)C=C2	FR
13810838	1,2-Benzenedicarboxylic acid, 3,4,5,6-tetrabromo-	InChI=1/C8H2Br4O4/c9-3-1(7(13)14)2(8(15)16)4(10)6(12)5(3)11/h(H,13,14)(H,15,16)	O=C(O)c(c(c(c(c1Br)Br)Br)C(=O)O)c1Br	FR
14400943	2,3,4,6-TETRABROMOPHENOL	InChI=1S/C6H2Br4O/c7-2-1-3(8)6(11)5(10)4(2)9/h1,11H	Brc1c(c(cc(c1O)Br)Br)Br	FR
14401617	Phenol, 2,4,5-tribromo-	InChI=1S/C6H3Br3O/c7-3-1-5(9)6(10)2-4(3)8/h1-2,10H	OC1=CC(Br)=C(Br)C=C1Br	FR
14992815	1,2-Dichloro-3-(trichloroethenyl)benzene	InChI=1S/C8H3Cl5/c9-5-3-1-2-4(6(5)10)7(11)8(12)13/h1-3H	ClC(Cl)=C(Cl)C1=C(Cl)C(Cl)=CC=C1	FR
15165818	Benzoic acid, 2,3,5,6-tetrachloro-, methyl ester	InChI=1/C8H4Cl4O2/c1-14-8(13)5-6(11)3(9)2-4(10)7(5)12/h2H,1H3	COC(=O)C1=C(Cl)C(Cl)=CC(Cl)=C1Cl	FR
15810158	9,10-dibromophenanthrene	InChI=1S/C14H8Br2/c15-13-11-7-3-1-5-9(11)10-6-2-4-8-12(10)14(13)16/h1-8H	BrC1=C(Br)C2=CC=CC=C2C2=CC=CC=C12	FR
15950660	2,3,4-Trichlorophenol	InChI=1S/C6H3Cl3O/c7-3-1-2-4(10)6(9)5(3)8/h1-2,10H	Oc1ccc(Cl)c(Cl)c1Cl	FR
16400503	1,1'-Biphenyl, 3,3',5,5'-tetrabromo-	InChI=1S/C12H6Br4/c13-9-1-7(2-10(14)5-9)8-3-11(15)6-12(16)4-8/h1-6H	BrC1=CC(=CC(Br)=C1)C1=CC(Br)=CC(Br)=C1	FR
16433888	2,7-Dibromofluorene	InChI=1S/C13H8Br2/c14-10-1-3-12-8(6-10)5-9-7-11(15)2-4-13(9)12/h1-4,6-7H,5H2	BrC1=CC2=C(C=C1)C1=C(C2)C=C(Br)C=C1	FR
16621151	Benzene, 1-chloro-2-[1-(4-chlorophenyl)-1-propen-1-yl]-	InChI=1/C15H12Cl2/c1-2-13(11-7-9-12(16)10-8-11)14-5-3-4-6-15(14)17/h2-10H,1H3		FR
16766306	Phenol, 4-chloro-2-methoxy-	InChI=1S/C7H7ClO2/c1-10-7-4-5(8)2-3-6(7)9/h2-4,9H,1H3	Oc(c(OC)cc(Cl)c1)c1	FR
16766317	Phenol, 2,4-dichloro-6-methoxy-	InChI=1S/C7H6Cl2O2/c1-11-6-3-4(8)2-5(9)7(6)10/h2-3,10H,1H3	Oc(c(Cl)cc(Cl)c1)c1OC	FR
17062872	1,2,3,6,7,8-Hexachloronaphthalene	InChI=1S/C10H2Cl6/c11-4-1-3-2-5(12)8(14)10(16)6(3)9(15)7(4)13/h1-2H	ClC1=CC2=CC(Cl)=C(Cl)C(Cl)=C2C(Cl)=C1Cl	FR
17135783	2-Chloroanthracene	InChI=1S/C14H9Cl/c15-14-6-5-12-7-10-3-1-2-4-11(10)8-13(12)9-14/h1-9H	Clc1ccc2cc3ccccc3cc2c1	FR
17219942	9,10-DICHLOROPHENANTHRENE	InChI=1S/C14H8Cl2/c15-13-11-7-3-1-5-9(11)10-6-2-4-8-12(10)14(13)16/h1-8H	Clc1c(c2c(c3c1cccc3)cccc2)Cl	FR
17304722	1,2-Benzenedicarboxylic acid, 3,4,5,6-tetrabromo-, aluminum salt (1:?)	InChI=1S/C8HBr4O4/c9-3-1(7(13)14)2(8(15)16)4(10)6(12)5(3)11/h(H,13,14)	C1(=C(C(=C(C(=C1C(=O)O[H])Br)Br)Br)Br)C(=O)O	FR
18628110	9,9'-Bi-9H-carbazole, 3,3',6,6'-tetrachloro-	InChI=1/C24H12Cl4N2/c25-13-1-5-21-17(9-13)18-10-14(26)2-6-22(18)29(21)30-23-7-3-15(27)11-19(23)20-12-16(28)4-8-24(20)30/h1-12H		FR
19815919	Benzene, 1,1'-thiobis[2,3,4,5,6-pentachloro-	InChI=1S/C12Cl10S/c13-1-3(15)7(19)11(8(20)4(1)16)23-12-9(21)5(17)2(14)6(18)10(12)22	ClC1=C(Cl)C(Cl)=C(SC2=C(Cl)C(Cl)=C(Cl)C(Cl)=C2Cl)C(Cl)=C1Cl	FR
20020024	1,2,3,4-Tetrachloronaphthalene	InChI=1S/C10H4Cl4/c11-7-5-3-1-2-4-6(5)8(12)10(14)9(7)13/h1-4H	c1ccc2c(Cl)c(Cl)c(Cl)c(Cl)c2c1	FR
20244615	2,4,4,6-Tetrabromocyclohexa-2,5-dienone	InChI=1S/C6H2Br4O/c7-3-1-6(9,10)2-4(8)5(3)11/h1-2H	BrC1=CC(Br)(Br)C=C(Br)C1=O	FR
20268524	7-Chlorobenz(a)anthracene	InChI=1S/C18H11Cl/c19-18-15-8-4-2-6-13(15)11-17-14-7-3-1-5-12(14)9-10-16(17)18/h1-11H	ClC1=C2C=CC3=CC=CC=C3C2=CC2=CC=CC=C12	FR
20919997	1,1,1,3,5,5,5-Heptanitro-pentane	InChI=1S/C5H5N7O14/c13-6(14)3(1-4(7(15)16,8(17)18)9(19)20)2-5(10(21)22,11(23)24)12(25)26/h3H,1-2H2	[O-][N+](=O)C(CC([N+]([O-])=O)([N+]([O-])=O)[N+]([O-])=O)CC([N+]([O-])=O)([N+]([O-])=O)[N+]([O-])=O	FR
21248011	Benzo(a)pyrene, 6-chloro-	InChI=1S/C20H11Cl/c21-20-16-7-2-1-6-14(16)15-10-8-12-4-3-5-13-9-11-17(20)19(15)18(12)13/h1-11H	ClC1=C2C=CC3=CC=CC4=C3C2=C(C=C4)C2=CC=CC=C12	FR
22230439	Benzoic acid, 2,3,4,5,6-pentabromo-	InChI=1/C7HBr5O2/c8-2-1(7(13)14)3(9)5(11)6(12)4(2)10/h(H,13,14)/f/h13H		FR
22412904	Cyclooctane, 1,2,5,6-tetrabromo-, (1R,2R,5R,6R)-rel-	InChI=1/C8H12Br4/c9-5-1-2-6(10)8(12)4-3-7(5)11/h5-8H,1-4H2/t5-,6-,7-,8-/m1/s1		FR
22412915	Cyclooctane, 1,2,5,6-tetrabromo-, (1R,2R,5S,6S)-rel-	InChI=1/C8H12Br4/c9-5-1-2-6(10)8(12)4-3-7(5)11/h5-8H,1-4H2/t5-,6+,7-,8+		FR
24423118	Phenanthrene, 2-chloro-	InChI=1S/C14H9Cl/c15-12-7-8-14-11(9-12)6-5-10-3-1-2-4-13(10)14/h1-9H	c1cc2c3ccc(Cl)cc3ccc2cc1	FR
24988372	Benzene, 1-bromo-4-(2,4-dibromophenoxy)-2-methoxy-	InChI=1S/C13H9Br3O2/c1-17-13-7-9(3-4-10(13)15)18-12-5-2-8(14)6-11(12)16/h2-7H,1H3	COC1=C(Br)C=CC(OC2=C(Br)C=C(Br)C=C2)=C1	FR
25055554	1H-Indole, 2,3,5,6-tetrabromo-1-methyl-	InChI=1/C9H5Br4N/c1-14-7-3-6(11)5(10)2-4(7)8(12)9(14)13/h2-3H,1H3		FR
25315053	NAPHTHALENE, 1,5-DICHLORO-2,6-DIMETHOXY-	InChI=1S/C12H10Cl2O2/c1-15-9-5-3-8-7(11(9)13)4-6-10(16-2)12(8)14/h3-6H,1-2H3	Clc(c(cc1)OC)c(ccc2OC)c1c2Cl	FR
25323777	Pyrene, tetrachloro- (8CI,9CI)	InChI=1/C16H6Cl4/c17-10-6-8-3-1-2-7-4-5-9-12(11(7)8)13(10)15(19)16(20)14(9)18/h1-6H		FR
25329355	1,2,3,4,5-PENTACHLOROCYCLOPENTADIENE	InChI=1S/C5HCl5/c6-1-2(7)4(9)5(10)3(1)8/h1H	ClC1=C(Cl)C(Cl)=C(Cl)C1Cl	FR
25495981	Cyclodecane, hexabromo	InChI=1S/C8H14O/c1-2-7-4-3-5-8(9)6-7/h7H,2-6H2,1H3	BrC1(Br)CCCCCCCC(Br)(Br)C1(Br)Br	FR
25911517	3-CHLOROFLOURANTHENE	InChI=1S/C16H9Cl/c17-15-9-8-13-11-5-2-1-4-10(11)12-6-3-7-14(15)16(12)13/h1-9H	Clc1ccc2c3c(c4c2cccc4)cccc13	FR
25911528	Fluoranthene, 3,8-dichloro-	InChI=1/C16H8Cl2/c17-9-4-5-10-12-6-7-15(18)13-3-1-2-11(16(12)13)14(10)8-9/h1-8H	ClC1=CC=C2C(=C1)C1=CC=C(Cl)C3=CC=CC2=C13	FR
26264108	11'-Biphenyl bromo-Biphenyl bromo- (6CI8CI); Bromo-11'-biphenyl; Bromobiphenyl; Monobromobiphenyl	InChI=1S/C12H9Br/c13-12-9-5-4-8-11(12)10-6-2-1-3-7-10/h1-9H		FR
26264540	1,1,1,2,2,3-Hexachlorohexane	InChI=1S/C6H8Cl6/c1-2-3-4(7)5(8,9)6(10,11)12/h4H,2-3H2,1H3	CCCC(Cl)C(Cl)(Cl)C(Cl)(Cl)Cl	FR
26444519	Phosphoric acid, bis(dimethylphenyl) methylphenyl ester	InChI=1/C23H25O4P/c1-16-11-8-14-22(19(16)4)26-28(24,25-21-13-7-6-10-18(21)3)27-23-15-9-12-17(2)20(23)5/h6-15H,1-5H3		FR
26491305	1H-Isoindole-1,3(2H)-dione, 4,5,6,7-tetrachloro-2-(2,3-dichlorophenyl)-	InChI=1S/C14H3Cl6NO2/c15-4-2-1-3-5(8(4)16)21-13(22)6-7(14(21)23)10(18)12(20)11(19)9(6)17/h1-3H		FR
26573115	Benzo(a)pyrene, dichloro-	InChI=1S/C20H10Cl2/c21-16-10-12-5-3-4-11-8-9-14-13-6-1-2-7-15(13)20(22)19(16)18(14)17(11)12/h1-10H	ClC1=CC2=CC=CC3=C2C2=C(C=C3)C3=CC=CC=C3C(Cl)=C12	FR
26657830	Cyclododecane, pentabromo-	InChI=1/C12H19Br5/c13-10-8-6-4-2-1-3-5-7-9-11(14,15)12(10,16)17/h10H,1-9H2		FR
27254100	Cyclododecene, tetrabromo-	InChI=1/C12H18Br4/c13-10-8-6-4-2-1-3-5-7-9-12(15,16)11(10)14/h1-9H2		FR
27476239	Benzene, tetrabromo-	InChI=1S/C6H2Br4/c7-3-1-2-4(8)6(10)5(3)9/h1-2H		FR
27479658	DIBROMO-1,1'-BIPHENYL	InChI=1S/C12H8Br2/c13-11-8-4-7-10(12(11)14)9-5-2-1-3-6-9/h1-8H	Brc2cccc(c2)c1cccc(c1)Br	FR
27973291	Pyrene, 1,6-Dibromo-	InChI=1S/C16H8Br2/c17-13-8-4-10-2-6-12-14(18)7-3-9-1-5-11(13)16(10)15(9)12/h1-8H	BrC1=C2C=CC3=C4C(C=CC(C=C1)=C24)=C(Br)C=C3	FR
28085667	Heptadecane, heptachloro- (8CI,9CI)	InChI=1/C17H29Cl7/c1-2-3-4-5-6-7-8-9-10-11-12-13-14-15(18,19)16(20,21)17(22,23)24/h2-14H2,1H3		FR
28165528	2,5-DIBROMOPHENOL	InChI=1S/C6H4Br2O/c7-4-1-2-5(8)6(9)3-4/h1-3,9H	BrC1=CC=C(Br)C=C1O	FR
28165573	2,3,6-Tribromophenol	InChI=1S/C6H3Br3O/c7-3-1-2-4(8)6(10)5(3)9/h1-2,10H	OC1=C(Br)C=CC(Br)=C1Br	FR
28519064	CHLORODECANES	InChI=1S/C10H21Cl/c1-2-3-4-5-6-7-8-9-10-11/h2-10H2,1H3	ClCCCCCCCCCC	FR
28675083	DICHLOROPHENYL ETHER	InChI=1S/C12H8Cl2O/c13-10-7-4-8-11(12(10)14)15-9-5-2-1-3-6-9/h1-8H	Clc2c(cccc2Cl)Oc1ccccc1	FR
28699889	Naphthalene, dichloro-	InChI=1S/C10H6Cl2/c11-9-6-5-7-3-1-2-4-8(7)10(9)12/h1-6H	Clc1c2c(cc(c1)Cl)cccc2	FR
28779080	TRIBROMOBENZENE	InChI=1S/C6H3Br3/c7-4-2-1-3-5(8)6(4)9/h1-3H	Brc2c(cccc2Br)Br	FR
29082744	Octachlorostyrene	InChI=1S/C8Cl8/c9-2-1(4(11)8(15)16)3(10)6(13)7(14)5(2)12	Clc(c(Cl)c(Cl)c1C(Cl)=C(Cl)Cl)c(Cl)c1Cl	FR
29082755	1,2,3,4,5-Pentachloro-6-(2,2-dichloroethenyl)benzene	InChI=1S/C8HCl7/c9-3(10)1-2-4(11)6(13)8(15)7(14)5(2)12/h1H	ClC(Cl)=CC1=C(Cl)C(Cl)=C(Cl)C(Cl)=C1Cl	FR
29086382	TRANS-HEPTACHLOROSTYRENE	InChI=1S/C8HCl7/c9-1-2(10)3-4(11)6(13)8(15)7(14)5(3)12/h1H/b2-1+	Clc1c(c(c(c(c1C(=CCl)Cl)Cl)Cl)Cl)Cl	FR
29086393	CIS-HEPTACHLOROSTYRENE	InChI=1S/C8HCl7/c9-1-2(10)3-4(11)6(13)8(15)7(14)5(3)12/h1H/b2-1-	Clc1c(c(c(c(c1C(=CCl)Cl)Cl)Cl)Cl)Cl	FR
29732829	DIBROMOMETHYLBENZENE	InChI=1S/C7H6Br2/c8-7(9)6-4-2-1-3-5-6/h1-5,7H	Brc2c(cccc2C)Br	FR
29801727	Benzene, 1-chloro-2-[1,2-dichloro-2-(4-chlorophenyl)ethenyl]-	InChI=1/C14H8Cl4/c15-10-7-5-9(6-8-10)13(17)14(18)11-3-1-2-4-12(11)16/h1-8H		FR
30105410	Cyclohexane hexabromo-Hexabromocyclohexane	InChI=1S/C21H21NO5/c1-3-26-20(23)18(21(24)27-4-2)17-13-9-5-7-11-15(13)19(22-25)16-12-8-6-10-14(16)17/h5-12,17-18,25H,3-4H2,1-2H3/b22-19-		FR
31503681	4,7-Methano-1H-indene, 1,2,3,4,5,7,8,8-octachloro-2,3,3a,4,7,7a-hexahydro-, (1R,2S,3S,3aR,4S,7R,7aS)-rel-	InChI=1/C10H6Cl8/c11-2-1-8(15)3-4(6(13)7(14)5(3)12)9(2,16)10(8,17)18/h1,3-7H/t3-,4+,5+,6-,7-,8-,9+/m0/s1		FR
31604281	1,3,5,8-Tetrachloronaphthalene	InChI=1S/C10H4Cl4/c11-5-3-6-7(12)1-2-8(13)10(6)9(14)4-5/h1-4H	c1cc(Cl)c2cc(Cl)cc(Cl)c2c1Cl	FR
31621439	Propane hexachloro- (7CI8CI9CI)Hexachloropropane	InChI=1S/C3H2Cl6/c4-1-2(5,6)3(7,8)9/h1H2		FR
31710302	DECACHLORODIPHENYL ETHER	InChI=1S/C12Cl10O/c13-1-3(15)7(19)11(8(20)4(1)16)23-12-9(21)5(17)2(14)6(18)10(12)22	Clc2c(c(c(c(c2Cl)Cl)Cl)Cl)Oc1c(c(c(c(c1Cl)Cl)Cl)Cl)Cl	FR
32534784	Decane, heptachloro-	InChI=1/C10H15Cl7/c1-2-3-4-5-6-7-8(11,12)9(13,14)10(15,16)17/h2-7H2,1H3	ClCCCCCC(Cl)C(Cl)C(Cl)C(Cl)C(Cl)Cl	FR
32795849	7-Bromobenzanthracene	InChI=1S/C18H11Br/c19-18-15-8-4-2-6-13(15)11-17-14-7-3-1-5-12(14)9-10-16(17)18/h1-11H	BrC1=C2C=CC3=CC=CC=C3C2=CC2=CC=CC=C12	FR
33070256	Pyrene, 1,3,6-trichloro-	InChI=1/C16H7Cl3/c17-12-6-2-8-1-3-10-13(18)7-14(19)11-5-4-9(12)15(8)16(10)11/h1-7H		FR
33240710	1,2,3,4,5,6,7,8-Octachloro-9H-fluoren-9-one	InChI=1S/C13Cl8O/c14-5-1-2-4(8(17)12(21)10(19)6(2)15)13(22)3(1)7(16)11(20)9(5)18	ClC1=C(Cl)C(Cl)=C(Cl)C2=C1C(=O)C1=C2C(Cl)=C(Cl)C(Cl)=C1Cl	FR
33991774	Benzene, 1,4-dimethyl-, tetrabromo deriv.	InChI=1S/C8Br4/c1-3-5(9)7(11)4(2)8(12)6(3)10	C1(=C(C(=C(C(=C1C)Br)Br)C)Br)Br	FR
34214852	Tetradecane, chloro-	InChI=1/C14H29Cl/c1-2-3-4-5-6-7-8-9-10-11-12-13-14-15/h2-14H2,1H3		FR
34244149	1-CHLOROPYRENE	InChI=1S/C16H9Cl/c17-14-9-7-12-5-4-10-2-1-3-11-6-8-13(14)16(12)15(10)11/h1-9H	Clc1ccc2c3c4c(ccc13)cccc4cc2	FR
34588404	Naphthalene, 2,3,6,7-tetrachloro-	InChI=1S/C10H4Cl4/c11-7-1-5-2-9(13)10(14)4-6(5)3-8(7)12/h1-4H	ClC1=CC2=CC(Cl)=C(Cl)C=C2C=C1Cl	FR
35159116	Diazene, 1-(2,3,4,5,6-pentachlorophenyl)-2-phenyl-, 2-oxide, (1Z)-	InChI=1/C12H5Cl5N2O/c13-7-8(14)10(16)12(11(17)9(7)15)18-19(20)6-4-2-1-3-5-6/h1-5H/b19-18-		FR
35159161	Diazene, 1-(4-chlorophenyl)-2-(2,3,4,5,6-pentachlorophenyl)-, 1-oxide, (1Z)-	InChI=1/C12H4Cl6N2O/c13-5-1-3-6(4-2-5)20(21)19-12-10(17)8(15)7(14)9(16)11(12)18/h1-4H/b20-19-		FR
35159285	Diazene, 1,2-bis(2,3,4,5,6-pentachlorophenyl)-, 1-oxide, (1Z)-	InChI=1/C12Cl10N2O/c13-1-3(15)7(19)11(8(20)4(1)16)23-24(25)12-9(21)5(17)2(14)6(18)10(12)22/b24-23-		FR
35194786	1,1'-Biphenyl, heptabromo-	InChI=1S/C12H3Br7/c13-5-3-1-2-4(7(5)14)6-8(15)10(17)12(19)11(18)9(6)16/h1-3H	BrC1=CC=CC(=C1Br)C1=C(Br)C(Br)=C(Br)C(Br)=C1Br	FR
36312819	Undecane, octachloro-	InChI=1/C11H16Cl8/c1-2-3-4-5-6-7-8(12)9(13,14)10(15,16)11(17,18)19/h8H,2-7H2,1H3	ClCCCCCC(Cl)C(Cl)C(Cl)C(Cl)C(Cl)C(Cl)Cl	FR
36313152	2,3,4,5-Tetrabromophenol	InChI=1S/C6H2Br4O/c7-2-1-3(11)5(9)6(10)4(2)8/h1,11H	OC1=CC(Br)=C(Br)C(Br)=C1Br	FR
36402150	2,2',4,4',5,6'-Hexabromobiphenyl	InChI=1S/C12H4Br6/c13-5-1-10(17)12(11(18)2-5)6-3-8(15)9(16)4-7(6)14/h1-4H	BrC1=CC(Br)=C(C(Br)=C1)C1=CC(Br)=C(Br)C=C1Br	FR
36556373	Benzene, 1,3-dichloro-2,4-difluoro-	InChI=1S/C6H2Cl2F2/c7-3-1-2-4(9)5(8)6(3)10/h1-2H	FC1=C(Cl)C(F)=C(Cl)C=C1	FR
38521516	1,2,3,4,5-Pentabromo-6-(bromomethyl)benzene	InChI=1S/C7H2Br6/c8-1-2-3(9)5(11)7(13)6(12)4(2)10/h1H2	BrCC1=C(Br)C(Br)=C(Br)C(Br)=C1Br	FR
38890583	Terphenyl, nonachloro-	InChI=1S/C18H5Cl9/c19-10-7(6-4-2-1-3-5-6)8(11(20)15(24)14(10)23)9-12(21)16(25)18(27)17(26)13(9)22/h1-5H	ClC1=C(Cl)C(Cl)=C(C(Cl)=C1Cl)C1=C(C(Cl)=C(Cl)C(Cl)=C1Cl)C1=CC=CC=C1	FR
39450050	Halowax 1099	InChI=1S/C10H7Cl/c11-10-6-5-8-3-1-2-4-9(8)7-10/h1-7H		FR
39569216	TETRABROMO-2-CHLOROTOLUENE	InChI=1S/C7H3Br4Cl/c1-2-3(8)4(9)5(10)6(11)7(2)12/h1H3	Clc1c(Br)c(Br)c(Br)c(Br)c1C	FR
40088457	TETRABROMO-1,1'-BIPHENYL	InChI=1S/C12H6Br4/c13-9-5-4-7(6-11(9)15)8-2-1-3-10(14)12(8)16/h1-6H	Brc2c(cccc2c1cc(c(cc1)Br)Br)Br	FR
40843569	Benzene, 1,2-dichloro-4-(4-methoxyphenoxy)-	InChI=1/C13H10Cl2O2/c1-16-9-2-4-10(5-3-9)17-11-6-7-12(14)13(15)8-11/h2-8H,1H3		FR
40843810	Phenol, 4-(3,4-dichlorophenoxy)-	InChI=1/C12H8Cl2O2/c13-11-6-5-10(7-12(11)14)16-9-3-1-8(15)2-4-9/h1-7,15H		FR
41318756	2,4,4'-Tribromodiphenyl ether	InChI=1S/C12H7Br3O/c13-8-1-4-10(5-2-8)16-12-6-3-9(14)7-11(12)15/h1-7H	BrC1=CC(Br)=CC=C1OC2=CC=C(C=C2)Br	FR
41601609	1,3-Dichlorobuta-1,3-diene	InChI=1S/C4H4Cl2/c1-4(6)2-3-5/h2-3H,1H2	ClC=CC(Cl)=C	FR
41673976	Phosphoric acid, tris(chlorophenyl) ester	InChI=1/C18H12Cl3O4P/c19-13-7-1-4-10-16(13)23-26(22,24-17-11-5-2-8-14(17)20)25-18-12-6-3-9-15(18)21/h1-12H		FR
41903428	1,2,3-Triethyl-4-methylbenzene	InChI=1S/C13H20/c1-5-11-9-8-10(4)12(6-2)13(11)7-3/h8-9H,5-7H2,1-4H3	CCC1=C(CC)C(CC)=C(C)C=C1	FR
42279298	PENTACHLOROPHENYL ETHER	InChI=1S/C12H5Cl5O/c13-7-8(14)10(16)12(11(17)9(7)15)18-6-4-2-1-3-5-6/h1-5H	Clc2c(c(c(c(c2Cl)Cl)Cl)Cl)Oc1ccccc1	FR
42715571	Terphenyl, undecachloro-	InChI=1S/C18H3Cl11/c19-5-3-1-2-4(9(5)20)6-7(11(22)15(26)14(25)10(6)21)8-12(23)16(27)18(29)17(28)13(8)24/h1-3H	ClC1=CC=CC(=C1Cl)C1=C(C(Cl)=C(Cl)C(Cl)=C1Cl)C1=C(Cl)C(Cl)=C(Cl)C(Cl)=C1Cl	FR
43187537	Diazene, (4-chlorophenyl)phenyl-, 2-oxide, (E)- (9CI)	InChI=1/C12H9ClN2O/c13-10-6-8-12(9-7-10)15(16)14-11-4-2-1-3-5-11/h1-9H/b15-14+		FR
50402512	1,2,4-TRICHLORONAPHTHALENE	InChI=1S/C10H5Cl3/c11-8-5-9(12)10(13)7-4-2-1-3-6(7)8/h1-5H	Clc1c(cc(c2c1cccc2)Cl)Cl	FR
50402523	1,2,3-TRICHLORONAPHTHALENE	InChI=1S/C10H5Cl3/c11-8-5-6-3-1-2-4-7(6)9(12)10(8)13/h1-5H	Clc1c(cc2ccccc2c1Cl)Cl	FR
50602114	CHLOROANTHRACENE	InChI=1S/C14H9Cl/c15-14-7-3-6-12-8-10-4-1-2-5-11(10)9-13(12)14/h1-9H	Clc1cccc2cc3c(cc12)cccc3	FR
50852772	DICHLOROSTYRENE	InChI=1S/C8H6Cl2/c9-8(10)6-7-4-2-1-3-5-7/h1-6H	ClC(=Cc1ccccc1)Cl	FR
51437902	2-[2-(4-Octylphenoxy)ethoxy]ethan-1-ol	InChI=1S/C18H30O3/c1-2-3-4-5-6-7-8-17-9-11-18(12-10-17)21-16-15-20-14-13-19/h9-12,19H,2-8,13-16H2,1H3	CCCCCCCCC1=CC=C(OCCOCCO)C=C1	FR
51570435	1,3,5-Trichloronaphthalene	InChI=1S/C10H5Cl3/c11-6-4-8-7(10(13)5-6)2-1-3-9(8)12/h1-5H	ClC1=CC(Cl)=C2C=CC=C(Cl)C2=C1	FR
51570446	Naphthalene, 1,2,6-trichloro-	InChI=1S/C10H5Cl3/c11-7-2-3-8-6(5-7)1-4-9(12)10(8)13/h1-5H	ClC1=CC2=C(C=C1)C(Cl)=C(Cl)C=C2	FR
51570457	Naphthalene, 1,2,4,6-tetrachloro-	InChI=1S/C10H4Cl4/c11-5-1-2-6-7(3-5)8(12)4-9(13)10(6)14/h1-4H	ClC1=CC2=C(C=C1)C(Cl)=C(Cl)C=C2Cl	FR
51805459	Propanoic acid, 3,​3',​3''-​phosphinidynetris-​, hydrochloride (1:1)	InChI=1S/C9H15O6P.ClH/c10-7(11)1-4-16(5-2-8(12)13)6-3-9(14)15;/h1-6H2,(H,10,11)(H,12,13)(H,14,15);1H	OC(=O)CCP(CCC(O)=O)CCC(O)=O	FR
51877624	Benzoic acid, 2,3,4,5,6-pentachloro-, methyl ester	InChI=1/C8H3Cl5O2/c1-15-8(14)2-3(9)5(11)7(13)6(12)4(2)10/h1H3		FR
53452805	TRICHLOROMETHOXYBENZENE	InChI=1S/C7H5Cl3O/c8-7(9,10)11-6-4-2-1-3-5-6/h1-5H	ClC(Oc1ccccc1)(Cl)Cl	FR
53452816	TETRACHLOROANISOLES	InChI=1S/C7H4Cl4O/c1-12-7-5(10)3(8)2-4(9)6(7)11/h2H,1H3	Clc1c(cc(c(c1OC)Cl)Cl)Cl	FR
53555638	1,2,3,5-Tetrachloronaphthalene	InChI=1S/C10H4Cl4/c11-7-3-1-2-5-6(7)4-8(12)10(14)9(5)13/h1-4H	c1cc(Cl)c2cc(Cl)c(Cl)c(Cl)c2c1	FR
53555649	1,3,5,7-Tetrachloronaphthalene	InChI=1S/C12H9NO/c14-11-7-3-6-10-12(11)8-4-1-2-5-9(8)13-10/h1-7,13-14H	Clc1cc(Cl)c2cc(Cl)cc(Cl)c2c1	FR
53555650	1,2,3,5,7-PENTACHLORONAPHTHALENE	InChI=1S/C5H11NO2/c1-3-8-5(7)4-6-2/h6H,3-4H2,1-2H3	Clc1c(cc2c(cc(cc2c1Cl)Cl)Cl)Cl	FR
53592102	PBB 007	InChI=1S/C12H8Br2/c13-10-6-7-11(12(14)8-10)9-4-2-1-3-5-9/h1-8H	BrC1=CC(Br)=C(C=C1)C1=CC=CC=C1	FR
53978000	1,3-Butadiene, 1,1,2,3,4,4-hexabromo-	InChI=1/C4Br6/c5-1(3(7)8)2(6)4(9)10		FR
54087240	Benzo[b]thiophene, 2,3,4,5,6,7-hexachloro-	InChI=1/C8Cl6S/c9-2-1-3(10)8(14)15-7(1)6(13)5(12)4(2)11		FR
54536184	1,2-DICHLORODIBENZODIOXIN	InChI=1S/C12H6Cl2O2/c13-7-5-6-10-12(11(7)14)16-9-4-2-1-3-8(9)15-10/h1-6H	Clc3c(ccc2c3Oc1c(cccc1)O2)Cl	FR
55066767	1,1'-Biphenyl, 2,2',3,3',5,5'-hexabromo-	InChI=1S/C12H4Br6/c13-5-1-7(11(17)9(15)3-5)8-2-6(14)4-10(16)12(8)18/h1-4H	BrC1=CC(Br)=C(Br)C(=C1)C1=CC(Br)=CC(Br)=C1Br	FR
55119090	1,3,6,8-tetrabromocarbazole	InChI=1S/C12H5Br4N/c13-5-1-7-8-2-6(14)4-10(16)12(8)17-11(7)9(15)3-5/h1-4,17H	BrC1=CC2=C(NC3=C2C=C(Br)C=C3Br)C(Br)=C1	FR
55282116	11-Pentan-3-ylhenicosane	InChI=1S/C15H11ClO3/c16-13-8-6-12(7-9-13)15(18)19-10-14(17)11-4-2-1-3-5-11/h1-9H,10H2	CCCCCCCCCCC(CCCCCCCCCC)C(CC)CC	FR
55398862	MONOCHLORO DIPHENYL OXIDE	InChI=1S/C12H9ClO/c13-10-6-8-12(9-7-10)14-11-4-2-1-3-5-11/h1-9H	Clc2ccc(cc2)Oc1ccccc1	FR
55684929	HEPTACHLORODIPHENYL ETHER	InChI=1S/C12H3Cl7O/c13-5-1-4(2-6(14)9(5)17)20-12-8(16)3-7(15)10(18)11(12)19/h1-3H	Clc2c(c(cc(c2Oc1cc(c(c(c1)Cl)Cl)Cl)Cl)Cl)Cl	FR
55720337	Naphthalene, 1,2,5-trichloro-	InChI=1S/C10H5Cl3/c11-8-3-1-2-7-6(8)4-5-9(12)10(7)13/h1-5H	ClC1=CC=CC2=C1C=CC(Cl)=C2Cl	FR
55720348	Naphthalene, 1,2,7-trichloro-	InChI=1S/C10H5Cl3/c11-7-3-1-6-2-4-9(12)10(13)8(6)5-7/h1-5H	ClC1=CC2=C(C=C1)C=CC(Cl)=C2Cl	FR
55720359	Naphthalene, 1,2,8-trichloro-	InChI=1S/C10H5Cl3/c11-7-3-1-2-6-4-5-8(12)10(13)9(6)7/h1-5H	ClC1=CC=CC2=C1C(Cl)=C(Cl)C=C2	FR
55720360	Naphthalene, 1,3,6-trichloro-	InChI=1S/C10H5Cl3/c11-7-1-2-9-6(3-7)4-8(12)5-10(9)13/h1-5H	ClC1=CC2=CC(Cl)=CC(Cl)=C2C=C1	FR
55720371	1,3,7-Trichloronaphthalene	InChI=1S/C10H12N2O/c1-12(2)7-5-10(13)9-4-3-6-11-8-9/h3-8H,1-2H3/b7-5+	Clc1ccc2cc(Cl)cc(Cl)c2c1	FR
55720382	Naphthalene, 1,3,8-trichloro-	InChI=1S/C10H5Cl3/c11-7-4-6-2-1-3-8(12)10(6)9(13)5-7/h1-5H	ClC1=CC(Cl)=C2C(Cl)=CC=CC2=C1	FR
55720393	Naphthalene, 1,6,7-trichloro-	InChI=1S/C10H5Cl3/c11-8-3-1-2-6-4-9(12)10(13)5-7(6)8/h1-5H	ClC1=CC=CC2=CC(Cl)=C(Cl)C=C12	FR
55720406	2,3,6-Trichloronaphthalene	InChI=1S/C10H5Cl3/c11-8-2-1-6-4-9(12)10(13)5-7(6)3-8/h1-5H	c1c(Cl)cc2cc(Cl)c(Cl)cc2c1	FR
55720417	Naphthalene, 1,2,3,7-tetrachloro-	InChI=1S/C17H17N3OS/c1-12-9-10-22-15(12)11-18-16-13(2)19(3)20(17(16)21)14-7-5-4-6-8-14/h4-11H,1-3H3/b18-11+	ClC1=CC2=C(Cl)C(Cl)=C(Cl)C=C2C=C1	FR
55720428	Naphthalene, 1,3,6,7-tetrachloro-	InChI=1S/C10H4Cl4/c11-6-1-5-2-9(13)10(14)4-7(5)8(12)3-6/h1-4H	ClC1=CC(Cl)=C2C=C(Cl)C(Cl)=CC2=C1	FR
55720439	1,4,6,7-Tetrachloronaphthalene	InChI=1S/C17H25ClO/c1-2-3-4-5-6-7-8-9-10-15-11-13-16(14-12-15)17(18)19/h11-14H,2-10H2,1H3	Clc1c(Cl)cc2c(Cl)ccc(Cl)c2c1	FR
55956213	1-PROPANOL, 2-(2-METHOXY-1-METHYLETHOXY)-	InChI=1S/C7H16O3/c1-6(4-8)10-7(2)5-9-3/h6-8H,4-5H2,1-3H3	OCC(OC(C)COC)C	FR
56122555	Acenaphthylene chloro- (9CI)Chloroacenaphthylene	InChI=1S/C12H7Cl/c13-11-7-9-5-1-3-8-4-2-6-10(11)12(8)9/h1-7H		FR
56307790	11'-Biphenyl pentabromo-Biphenyl pentabromo- (7CI); Pentabromo-11'-biphenyl; PentabromobiphenylC12 H5 Br5	InChI=1S/C12H5Br5/c13-8-2-1-6(3-9(8)14)7-4-10(15)12(17)11(16)5-7/h1-5H		FR
56348722	3,3',4,4'-TETRACHLOROBIPHENYL ETHER	InChI=1S/C12H6Cl4O/c13-9-3-1-7(5-11(9)15)17-8-2-4-10(14)12(16)6-8/h1-6H	Clc2c(ccc(c2)Oc1cc(c(cc1)Cl)Cl)Cl	FR
56428058	Benzene, 1-chloro-2-[[(4-chlorophenyl)methoxy]methyl]-	InChI=1/C14H12Cl2O/c15-13-7-5-11(6-8-13)9-17-10-12-3-1-2-4-14(12)16/h1-8H,9-10H2		FR
56454296	1H-Pyrrole, 2,3,4,5-tetrabromo-1-methyl-	InChI=1/C5H3Br4N/c1-10-4(8)2(6)3(7)5(10)9/h1H3		FR
56507370	1,2,4-TRIAZINE-3,5(2H,4H)-DIONE, 4-AMINO-6-(1,1-DIMETHYLETHYL)-	InChI=1S/C7H12N4O2/c1-7(2,3)4-5(12)11(8)6(13)10-9-4/h8H2,1-3H3,(H,10,13)	O=C(NN=C1C(C)(C)C)N(N)C1=O	FR
57057837	Phenol, 3,4,5-trichloro-2-methoxy-	InChI=1S/C7H5Cl3O2/c1-12-4-2-3(8)5(9)6(10)7(4)11/h2,11H,1H3	COc1c(O)cc(Cl)c(Cl)c1Cl	FR
57157036	1,3-CYCLOPENTANEDIONE, 4-ETHYL-	InChI=1S/C7H10O2/c1-2-5-3-6(8)4-7(5)9/h5H,2-4H2,1H3	O=C(CC1=O)CC1CC	FR
57383809	2,3-DIBROMOPHENOL	InChI=1S/C6H4Br2O/c7-4-2-1-3-5(9)6(4)8/h1-3,9H	BrC(C(Br)=CC=C1)=C1O	FR
57383810	Phenol, 2,3,5-tribromo-	InChI=1/C6H3Br3O/c7-3-1-4(8)6(9)5(10)2-3/h1-2,10H		FR
57422772	PBB 009	InChI=1S/C10H12BrNO2S/c11-8-3-1-7(2-4-8)5-15-6-9(12)10(13)14/h1-4,9H,5-6,12H2,(H,13,14)/t9-/m0/s1	BrC1=CC(=C(Br)C=C1)C1=CC=CC=C1	FR
57437533	Tetradecane, tetrachloro- (9CI)	InChI=1/C14H26Cl4/c1-2-3-4-5-6-7-8-9-10-11-12-13(15)14(16,17)18/h13H,2-12H2,1H3		FR
57437544	1,1,1,2,2-Pentachlorotridecane	InChI=1S/C13H23Cl5/c1-2-3-4-5-6-7-8-9-10-11-12(14,15)13(16,17)18/h2-11H2,1H3	CCCCCCCCCCCC(Cl)(Cl)C(Cl)(Cl)Cl	FR
57437555	Tetradecane, pentachloro- (9CI)	InChI=1/C14H25Cl5/c1-2-3-4-5-6-7-8-9-10-11-12-13(15,16)14(17,18)19/h2-12H2,1H3		FR
57437566	Pentadecane, pentachloro- (9CI)	InChI=1/C15H27Cl5/c1-2-3-4-5-6-7-8-9-10-11-12-13-14(16,17)15(18,19)20/h2-13H2,1H3		FR
57437577	Hexadecane, pentachloro- (9CI)	InChI=1/C16H29Cl5/c1-2-3-4-5-6-7-8-9-10-11-12-13-14-15(17,18)16(19,20)21/h2-14H2,1H3		FR
57437588	Hexadecane, heptachloro- (9CI)	InChI=1/C16H27Cl7/c1-2-3-4-5-6-7-8-9-10-11-12-13-14(17,18)15(19,20)16(21,22)23/h2-13H2,1H3		FR
57437599	Tetradecane, hexachloro- (9CI)	InChI=1/C14H24Cl6/c15-13(16,17)11-9-7-5-3-1-2-4-6-8-10-12-14(18,19)20/h1-12H2		FR
57437602	Pentadecane, hexachloro- (9CI)	InChI=1/C15H26Cl6/c16-14(17,18)12-10-8-6-4-2-1-3-5-7-9-11-13-15(19,20)21/h1-13H2		FR
57437613	Pentadecane, heptachloro-	InChI=1S/C15Cl7/c1-3-10(17)4-11(18)5-12(19)6-13(20)7-14(21)8-15(22)9(2)16	C(C(CC(CC(CC(CC(CC(C(C)Cl)Cl)Cl)Cl)Cl)Cl)Cl)C	FR
57472454	1,2-Dichloroanthracene	InChI=1S/C14H8Cl2/c15-13-6-5-11-7-9-3-1-2-4-10(9)8-12(11)14(13)16/h1-8H	ClC1=C(Cl)C2=CC3=CC=CC=C3C=C2C=C1	FR
58235522	1,1'-Oxybis(3,4,5-trimethoxybenzene)	InChI=1S/C18H22O7/c1-19-13-7-11(8-14(20-2)17(13)23-5)25-12-9-15(21-3)18(24-6)16(10-12)22-4/h7-10H,1-6H3	COC1=CC(OC2=CC(OC)=C(OC)C(OC)=C2)=CC(OC)=C1OC	FR
58718664	Halowax 1000	InChI=1S/C10H7Cl/c11-10-6-5-8-3-1-2-4-9(8)7-10/h1-7H		FR
58718675	Halowax 1001	InChI=1S/C10H7Cl/c11-10-6-5-8-3-1-2-4-9(8)7-10/h1-7H		FR
58863142	1,2,3,4,5,6,7-HEPTACHLORONAPHTHALENE	InChI=1S/C15H21N3OS/c16-14(19)13-7-10-18(11-8-13)15(20)17-9-6-12-4-2-1-3-5-12/h1-5,13H,6-11H2,(H2,16,19)(H,17,20)	Clc1c(c(c2c(c(c(cc2c1Cl)Cl)Cl)Cl)Cl)Cl	FR
58863153	1,2,3,4,5,6,8-Heptachloronaphthalene	InChI=1S/C10HCl7/c11-2-1-3(12)6(13)5-4(2)7(14)9(16)10(17)8(5)15/h1H	ClC1=CC(Cl)=C(Cl)C2=C(Cl)C(Cl)=C(Cl)C(Cl)=C12	FR
58877886	Naphthalene, 1,2,3,4,5,6-hexachloro-	InChI=1S/C10H2Cl6/c11-4-2-1-3-5(7(4)13)8(14)10(16)9(15)6(3)12/h1-2H	ClC1=CC=C2C(Cl)=C(Cl)C(Cl)=C(Cl)C2=C1Cl	FR
59039213	2,4,4'-Trichlorodiphenyl ether	InChI=1S/C12H7Cl3O/c13-8-1-4-10(5-2-8)16-12-6-3-9(14)7-11(12)15/h1-7H	c1cc(Cl)ccc1Oc2c(Cl)cc(Cl)cc2	FR
59080329	1,1'-Biphenyl, 2,6-dibromo-	InChI=1/C12H8Br2/c13-10-7-4-8-11(14)12(10)9-5-2-1-3-6-9/h1-8H	BrC1=CC=CC(Br)=C1C1=CC=CC=C1	FR
59080330	1,1'-Biphenyl, 2,4,6-tribromo-	InChI=1/C12H7Br3/c13-9-6-10(14)12(11(15)7-9)8-4-2-1-3-5-8/h1-7H	Brc2c(c(cc(c2)Br)Br)c1ccccc1	FR
59080341	PBB 018	InChI=1S/C12H7Br3/c13-8-5-6-12(15)10(7-8)9-3-1-2-4-11(9)14/h1-7H	BrC1=CC(=C(Br)C=C1)C1=C(Br)C=CC=C1	FR
59080352	PBB 026	InChI=1S/C12H7Br3/c13-9-3-1-2-8(6-9)11-7-10(14)4-5-12(11)15/h1-7H	BrC1=CC(=C(Br)C=C1)C1=CC(Br)=CC=C1	FR
59080363	PBB 031	InChI=1S/C12H7Br3/c13-9-3-1-8(2-4-9)11-7-10(14)5-6-12(11)15/h1-7H	BrC1=CC=C(C=C1)C1=C(Br)C=CC(Br)=C1	FR
59080374	2,2',5,5'-TETRABROMOBIPHENYL	InChI=1S/C12H6Br4/c13-7-1-3-11(15)9(5-7)10-6-8(14)2-4-12(10)16/h1-6H	Brc2c(c(ccc2)Br)c1c(cccc1Br)Br	FR
59080396	PBB 103	InChI=1S/C12H5Br5/c13-6-1-2-9(15)8(3-6)12-10(16)4-7(14)5-11(12)17/h1-5H	BrC1=CC(=C(Br)C=C1)C1=C(Br)C=C(Br)C=C1Br	FR
59080409	2,4,5,2',4',5'-PBB	InChI=1S/C12H4Br6/c13-7-3-11(17)9(15)1-5(7)6-2-10(16)12(18)4-8(6)14/h1-4H	Brc1cc(Br)c(cc1Br)c2cc(Br)c(Br)cc2Br	FR
59080410	2,3,5,6,2',3',5',6'-Octabromobiphenyl	InChI=1S/C12H2Br8/c13-3-1-4(14)10(18)7(9(3)17)8-11(19)5(15)2-6(16)12(8)20/h1-2H	BrC1=CC(Br)=C(Br)C(=C1Br)C1=C(Br)C(Br)=CC(Br)=C1Br	FR
59116880	DICHLOROPHENANTHRENE, ISOMER	InChI=1S/C14H8Cl2/c15-10-7-13-11-4-2-1-3-9(11)5-6-12(13)14(16)8-10/h1-8H	Clc3cc(cc2c3ccc1c2cccc1)Cl	FR
59261084	2,2',4,4',6,6'-HEXABROMOBIPHENYL	InChI=1S/C12H4Br6/c13-5-1-7(15)11(8(16)2-5)12-9(17)3-6(14)4-10(12)18/h1-4H	Brc2c(c(cc(c2)Br)Br)c1c(cc(cc1Br)Br)Br	FR
59926817	Bicyclo[2.2.1]hept-2-ene, 1,2,3,4,7,7-hexachloro-5-(2,3,4,5-tetrabromophenyl)-	InChI=1/C13H4Br4Cl6/c14-5-1-3(6(15)8(17)7(5)16)4-2-11(20)9(18)10(19)12(4,21)13(11,22)23/h1,4H,2H2		FR
60044248	2,2',4,5'-Tetrabromodiphenylether (BDE-49)	InChI=1S/C12H6Br4/c13-7-2-4-11(15)10(5-7)9-3-1-8(14)6-12(9)16/h1-6H	Brc1ccccc1-c1cc(Br)c(Br)cc1Br	FR
60044259	PBB 053	InChI=1S/C12H6Br4/c13-7-4-5-9(14)8(6-7)12-10(15)2-1-3-11(12)16/h1-6H	BrC1=CC(=C(Br)C=C1)C1=C(Br)C=CC=C1Br	FR
60044260	3,3',4,4',5,5'-Hexabromobiphenyl	InChI=1S/C12H4Br6/c13-7-1-5(2-8(14)11(7)17)6-3-9(15)12(18)10(16)4-6/h1-4H	BrC1=CC(=CC(Br)=C1Br)C1=CC(Br)=C(Br)C(Br)=C1	FR
60123640	2,2',4,4',5-PENTACHLOR-DIPHENYLETHER	InChI=1S/C12H5Cl5O/c13-6-1-2-11(9(16)3-6)18-12-5-8(15)7(14)4-10(12)17/h1-5H	Clc2ccc(Oc1cc(Cl)c(Cl)cc1Cl)c(Cl)c2	FR
60123651	2,3',4,4',5-PENTACHLORODIPHENYL ETHER	InChI=1S/C12H5Cl5O/c13-7-2-1-6(3-8(7)14)18-12-5-10(16)9(15)4-11(12)17/h1-5H	Clc2c(cc(c(c2)Cl)Cl)Oc1cc(c(cc1)Cl)Cl	FR
60633263	Benzene, 1-bromo-3,5-dichloro-2-methoxy-	InChI=1/C7H5BrCl2O/c1-11-7-5(8)2-4(9)3-6(7)10/h2-3H,1H3		FR
61128005	HEXACHLOROSTYRENE	InChI=1S/C8H2Cl6/c1-2(9)3-4(10)6(12)8(14)7(13)5(3)11/h1H2	Clc1c(c(c(c(c1Cl)Cl)C=CCl)Cl)Cl	FR
61255810	HEPTACHLOROSTYRENE	InChI=1S/C8HCl7/c9-1-2(10)3-4(11)6(13)8(15)7(14)5(3)12/h1H/b2-1-	Clc1c(c(c(c(c1Cl)Cl)Cl)Cl)C(=CCl)Cl	FR
61465961	1~2~,1~3~,1~4~,1~5~,1~6~,2~3~,2~4~,2~5~,2~6~,3~2~-Decachloro-1~1~,2~1~:2~2~,3~1~-terphenyl	InChI=1S/C18H4Cl10/c19-6-4-2-1-3-5(6)7-8(11(21)15(25)14(24)10(7)20)9-12(22)16(26)18(28)17(27)13(9)23/h1-4H	ClC1=CC=CC=C1C1=C(C(Cl)=C(Cl)C(Cl)=C1Cl)C1=C(Cl)C(Cl)=C(Cl)C(Cl)=C1Cl	FR
61576930	1,1':4',1''-Terphenyl, 2,4'',5-trichloro-	InChI=1S/C18H11Cl3/c19-15-7-5-13(6-8-15)12-1-3-14(4-2-12)17-11-16(20)9-10-18(17)21/h1-11H	ClC1=CC=C(C=C1)C1=CC=C(C=C1)C1=C(Cl)C=CC(Cl)=C1	FR
61856197	1,1,1,3,6,8,8,8-octachlorooctane	InChI=1S/C8H10Cl8/c9-5(3-7(11,12)13)1-2-6(10)4-8(14,15)16/h5-6H,1-4H2	ClC(CCC(Cl)CC(Cl)(Cl)Cl)CC(Cl)(Cl)Cl	FR
62162974	2-Bromophenanthrene	InChI=1S/C14H9Br/c15-12-7-8-14-11(9-12)6-5-10-3-1-2-4-13(10)14/h1-9H	BrC1=CC2=C(C=C1)C1=CC=CC=C1C=C2	FR
63021103	Benz(a)anthracene, 7,12 -dichloro-	InChI=1S/C18H10Cl2/c19-17-13-7-3-4-8-14(13)18(20)16-12-6-2-1-5-11(12)9-10-15(16)17/h1-10H	ClC1=C2C=CC3=CC=CC=C3C2=C(Cl)C2=CC=CC=C12	FR
63244768	Benzene, tribromomethoxy-	InChI=1S/C7H5Br3O/c8-7(9,10)11-6-4-2-1-3-5-6/h1-5H	BrC(Br)(Br)OC1=CC=CC=C1	FR
63415725	Thianthrene, hexachloro- (9CI)	InChI=1/C12H2Cl6S2/c13-3-1-2-4-10(5(3)14)20-12-9(18)7(16)6(15)8(17)11(12)19-4/h1-2H		FR
63988329	Undecane tetrachloro- (7CI9CI)Tetrachloroundecane	InChI=1S/C11H20Cl4/c1-2-3-4-5-6-7-8-9-10(12)11(13,14)15/h10H,2-9H2,1H3		FR
64464831	Phenol, 2,6-dibromo-4-[1-[3,5-dibromo-4-(2-hydroxyethoxy)phenyl]-1-methylethyl]-	InChI=1/C17H16Br4O3/c1-17(2,9-5-11(18)15(23)12(19)6-9)10-7-13(20)16(14(21)8-10)24-4-3-22/h5-8,22-23H,3-4H2,1-2H3		FR
64554718	1,1,1-Trichlorodecane	InChI=1S/C10H19Cl3/c1-2-3-4-5-6-7-8-9-10(11,12)13/h2-9H2,1H3	CCCCCCCCCC(Cl)(Cl)Cl	FR
64595637	Phenol, 5-chloro-2-(2,4-dichlorophenoxy)-, 1-(hydrogen sulfate)	InChI=1/C12H7Cl3O5S/c13-7-1-3-10(9(15)5-7)19-11-4-2-8(14)6-12(11)20-21(16,17)18/h1-6H,(H,16,17,18)		FR
64785962	1-Octen-3-one, 1,1,2-tribromo-	InChI=1S/C8H11Br3O/c1-2-3-4-5-6(12)7(9)8(10)11/h2-5H2,1H3	CCCCCC(=O)C(Br)=C(Br)Br	FR
65701475	Cyclododecane, 1,2,5,6,9,10-hexabromo-, (1R,2S,5R,6S,9S,10R)-rel-	InChI=1/C12H18Br6/c13-7-1-2-8(14)10(16)5-6-12(18)11(17)4-3-9(7)15/h7-12H,1-6H2/t7-,8-,9+,10+,11-,12+	Br[C@H]1CC[C@H](Br)[C@H](Br)CC[C@@H](Br)[C@@H](Br)CC[C@H]1Br	FR
66115579	2,4-Dibromo-1-(2,4-dibromophenyl)benzene	InChI=1S/C12H6Br4/c13-7-1-3-9(11(15)5-7)10-4-2-8(14)6-12(10)16/h1-6H	BrC1=CC(Br)=C(C=C1)C1=C(Br)C=C(Br)C=C1	FR
66214764	9H-Fluorene, chloro- (9CI)	InChI=1/C13H9Cl/c14-13-7-3-6-11-10-5-2-1-4-9(10)8-12(11)13/h1-7H,8H2		FR
66214775	1-Chlorophenanthrene	InChI=1S/C14H9Cl/c15-14-7-3-6-12-11-5-2-1-4-10(11)8-9-13(12)14/h1-9H	ClC1=CC=CC2=C1C=CC1=CC=CC=C21	FR
66214797	Fluoranthene, 1-chloro-	InChI=1S/C16H9Cl/c17-14-9-8-10-4-3-7-12-11-5-1-2-6-13(11)16(14)15(10)12/h1-9H	ClC1=C2C3=CC=CC=C3C3=CC=CC(C=C1)=C23	FR
66259129	Anthracene, 1,4-dichloro-	InChI=1/C14H8Cl2/c15-13-5-6-14(16)12-8-10-4-2-1-3-9(10)7-11(12)13/h1-8H	ClC1=CC=C(Cl)C2=C1C=C1C=CC=CC1=C2	FR
66429343	2,5-Methano-2H-indeno[1,2-b]oxirene, 2,3,4,5,6,7,7-heptachloro-1a,1b,5,5a,6,6a-hexahydro-, (1aS,1bR,2S,5R,5aS,6R,6aS)-	InChI=1/C10H5Cl7O/c11-3-1-2(4-5(3)18-4)9(15)7(13)6(12)8(1,14)10(9,16)17/h1-5H/t1-,2+,3+,4-,5+,8+,9-/m0/s1		FR
66514872	4,7-Methano-1H-indene, 1,2,4,5,6,7,8,8-octachloro-2,3,3a,4,7,7a-hexahydro-, (1R,2R,3aS,4S,7R,7aS)-	InChI=1/C10H6Cl8/c11-3-1-2-4(5(3)12)9(16)7(14)6(13)8(2,15)10(9,17)18/h2-5H,1H2/t2-,3+,4-,5-,8-,9+/m0/s1		FR
66514883	4,7-Methano-1H-indene, 1,2,4,5,6,7,8,8-octachloro-2,3,3a,4,7,7a-hexahydro-, (1R,2S,3aS,4S,7R,7aS)-	InChI=1/C10H6Cl8/c11-3-1-2-4(5(3)12)9(16)7(14)6(13)8(2,15)10(9,17)18/h2-5H,1H2/t2-,3-,4-,5-,8-,9+/m0/s1		FR
67651370	Phenol, 3-(2,3,4,5-tetrachlorophenyl)-	InChI=1S/C12H6Cl4O/c13-9-5-8(10(14)12(16)11(9)15)6-2-1-3-7(17)4-6/h1-5,17H	OC1=CC=CC(=C1)C1=CC(Cl)=C(Cl)C(Cl)=C1Cl	FR
67733522	2,2',3,4,4',5,5'-HEPTABROMOBIPHENYL	InChI=1S/C12H3Br7/c13-6-3-8(15)7(14)1-4(6)5-2-9(16)11(18)12(19)10(5)17/h1-3H	Brc2c(c(cc(c2Br)c1cc(c(cc1Br)Br)Br)Br)Br	FR
67888964	Biphenyl, 2,2',4,5,5'-pentabromo-	InChI=1S/C12H5Br5/c13-6-1-2-9(14)7(3-6)8-4-11(16)12(17)5-10(8)15/h1-5H	Brc1cc(c(cc1c2c(ccc(c2)Br)Br)Br)Br	FR
67888975	2,4,5,3',4'-Pentabromobiphenyl	InChI=1S/C12H5Br5/c13-8-2-1-6(3-10(8)15)7-4-11(16)12(17)5-9(7)14/h1-5H	BrC1=CC(Br)=C(Br)C=C1C1=CC(Br)=C(Br)C=C1	FR
67888986	2,2',3,4,4',5-Hexabromobiphenyl	InChI=1S/C16H11F3O/c17-16(18,19)15(20)14-12-7-3-1-5-10(12)9-11-6-2-4-8-13(11)14/h1-9,15,20H	BrC1=CC(Br)=C(Br)C=C1C1=C(Br)C(Br)=C(Br)C=C1	FR
67888997	2,3',4,4'5,5'-Hexabromobiphenyl	InChI=1S/C6H8N2O4/c1-12-5(10)3-2-4(9)8-6(7)11/h2-3H,1H3,(H3,7,8,9,11)/b3-2+	BrC1=CC(=CC(Br)=C1Br)C1=CC(Br)=C(Br)C=C1Br	FR
67889003	2,3,4,5,2',3',4',5'-Octabromobiphenyl	InChI=1S/C12H2Br8/c13-5-1-3(7(15)11(19)9(5)17)4-2-6(14)10(18)12(20)8(4)16/h1-2H	BrC1=C(Br)C(Br)=C(Br)C(=C1)C1=CC(Br)=C(Br)C(Br)=C1Br	FR
67922218	1,2,4,7-TETRACHLORONAPHTHALENE	InChI=1S/C10H4Cl4/c11-5-1-2-6-7(3-5)10(14)9(13)4-8(6)12/h1-4H	Clc1cc(c2ccc(cc2c1Cl)Cl)Cl	FR
67922229	Naphthalene, 1,2,5,6-tetrachloro-	InChI=1S/C10H4Cl4/c11-7-3-1-5-6(10(7)14)2-4-8(12)9(5)13/h1-4H	ClC1=C(Cl)C2=C(C=C1)C(Cl)=C(Cl)C=C2	FR
67922230	Naphthalene, 1,2,5,7-tetrachloro-	InChI=1S/C16H15NO3/c18-14(19)11-17-16(20)15(12-7-3-1-4-8-12)13-9-5-2-6-10-13/h1-10,15H,11H2,(H,17,20)(H,18,19)	ClC1=CC2=C(C=CC(Cl)=C2Cl)C(Cl)=C1	FR
67922241	Naphthalene, 1,2,6,8-tetrachloro-	InChI=1S/C10H4Cl4/c11-6-3-5-1-2-7(12)10(14)9(5)8(13)4-6/h1-4H	ClC1=CC(Cl)=C2C(Cl)=C(Cl)C=CC2=C1	FR
67922252	Naphthalene, 1,2,3,4,5-pentachloro-	InChI=1S/C10H3Cl5/c11-5-3-1-2-4-6(5)8(13)10(15)9(14)7(4)12/h1-3H	ClC1=CC=CC2=C1C(Cl)=C(Cl)C(Cl)=C2Cl	FR
67922263	1,2,3,4,6-Pentachloronaphthalene	InChI=1S/C10H3Cl5/c11-4-1-2-5-6(3-4)8(13)10(15)9(14)7(5)12/h1-3H	Clc1c(c(c2cc(ccc2c1Cl)Cl)Cl)Cl	FR
67922274	Naphthalene, 1,2,3,4,5,7-hexachloro-	InChI=1S/C6H10O3/c1-8-6-3-2-5(7)4-9-6/h6H,2-4H2,1H3	ClC1=CC2=C(C(Cl)=C1)C(Cl)=C(Cl)C(Cl)=C2Cl	FR
68234231	1H-Indole, 2,3,4,7-tetrabromo-	InChI=1/C8H3Br4N/c9-3-1-2-4(10)7-5(3)6(11)8(12)13-7/h1-2,13H		FR
68402200	DICHLOROPYRENE	InChI=1S/C16H8Cl2/c17-12-6-10-5-4-9-2-1-3-13-14(18)8-11(7-12)15(10)16(9)13/h1-8H	Clc1cc4cc(cc3c4c2c1cccc2cc3)Cl	FR
68671909	BENZENE, 1,2,4,5-TETRACHLORO-3-(METHYLTHIO)-	InChI=1S/C7H4Cl4S/c1-12-7-5(10)3(8)2-4(9)6(7)11/h2H,1H3	Clc(cc(Cl)c1Cl)c(Cl)c1SC	FR
68705157	1,2,3,4,5-Pentachloro-6-(1-chloroethenyl)benzene	InChI=1S/C8H2Cl6/c1-2(9)3-4(10)6(12)8(14)7(13)5(3)11/h1H2	ClC(=C)C1=C(Cl)C(Cl)=C(Cl)C(Cl)=C1Cl	FR
68961319	4,7-Methano-1H-indene, 1,4,5,6,7,8,8-heptachloro-3a,4,7,7a-tetrahydro-, (1R,3aR,4R,7S,7aR)-rel-	InChI=1S/C10H5Cl7/c11-4-2-1-3-5(4)9(15)7(13)6(12)8(3,14)10(9,16)17/h1-5H/t3-,4-,5-,8-,9+/m0/s1		FR
69278597	1,1'-Biphenyl, 2,2',3,4',5',6-hexabromo-	InChI=1S/C12H4Br6/c13-6-1-2-7(14)12(18)11(6)5-3-9(16)10(17)4-8(5)15/h1-4H	BrC1=CC(Br)=C(Br)C=C1C1=C(Br)C=CC(Br)=C1Br	FR
69278611	1,1'-Biphenyl, 2,2',3,3',4,4',5,6'-octabromo-	InChI=1S/C12H2Br8/c13-4-2-6(15)9(17)11(19)7(4)3-1-5(14)10(18)12(20)8(3)16/h1-2H	BrC1=CC(Br)=C(Br)C(Br)=C1C1=CC(Br)=C(Br)C(Br)=C1Br	FR
69278622	1,1'-Biphenyl, 2,2',3,3',4,4',5,5',6-nonabromo-	InChI=1S/C12HBr9/c13-3-1-2(5(14)9(18)6(3)15)4-7(16)10(19)12(21)11(20)8(4)17/h1H	BrC1=C(Br)C(Br)=C(Br)C(=C1)C1=C(Br)C(Br)=C(Br)C(Br)=C1Br	FR
69653754	1,4-Ethanopentalen-7-one, 2,4,5,6,8,8-hexachloro-1,2,3,3a,4,6a-hexahydro-	InChI=1/C10H6Cl6O/c11-3-1-2-4-5(3)10(15,16)8(17)9(2,14)7(13)6(4)12/h2-5H,1H2		FR
69887112	2,2',3,3',4,5,5',6'-Octabromobiphenyl	InChI=1S/C12H2Br8/c13-4-1-3(8(16)12(20)11(4)19)7-9(17)5(14)2-6(15)10(7)18/h1-2H	BrC1=CC(Br)=C(Br)C(=C1Br)C1=CC(Br)=C(Br)C(Br)=C1Br	FR
71245277	Bicyclo[2.2.1]hept-2-ene, 1,2,3,4,7,7-hexachloro-5-(2,3,4,5-tetrabromophenyl)-, (1R,4S,5R)-rel-	InChI=1/C13H4Br4Cl6/c14-5-1-3(6(15)8(17)7(5)16)4-2-11(20)9(18)10(19)12(4,21)13(11,22)23/h1,4H,2H2/t4-,11-,12+/m1/s1	ClC1=C(Cl)[C@@]2(Cl)[C@H](C[C@]1(Cl)C2(Cl)Cl)C1=C(Br)C(Br)=C(Br)C(Br)=C1	FR
71297988	Diazene, 1,2-bis(3-chlorophenyl)-, 1-oxide, (1Z)-	InChI=1/C12H8Cl2N2O/c13-9-3-1-5-11(7-9)15-16(17)12-6-2-4-10(14)8-12/h1-8H/b16-15-		FR
71489582	TETRACHLOROSTYRENE	InChI=1S/C8H4Cl4/c1-2-4-3-5(9)7(11)8(12)6(4)10/h2-3H,1H2	Clc1c(c(cc(c1Cl)Cl)C=C)Cl	FR
72403033	Phenol, 2-chloro-6-methoxy-	InChI=1S/C7H7ClO2/c1-10-6-4-2-3-5(8)7(6)9/h2-4,9H,1H3	Clc(ccc1)c(O)c1OC	FR
72535887	1,1-Dimethyl-2-(prop-1-en-2-yl)cyclopentane	InChI=1S/C10H18/c1-8(2)9-6-5-7-10(9,3)4/h9H,1,5-7H2,2-4H3	CC(=C)C1CCCC1(C)C	FR
73513390	1,2,3-Tri-tert-butylbenzene	InChI=1S/C18H30/c1-16(2,3)13-11-10-12-14(17(4,5)6)15(13)18(7,8)9/h10-12H,1-9H3	CC(C)(C)C1=CC=CC(=C1C(C)(C)C)C(C)(C)C	FR
74076587	1H-Indole, 3,4,6-tribromo-	InChI=1/C8H4Br3N/c9-4-1-5(10)8-6(11)3-12-7(8)2-4/h1-3,12H		FR
74897215	Triphenylene, 1-bromo-	InChI=1/C18H11Br/c19-17-11-5-10-16-14-7-2-1-6-12(14)13-8-3-4-9-15(13)18(16)17/h1-11H		FR
75338453	Benzene, 1,2-dichloro-4-[(4-chlorophenyl)methyl]-	InChI=1/C13H9Cl3/c14-11-4-1-9(2-5-11)7-10-3-6-12(15)13(16)8-10/h1-6,8H,7H2		FR
75472912	(2S-cis)-5-(2-(Dimethylamino)ethyl)-2,3-dihydro-3-hydroxy-2-(4-methoxyphenyl)-1,5-benzothiazepin-4(5H)-one monohydrochloride	InChI=1S/C20H24N2O3S.ClH/c1-21(2)12-13-22-16-6-4-5-7-17(16)26-19(18(23)20(22)24)14-8-10-15(25-3)11-9-14;/h4-11,18-19,23H,12-13H2,1-3H3;1H/t18-,19+;/m1./s1	Cl.COC1=CC=C(C=C1)[C@@H]1SC2=CC=CC=C2N(CCN(C)C)C(=O)[C@@H]1O	FR
75625240	1,2,3,4,6,7-Hexabromonaphthalene	InChI=1S/C10H2Br6/c11-5-1-3-4(2-6(5)12)8(14)10(16)9(15)7(3)13/h1-2H	BrC1=C(Br)C=C2C(Br)=C(Br)C(Br)=C(Br)C2=C1	FR
76253606	TETRACHLOROBENZYLTOLUENE	InChI=1S/C14H10Cl4/c1-8-5-6-12(16)14(18)10(8)7-9-3-2-4-11(15)13(9)17/h2-6H,7H2,1H3	Clc2c(c(cc(c2)Cc1c(cccc1Cl)Cl)Cl)C	FR
76468489	Benzene, bromodichloro-	InChI=1/C6H3BrCl2/c7-4-2-1-3-5(8)6(4)9/h1-3H		FR
77102820	PBB 077	InChI=1S/C10H12BrNO2S/c11-8-3-1-7(2-4-8)5-15-6-9(12)10(13)14/h1-4,9H,5-6,12H2,(H,13,14)/t9-/m0/s1	BrC1=C(Br)C=C(C=C1)C1=CC(Br)=C(Br)C=C1	FR
77102944	Phenol, 3,4-dichloro-2-methoxy-	InChI=1/C7H6Cl2O2/c1-11-7-5(10)3-2-4(8)6(7)9/h2-3,10H,1H3	Oc(c(OC)c(Cl)c(Cl)c1)c1	FR
77212818	Phenol, 2,3,5,6-tetrachloro-4-(1,2,2-trichloroethenyl)-	InChI=1/C8HCl7O/c9-2-1(4(11)8(14)15)3(10)6(13)7(16)5(2)12/h16H	OC1=C(Cl)C(Cl)=C(C(Cl)=C(Cl)Cl)C(Cl)=C1Cl	FR
77607091	2,3,3',4,4',5-Hexabromobiphenyl	InChI=1S/C7F5N/c8-3-2(1-13)4(9)6(11)7(12)5(3)10	BrC1=C(Br)C=C(C=C1)C1=CC(Br)=C(Br)C(Br)=C1Br	FR
79042709	Benzene, bromodichloromethoxy- (9CI)	InChI=1/C7H5BrCl2O/c8-5-3-1-2-4-6(5)11-7(9)10/h1-4,7H		FR
79042710	Benzene, dibromochloromethoxy- (9CI)	InChI=1/C7H5Br2ClO/c8-5-2-1-3-6(7(5)9)11-4-10/h1-3H,4H2	ClCOC1=CC=CC(Br)=C1Br	FR
79755434	3,5-Dibromo-2-(2,4-dibromophenoxy)phenol	InChI=1S/C12H6Br4O2/c13-6-1-2-11(8(15)3-6)18-12-9(16)4-7(14)5-10(12)17/h1-5,17H	OC1=C(OC2=C(Br)C=C(Br)C=C2)C(Br)=CC(Br)=C1	FR
80164836	Phenanthrene, trichloro-	InChI=1S/C14H7Cl3/c15-12-7-11-9-4-2-1-3-8(9)5-6-10(11)13(16)14(12)17/h1-7H	ClC1=C(Cl)C(Cl)=C2C=CC3=CC=CC=C3C2=C1	FR
81686422	2,3,6-TRICHLORO-P-CYMENE	InChI=1S/C10H11Cl3/c1-5(2)7-4-8(11)6(3)9(12)10(7)13/h4-5H,1-3H3	Clc1c(c(cc(c1C)Cl)C(C)C)Cl	FR
81686433	2,3,5,6-TETRACHLORO-P-CYMENE	InChI=1S/C10H10Cl4/c1-4(2)6-9(13)7(11)5(3)8(12)10(6)14/h4H,1-3H3	Clc1c(c(c(c(c1C(C)C)Cl)Cl)C)Cl	FR
81859292	Dichloran (flame retardant)	InChI=1S/C6H4Cl2N2O2/c7-4-1-3(10(11)12)2-5(8)6(4)9/h1-2H,9H2		FR
82843467	Anthracene, 1,5,9-trichloro-	InChI=1/C14H7Cl3/c15-11-5-2-4-9-10(11)7-8-3-1-6-12(16)13(8)14(9)17/h1-7H		FR
82843478	Anthracene, 1,5,9,10-tetrachloro-	InChI=1/C14H6Cl4/c15-9-5-1-3-7-11(9)14(18)8-4-2-6-10(16)12(8)13(7)17/h1-6H	ClC1=CC=CC2=C(Cl)C3=C(C=CC=C3Cl)C(Cl)=C12	FR
82865927	1,1'-Biphenyl, 2,2',3,3',4,5,5'-heptabromo-	InChI=1/C12H3Br7/c13-4-1-5(9(16)7(14)2-4)6-3-8(15)11(18)12(19)10(6)17/h1-3H	BrC1=CC(=C(Br)C(Br)=C1)C1=CC(Br)=C(Br)C(Br)=C1Br	FR
83484757	PENTACHLOROSTYRENE	InChI=1S/C8H3Cl5/c9-5-3-1-2-4(6(5)10)7(11)8(12)13/h1-3H	Clc1c(c(c(c(c1Cl)Cl)C=C)Cl)Cl	FR
83690293	Pyrene, trichloro-	InChI=1/C16H7Cl3/c17-14-10-6-4-8-2-1-3-9-5-7-11(13(10)12(8)9)15(18)16(14)19/h1-7H		FR
83992692	2,2',3,4,4',5,5'-Heptachlorodiphenylether	InChI=1S/C24H22N2O/c1-24(2,3)21-15-13-20(14-16-21)23-26-25-22(27-23)19-11-9-18(10-12-19)17-7-5-4-6-8-17/h4-16H,1-3H3	Clc1cc(Cl)c(Cl)cc1Oc2c(Cl)c(Cl)c(Cl)c(Cl)c2	FR
83992727	2,3,3',4,4',5,5'-Heptachlorodiphenylether	InChI=1S/C12H3Cl7O/c13-5-1-4(2-6(14)9(5)16)20-8-3-7(15)10(17)12(19)11(8)18/h1-3H	c1c(Cl)c(Cl)c(Cl)cc1Oc2c(Cl)c(Cl)c(Cl)c(Cl)c2	FR
84192074	Pyrene, chloro-	InChI=1/C16H9Cl/c17-14-9-7-12-5-4-10-2-1-3-11-6-8-13(14)16(12)15(10)11/h1-9H		FR
84303479	1,1'-Biphenyl, 2,3,3',4,4',5'-hexabromo-	InChI=1S/C12H4Br6/c13-7-2-1-6(10(16)12(7)18)5-3-8(14)11(17)9(15)4-5/h1-4H	BrC1=CC=C(C(Br)=C1Br)C1=CC(Br)=C(Br)C(Br)=C1	FR
84303491	1,1'-Biphenyl, 2,2',3,4',5,5',6-heptabromo-	InChI=1S/C12H3Br7/c13-5-2-7(15)6(14)1-4(5)10-11(18)8(16)3-9(17)12(10)19/h1-3H	BrC1=CC(Br)=C(Br)C(=C1Br)C1=CC(Br)=C(Br)C=C1Br	FR
84949268	Benzoic acid, 3,6-dichloro-2-methoxy-, (2,3,4,5,6-pentafluorophenyl)methyl ester	InChI=1/C15H7Cl2F5O3/c1-24-14-7(17)3-2-6(16)8(14)15(23)25-4-5-9(18)11(20)13(22)12(21)10(5)19/h2-3H,4H2,1H3		FR
85918316	2,3,3',4,4'-Pentachlorodiphenylether	InChI=1S/C12H5Cl5O/c13-7-2-1-6(5-9(7)15)18-10-4-3-8(14)11(16)12(10)17/h1-5H	c1c(Cl)c(Cl)ccc1Oc2c(Cl)c(Cl)c(Cl)cc2	FR
86329604	DICLOROFLOURANTHRENE, ISOMER	InChI=1S/C16H8Cl2/c17-14-8-13-10-5-2-1-4-9(10)11-6-3-7-12(15(11)13)16(14)18/h1-8H	Clc1c2c3c(c4c(c3ccc2)cccc4)cc1Cl	FR
86329615	Acenaphthylene, dichloro- (9CI)	InChI=1/C12H6Cl2/c13-11-8-5-1-3-7-4-2-6-9(10(7)8)12(11)14/h1-6H		FR
86569780	Benzoic acid, 2,4,6-trichloro-, methyl ester	InChI=1/C8H5Cl3O2/c1-13-8(12)7-5(10)2-4(9)3-6(7)11/h2-3H,1H3		FR
88384592	Terphenyl, trichloro-	InChI=1S/C22H23N4O5P.C6H6/c1-31-22(29)19(26-20(27)17-7-2-3-8-18(17)21(26)28)14-15-5-4-6-16(13-15)23-32(30,24-9-10-24)25-11-12-25;1-2-4-6-5-3-1/h2-8,13,19H,9-12,14H2,1H3,(H,23,30);1-6H	ClC1=C(Cl)C(Cl)=C(C2=CC=CC=C2)C(=C1)C1=CC=CC=C1	FR
88700043	1,2,3,4-Tetrabromo-5-(2,3,6-tribromophenyl)benzene	InChI=1S/C12H3Br7/c13-5-1-2-6(14)10(17)8(5)4-3-7(15)11(18)12(19)9(4)16/h1-3H	BrC1=C(Br)C(=C(Br)C=C1)C1=CC(Br)=C(Br)C(Br)=C1Br	FR
88700065	1,1'-Biphenyl, 2,3,3',4,4',5,5'-heptabromo-	InChI=1S/C12H3Br7/c13-6-1-4(2-7(14)10(6)17)5-3-8(15)11(18)12(19)9(5)16/h1-3H	BrC1=CC(=CC(Br)=C1Br)C1=CC(Br)=C(Br)C(Br)=C1Br	FR
89315219	1,6-Dichloropyrene	InChI=1S/C6H7NO4S/c8-5(9)3-1-12-2-4(7-3)6(10)11/h3H,1-2H2,(H,8,9)(H,10,11)	ClC1=C2C=CC3=C4C(C=CC(C=C1)=C24)=C(Cl)C=C3	FR
89315220	1,8-Dichloropyrene	InChI=1S/C16H8Cl2/c17-13-7-3-9-1-2-10-4-8-14(18)12-6-5-11(13)15(9)16(10)12/h1-8H	ClC1=C2C=CC3=C(Cl)C=CC4=C3C2=C(C=C1)C=C4	FR
89488517	Cyclohexane, 1,2,3,4-tetrabromo-5,6-dichloro-	InChI=1/C6H6Br4Cl2/c7-1-2(8)4(10)6(12)5(11)3(1)9/h1-6H	ClC1C(Cl)C(Br)C(Br)C(Br)C1Br	FR
89799724	Phenoxy, 2,3,4,5,6-pentachloro-	InChI=1/C6Cl5O/c7-1-2(8)4(10)6(12)5(11)3(1)9		FR
90301921	1,2,3-Trichloro-4-(trichloroethenyl)benzene	InChI=1S/C8H2Cl6/c9-4-2-1-3(5(10)7(4)12)6(11)8(13)14/h1-2H	ClC(Cl)=C(Cl)C1=C(Cl)C(Cl)=C(Cl)C=C1	FR
90301932	Benzene, 1,2,3,4,5-pentachloro-6-[(1Z)-2-chloroethenyl]-	InChI=1/C8H2Cl6/c9-2-1-3-4(10)6(12)8(14)7(13)5(3)11/h1-2H/b2-1-		FR
90348166	Benzoic acid, 2,3,4,5-tetrachloro-, methyl ester	InChI=1/C8H4Cl4O2/c1-14-8(13)3-2-4(9)6(11)7(12)5(3)10/h2H,1H3		FR
90948280	1,2,4,5,6,8-HEXACHLORONAPHTHALENE	InChI=1S/C8H6BrClO3/c1-13-5-2-4(3-11)6(9)7(10)8(5)12/h2-3,12H,1H3	Clc1cc(c2c(c(cc(c2c1Cl)Cl)Cl)Cl)Cl	FR
91805786	9H-Fluorene, 3-chloro-	InChI=1/C13H9Cl/c14-11-6-5-10-7-9-3-1-2-4-12(9)13(10)8-11/h1-6,8H,7H2		FR
92067000	Benzene, methyl(1-methylethyl)-, monobromo deriv.	InChI=1S/C10Br/c1-7(2)9-4-5-10(11)8(3)6-9	C1(=CC=C(C=C1C)C(C)C)Br	FR
92766080	3,4,5-Tribromobenzene-1,2-dicarboxylic acid	InChI=1S/C8H3Br3O4/c9-3-1-2(7(12)13)4(8(14)15)6(11)5(3)10/h1H,(H,12,13)(H,14,15)	OC(=O)C1=CC(Br)=C(Br)C(Br)=C1C(O)=O	FR
93261837	1,1'-Biphenyl, 2,2',3,4',6,6'-hexabromo-	InChI=1S/C12H4Br6/c13-5-3-8(16)10(9(17)4-5)11-6(14)1-2-7(15)12(11)18/h1-4H	BrC1=CC(Br)=C(C(Br)=C1)C1=C(Br)C=CC(Br)=C1Br	FR
94210352	4,7-dibromobenzo[a]anthracene	InChI=1S/C15H13NO/c17-15-11-14(12-7-3-1-4-8-12)16(15)13-9-5-2-6-10-13/h1-10,14H,11H2	BrC1=CC=CC2=C1C=CC1=C(Br)C3=CC=CC=C3C=C21	FR
94339590	3,3',4,4',5-Pentachlorodiphenylether	InChI=1S/C16H16O4/c1-20-13-6-2-11(3-7-13)4-9-15(18)14-8-5-12(17)10-16(14)19/h2-3,5-8,10,17,19H,4,9H2,1H3	c1c(Cl)c(Cl)ccc1Oc2cc(Cl)c(Cl)c(Cl)c2	FR
94339603	2,3,3',4,4',5'-Hexachlorodiphenylether	InChI=1S/C16H16S/c1-12-6-8-15(9-7-12)17-16-10-13-4-2-3-5-14(13)11-16/h2-9,16H,10-11H2,1H3	c1c(Cl)c(Cl)c(Cl)cc1Oc2c(Cl)c(Cl)c(Cl)cc2	FR
94691108	Benzene, 1,1'-oxybis-, pentabromochloro deriv.		C1=C(C(=C(C=C1OC2=CC=C(C(=C2Br)Br)Cl)Br)Br)Br	FR
95385889	Terphenyl, octachloro-	InChI=1/C18H6Cl8/c19-9-6-8(11-14(22)16(24)18(26)17(25)15(11)23)10(13(21)12(9)20)7-4-2-1-3-5-7/h1-6H		FR
95791461	Chrysene, 6-chloro-	InChI=1S/C18H11Cl/c19-18-11-17-13-6-2-1-5-12(13)9-10-15(17)14-7-3-4-8-16(14)18/h1-11H	ClC1=CC2=C(C=CC3=CC=CC=C23)C2=CC=CC=C12	FR
95970197	1,2,4-Tribromo-3-methoxybenzene	InChI=1S/C7H5Br3O/c1-11-7-5(9)3-2-4(8)6(7)10/h2-3H,1H3	COC1=C(Br)C=CC(Br)=C1Br	FR
96141263	1,2-Dibromo-3,4-dimethoxybenzene	InChI=1S/C8H8Br2O2/c1-11-6-4-3-5(9)7(10)8(6)12-2/h3-4H,1-2H3	COC1=C(OC)C(Br)=C(Br)C=C1	FR
96148162	Benzene, dibromomethoxy-	InChI=1/C7H6Br2O/c8-7(9)10-6-4-2-1-3-5-6/h1-5,7H		FR
96190306	1,2,3-Trichloroanthracene	InChI=1S/C14H7Cl3/c15-12-7-10-5-8-3-1-2-4-9(8)6-11(10)13(16)14(12)17/h1-7H	ClC1=CC2=CC3=CC=CC=C3C=C2C(Cl)=C1Cl	FR
96621011	1,1,1,2-Tetrachlorotridecane	InChI=1S/C13H24Cl4/c1-2-3-4-5-6-7-8-9-10-11-12(14)13(15,16)17/h12H,2-11H2,1H3	CCCCCCCCCCCC(Cl)C(Cl)(Cl)Cl	FR
97063484	Phenanthrene, hexachloro- (9CI)	InChI=1/C14H4Cl6/c15-7-4-2-5-1-3-6-9(8(5)11(7)17)12(18)14(20)13(19)10(6)16/h1-4H		FR
98318979	4,7-Methano-1H-indene, 1,2,2,4,5,6,7,8,8-nonachloro-2,3,3a,4,7,7a-hexahydro-, (1R,3aS,4S,7R,7aS)-rel-	InChI=1/C10H5Cl9/c11-4-3-2(1-7(4,14)15)8(16)5(12)6(13)9(3,17)10(8,18)19/h2-4H,1H2/t2-,3-,4+,8-,9+/s2	ClC12C(C(C3C2C(C(C3)(Cl)Cl)Cl)(Cl)C(=C1Cl)Cl)(Cl)Cl	FR
99469188	2,7-Naphthalenedisulfonic acid, 3-[2-(4-chloro-2-phosphonophenyl)diazenyl]-4,5-dihydroxy-6-[2-(2,4,6-tribromophenyl)diazenyl]-	InChI=1/C22H13Br3ClN4O11PS2/c23-9-5-11(24)18(12(25)6-9)28-30-20-16(44(39,40)41)4-8-3-15(43(36,37)38)19(21(31)17(8)22(20)32)29-27-13-2-1-10(26)7-14(13)42(33,34)35/h1-7,31-32H,(H2,33,34,35)(H,36,37,38)(H,39,40,41)/f/h33-34,36,39H		FR
99717563	Benzene, 1,3,5-tribromo-2-[(2-bromo-2-propen-1-yl)oxy]-	InChI=1/C9H6Br4O/c1-5(10)4-14-9-7(12)2-6(11)3-8(9)13/h2-3H,1,4H2	BrC(=C)COC1=C(Br)C=C(Br)C=C1Br	FR
100633576	Diazene, 1,2-bis(4-butylphenyl)-, 1-oxide, (1Z)-	InChI=1/C20H26N2O/c1-3-5-7-17-9-13-19(14-10-17)21-22(23)20-15-11-18(12-16-20)8-6-4-2/h9-16H,3-8H2,1-2H3/b22-21-		FR
101405032	Phosphoric acid, dimethylphenyl bis(methylphenyl) ester (9CI)	InChI=1/C22H23O4P/c1-16-12-9-15-22(19(16)4)26-27(23,24-20-13-7-5-10-17(20)2)25-21-14-8-6-11-18(21)3/h5-15H,1-4H3		FR
102141402	2,3,4,5,6,7-Hexachloro-1-benzofuran	InChI=1S/C8Cl6O/c9-2-1-3(10)8(14)15-7(1)6(13)5(12)4(2)11	ClC1=C(Cl)C2=C(O1)C(Cl)=C(Cl)C(Cl)=C2Cl	FR
102739991	1,5-Dibromo-2-(2,4-dibromophenoxy)-3-methoxybenzene	InChI=1S/C13H8Br4O2/c1-18-12-6-8(15)5-10(17)13(12)19-11-3-2-7(14)4-9(11)16/h2-6H,1H3	COC1=C(OC2=C(Br)C=C(Br)C=C2)C(Br)=CC(Br)=C1	FR
103407369	9H-Carbazole, dibromo-	InChI=1/C12H7Br2N/c13-9-6-5-8-7-3-1-2-4-10(7)15-12(8)11(9)14/h1-6,15H		FR
103426922	Naphthalene, 1,2,4,5,7,8-hexachloro-	InChI=1S/C10H2Cl6/c11-3-1-5(13)9(15)8-7(3)4(12)2-6(14)10(8)16/h1-2H	ClC1=CC(Cl)=C(Cl)C2=C1C(Cl)=CC(Cl)=C2Cl	FR
103426933	Naphthalene, 1,2,3,4,5,8-hexachloro-	InChI=1S/C10H2Cl6/c11-3-1-2-4(12)6-5(3)7(13)9(15)10(16)8(6)14/h1-2H	ClC1=C2C(Cl)=C(Cl)C(Cl)=C(Cl)C2=C(Cl)C=C1	FR
103426944	1,2,3,5,7,8-HEXACHLORONAPHTHALENE	InChI=1S/C10H2Cl6/c11-4-2-6(13)8(14)7-3(4)1-5(12)9(15)10(7)16/h1-2H	Clc1c(cc2c(cc(c(c2c1Cl)Cl)Cl)Cl)Cl	FR
103426955	Naphthalene, 1,2,3,5,6,8-hexachloro-	InChI=1S/C10H2Cl6/c11-4-2-6(13)8(14)3-1-5(12)9(15)10(16)7(3)4/h1-2H	ClC1=CC(Cl)=C(Cl)C2=CC(Cl)=C(Cl)C(Cl)=C12	FR
103426966	1,2,3,4,6,7-HEXACHLORONAPHTHALENE	InChI=1S/C10H2Cl6/c11-5-1-3-4(2-6(5)12)8(14)10(16)9(15)7(3)13/h1-2H	Clc1c(c(c2cc(c(cc2c1Cl)Cl)Cl)Cl)Cl	FR
103426977	1,2,3,5,6,7-Hexachloronaphthalene	InChI=1S/C10H2Cl6/c11-5-1-3-4(8(14)9(5)15)2-6(12)10(16)7(3)13/h1-2H	Clc1c(cc2c(c(c(cc2c1Cl)Cl)Cl)Cl)Cl	FR
103456377	1,2-Dibromooxanthrene	InChI=1S/C12H6Br2O2/c13-7-5-6-10-12(11(7)14)16-9-4-2-1-3-8(9)15-10/h1-6H	BrC1=C(Br)C2=C(OC3=CC=CC=C3O2)C=C1	FR
103456388	1,2,3-Tribromooxanthrene	InChI=1S/C7H8BrNO/c1-10-6-4-2-3-5(8)7(6)9/h2-4H,9H2,1H3	BrC1=C(Br)C(Br)=C2OC3=CC=CC=C3OC2=C1	FR
104255029	Phenol, 5-chloro-2-(2,3,4-trichlorophenoxy)-	InChI=1/C12H6Cl4O2/c13-6-1-3-9(8(17)5-6)18-10-4-2-7(14)11(15)12(10)16/h1-5,17H		FR
104514490	1,2-Dibromo-3-chlorobenzene	InChI=1S/C6H3Br2Cl/c7-4-2-1-3-5(9)6(4)8/h1-3H	ClC1=CC=CC(Br)=C1Br	FR
108079330	Fluoranthene, 3,4-dichloro-	InChI=1/C16H8Cl2/c17-13-7-5-11-9-3-1-2-4-10(9)12-6-8-14(18)16(13)15(11)12/h1-8H		FR
108183579	Benzene, 4-chloro-1-(3,4-dichlorophenoxy)-2-methoxy-	InChI=1/C13H9Cl3O2/c1-17-13-6-8(14)2-5-12(13)18-9-3-4-10(15)11(16)7-9/h2-7H,1H3		FR
109536212	Phenol, 2,3-dichloro-4-[[6-chloro-2-(methylthio)-1H-benzimidazol-5-yl]oxy]-	InChI=1/C14H9Cl3N2O2S/c1-22-14-18-7-4-6(15)11(5-8(7)19-14)21-10-3-2-9(20)12(16)13(10)17/h2-5,20H,1H3,(H,18,19)/f/h18H		FR
109634686	Phenanthrene, octadecyl-	InChI=1/C32H46/c1-2-3-4-5-6-7-8-9-10-11-12-13-14-15-16-17-21-28-23-20-25-32-30-24-19-18-22-29(30)26-27-31(28)32/h18-20,22-27H,2-17,21H2,1H3		FR
109828220	2,3,3',4,4',5-Hexachlorodiphenylether	InChI=1S/C12H4Cl6O/c13-6-2-1-5(3-7(6)14)19-9-4-8(15)10(16)12(18)11(9)17/h1-4H	c1c(Cl)c(Cl)ccc1Oc2c(Cl)c(Cl)c(Cl)c(Cl)c2	FR
109922318	Chrysene, chloro- (9CI)	InChI=1/C18H11Cl/c19-18-7-3-6-14-16-9-8-12-4-1-2-5-13(12)15(16)10-11-17(14)18/h1-11H		FR
113464178	2,3,4,4',5-Pentachlorodiphenylether	InChI=1S/C12H5Cl5O/c13-6-1-3-7(4-2-6)18-9-5-8(14)10(15)12(17)11(9)16/h1-5H	c1cc(Cl)ccc1Oc2c(Cl)c(Cl)c(Cl)c(Cl)c2	FR
113588140	1,1'-[(3,4,5,6-Tetrabromo-1,2-phenylene)bis(oxy)]bis(pentabromobenzene)	InChI=1S/C18Br14O2/c19-1-3(21)9(27)15(10(28)4(1)22)33-17-13(31)7(25)8(26)14(32)18(17)34-16-11(29)5(23)2(20)6(24)12(16)30	BrC1=C(Br)C(Br)=C(OC2=C(OC3=C(Br)C(Br)=C(Br)C(Br)=C3Br)C(Br)=C(Br)C(Br)=C2Br)C(Br)=C1Br	FR
115245073	1,1'-Biphenyl, 2,4,5-tribromo-	InChI=1S/C12H7Br3/c13-10-7-12(15)11(14)6-9(10)8-4-2-1-3-5-8/h1-7H	BrC1=CC(Br)=C(Br)C=C1C1=CC=CC=C1	FR
115245084	3,4,5-Tribromo-1,1'-biphenyl	InChI=1S/C12H7Br3/c13-10-6-9(7-11(14)12(10)15)8-4-2-1-3-5-8/h1-7H	BrC1=CC(=CC(Br)=C1Br)C1=CC=CC=C1	FR
116434903	Phenol, 3,4,5-tribromo-	InChI=1/C6H3Br3O/c7-4-1-3(10)2-5(8)6(4)9/h1-2,10H		FR
118516135	2,3,6,7-Tetrachloro-9H-xanthene	InChI=1S/C13H6Cl4O/c14-8-2-6-1-7-3-9(15)11(17)5-13(7)18-12(6)4-10(8)16/h2-5H,1H2	ClC1=C(Cl)C=C2OC3=CC(Cl)=C(Cl)C=C3CC2=C1	FR
118795952	Benzene, 1,3,4-trichloro-2-methyl-5-(1-methylethenyl)-	InChI=1S/C10H9Cl3/c1-5(2)7-4-8(11)6(3)9(12)10(7)13/h4H,1H2,2-3H3	CC(=C)C1=CC(Cl)=C(C)C(Cl)=C1Cl	FR
119264505	1,1'-Biphenyl, 2,2',3,3',4,6'-hexabromo-	InChI=1S/C12H4Br6/c13-6-3-4-7(14)11(17)9(6)5-1-2-8(15)12(18)10(5)16/h1-4H	BrC1=C(Br)C(Br)=C(C=C1)C1=C(Br)C=CC(Br)=C1Br	FR
119264516	1,1'-Biphenyl, 2,2',3,3',5,6'-hexabromo-	InChI=1S/C12H4Br6/c13-5-3-6(11(17)9(16)4-5)10-7(14)1-2-8(15)12(10)18/h1-4H	BrC1=CC(=C(Br)C(Br)=C1)C1=C(Br)C=CC(Br)=C1Br	FR
119264549	PBB 178	InChI=1S/C12H3Br7/c13-4-1-5(10(17)6(14)2-4)9-11(18)7(15)3-8(16)12(9)19/h1-3H	BrC1=CC(=C(Br)C(Br)=C1)C1=C(Br)C(Br)=CC(Br)=C1Br	FR
119264561	1,1'-Biphenyl, 2,2',3,4,4',6,6'-heptabromo-	InChI=1S/C12H3Br7/c13-4-1-5(14)9(6(15)2-4)10-7(16)3-8(17)11(18)12(10)19/h1-3H	BrC1=CC(Br)=C(C(Br)=C1)C1=C(Br)C(Br)=C(Br)C=C1Br	FR
119264583	1,1'-Biphenyl, 2,2',3,4',5,6,6'-heptabromo-	InChI=1S/C12H3Br7/c13-4-1-5(14)9(6(15)2-4)10-11(18)7(16)3-8(17)12(10)19/h1-3H	BrC1=CC(Br)=C(C(Br)=C1)C1=C(Br)C(Br)=CC(Br)=C1Br	FR
119264594	1,1'-Biphenyl, 2,2',3,3',4,4',6,6'-octabromo-	InChI=1S/C12H2Br8/c13-3-1-5(15)9(17)11(19)7(3)8-4(14)2-6(16)10(18)12(8)20/h1-2H	BrC1=CC(Br)=C(Br)C(Br)=C1C1=C(Br)C(Br)=C(Br)C=C1Br	FR
119264630	1,1'-Biphenyl, 2,2',3,3',4,5,5',6,6'-nonabromo-	InChI=1S/C12HBr9/c13-2-1-3(14)7(16)4(6(2)15)5-8(17)10(19)12(21)11(20)9(5)18/h1H	BrC1=CC(Br)=C(Br)C(=C1Br)C1=C(Br)C(Br)=C(Br)C(Br)=C1Br	FR
120189915	Benzene, 1-chloro-2-[1-chloro-2-(4-chlorophenyl)ethenyl]-	InChI=1/C14H9Cl3/c15-11-7-5-10(6-8-11)9-14(17)12-3-1-2-4-13(12)16/h1-9H		FR
121107435	2,2'-4,4'-Tetrachloro-3-methyl diphenylmethane	InChI=1S/C14H10Cl4/c1-8-12(16)5-3-10(14(8)18)6-9-2-4-11(15)7-13(9)17/h2-5,7H,6H2,1H3	Clc1cc(Cl)ccc1Cc2c(Cl)c(C)c(Cl)cc2	FR
121107479	2,2'-4,6'-Tetrachloro-3-methyl diphenylmethane	InChI=1S/C14H10Cl4/c1-8-11(15)6-5-9(14(8)18)7-10-12(16)3-2-4-13(10)17/h2-6H,7H2,1H3	Clc1cccc(Cl)c1Cc2c(Cl)c(C)c(Cl)cc2	FR
121107833	2',3-4,6'-Tetrachloro-6-methyl diphenylmethane	InChI=1S/C14H10Cl4/c1-8-5-13(17)14(18)7-9(8)6-10-11(15)3-2-4-12(10)16/h2-5,7H,6H2,1H3	Clc1cccc(Cl)c1Cc2cc(Cl)c(Cl)cc2C	FR
122438839	Phenol, 2,6-dibromo-4-[[3,5-dibromo-4-(2-propenyloxy)phenyl]sulfonyl]-	InChI=1S/C15H10Br4O4S/c1-2-3-23-15-12(18)6-9(7-13(15)19)24(21,22)8-4-10(16)14(20)11(17)5-8/h2,4-7,20H,1,3H2	OC1=C(Br)C=C(C=C1Br)S(=O)(=O)C1=CC(Br)=C(OCC=C)C(Br)=C1	FR
122438840	Phenol, 2,6-dibromo-4-[[3,5-dibromo-4-(2,3-dibromopropoxy)phenyl]sulfonyl]-	InChI=1/C15H10Br6O4S/c16-5-7(17)6-25-15-12(20)3-9(4-13(15)21)26(23,24)8-1-10(18)14(22)11(19)2-8/h1-4,7,22H,5-6H2		FR
122535697	1H-Xanthene, 2,5,7-tribromo-4a-(bromomethyl)-2,3,4,4a,9,9a-hexahydro-1,1-dimethyl-, (2S,4aS,9aS)-	InChI=1/C16H18Br4O/c1-15(2)12-6-9-5-10(18)7-11(19)14(9)21-16(12,8-17)4-3-13(15)20/h5,7,12-13H,3-4,6,8H2,1-2H3/t12-,13-,16+/m0/s1		FR
125322318	Diazene, bis(3,4-dichlorophenyl)-, 1-oxide, (Z)- (9CI)	InChI=1/C12H6Cl4N2O/c13-9-3-1-7(5-11(9)15)17-18(19)8-2-4-10(14)12(16)6-8/h1-6H/b18-17-		FR
126207703	Heptadecane, chloro- (9CI)	InChI=1/C17H35Cl/c1-2-3-4-5-6-7-8-9-10-11-12-13-14-15-16-17-18/h2-17H2,1H3		FR
127838760	Diazene, (4-chlorophenyl)phenyl-, 2-oxide, (Z)- (9CI)	InChI=1/C12H9ClN2O/c13-10-6-8-12(9-7-10)15(16)14-11-4-2-1-3-5-11/h1-9H/b15-14-		FR
131138200	2,3',4,4',5,5'-Hexachlorodiphenylether	InChI=1S/C12H4Cl6O/c13-6-3-8(15)11(4-7(6)14)19-5-1-9(16)12(18)10(17)2-5/h1-4H	c1c(Cl)c(Cl)c(Cl)cc1Oc2c(Cl)cc(Cl)c(Cl)c2	FR
131276249	Anthracene, 1,8-dibromo-	InChI=1/C14H8Br2/c15-13-5-1-3-9-7-10-4-2-6-14(16)12(10)8-11(9)13/h1-8H	BrC1=CC=CC2=CC3=C(C=C12)C(Br)=CC=C3	FR
133346857	1,2,3-Trichlorodibenzo[b,d]thiophene	InChI=1S/C12H5Cl3S/c13-7-5-9-10(12(15)11(7)14)6-3-1-2-4-8(6)16-9/h1-5H	ClC1=CC2=C(C3=CC=CC=C3S2)C(Cl)=C1Cl	FR
133513174	2,3,7,8-TETRACHLORODIBENZOTHIOPHENE	InChI=1S/C12H4Cl4S/c13-7-1-5-6-2-8(14)10(16)4-12(6)17-11(5)3-9(7)15/h1-4H	Clc1cc2c(sc3c2cc(c(c3)Cl)Cl)cc1Cl	FR
134237506	Cyclododecane, 1,2,5,6,9,10-hexabromo-, (1R,2R,5S,6R,9R,10S)-rel-	InChI=1/C12H18Br6/c13-7-1-2-8(14)10(16)5-6-12(18)11(17)4-3-9(7)15/h7-12H,1-6H2/t7-,8-,9+,10+,11-,12-/s2	Br[C@H]1CC[C@@H](Br)[C@H](Br)CC[C@H](Br)[C@H](Br)CC[C@H]1Br	FR
134237517	Cyclododecane, 1,2,5,6,9,10-hexabromo-, (1R,2S,5R,6R,9R,10S)-rel-	InChI=1/C12H18Br6/c13-7-1-2-8(14)10(16)5-6-12(18)11(17)4-3-9(7)15/h7-12H,1-6H2/t7-,8-,9-,10+,11+,12-/s2	Br[C@H]1CC[C@@H](Br)[C@@H](Br)CC[C@@H](Br)[C@H](Br)CC[C@H]1Br	FR
134237528	Cyclododecane, 1,2,5,6,9,10-hexabromo-, (1R,2R,5R,6S,9S,10R)-rel-	InChI=1/C12H18Br6/c13-7-1-2-8(14)10(16)5-6-12(18)11(17)4-3-9(7)15/h7-12H,1-6H2/t7-,8-,9-,10+,11-,12+/s2	Br[C@H]1CC[C@H](Br)[C@H](Br)CC[C@@H](Br)[C@H](Br)CC[C@H]1Br	FR
134503438	1,2,3-Trichlorothianthrene	InChI=1S/C12H5Cl3S2/c13-6-5-9-12(11(15)10(6)14)17-8-4-2-1-3-7(8)16-9/h1-5H	ClC1=C(Cl)C(Cl)=C2SC3=CC=CC=C3SC2=C1	FR
134705558	Dibenzothiophene, chloro-	InChI=1/C12H7ClS/c13-9-5-3-7-11-12(9)8-4-1-2-6-10(8)14-11/h1-7H		FR
134705569	Dibenzothiophene, dichloro-	InChI=1/C12H6Cl2S/c13-8-5-6-10-11(12(8)14)7-3-1-2-4-9(7)15-10/h1-6H		FR
134705570	Dibenzothiophene, 1,2,3,4-tetrachloro-	InChI=1S/C12H4Cl4S/c13-8-7-5-3-1-2-4-6(5)17-12(7)11(16)10(15)9(8)14/h1-4H	ClC1=C(Cl)C(Cl)=C(Cl)C2=C1SC1=CC=CC=C21	FR
134705581	Dibenzothiophene, 1,2,3,4,6-pentachloro-	InChI=1S/C12H3Cl5S/c13-5-3-1-2-4-6-7(14)8(15)9(16)10(17)12(6)18-11(4)5/h1-3H	ClC1=CC=CC2=C1SC1=C2C(Cl)=C(Cl)C(Cl)=C1Cl	FR
134705592	Dibenzothiophene, hexachloro-	InChI=1/C12H2Cl6S/c13-4-2-1-3-5-7(15)8(16)9(17)10(18)12(5)19-11(3)6(4)14/h1-2H		FR
134734820	Dibenzothiophene, heptachloro-	InChI=1S/C12HCl7S/c13-3-1-2-4-6(15)7(16)8(17)10(19)12(4)20-11(2)9(18)5(3)14/h1H	ClC1=C(Cl)C(Cl)=C2SC3=C(C2=C1)C(Cl)=C(Cl)C(Cl)=C3Cl	FR
135821033	syn-Dechlorane	InChI=1S/C18H12Cl12/c19-9-10(20)15(25)7-3-4-8-6(2-1-5(7)13(9,23)17(15,27)28)14(24)11(21)12(22)16(8,26)18(14,29)30/h5-8H,1-4H2/t5-,6+,7+,8-,13-,14+,15+,16-	[H][C@]12CC[C@]3([H])[C@]([H])(CC[C@@]1([H])[C@@]1(Cl)C(Cl)=C(Cl)[C@]2(Cl)C1(Cl)Cl)[C@]1(Cl)C(Cl)=C(Cl)[C@@]3(Cl)C1(Cl)Cl	FR
135821748	anti-Dechlorane Plus	InChI=1/C18H12Cl12/c19-9-10(20)15(25)7-3-4-8-6(2-1-5(7)13(9,23)17(15,27)28)14(24)11(21)12(22)16(8,26)18(14,29)30/h5-8H,1-4H2/t5-,6-,7+,8+,13-,14-,15+,16+	[H][C@]12CC[C@@]3([H])[C@@]([H])(CC[C@@]1([H])[C@@]1(Cl)C(Cl)=C(Cl)[C@]2(Cl)C1(Cl)Cl)[C@@]1(Cl)C(Cl)=C(Cl)[C@]3(Cl)C1(Cl)Cl	FR
138257188	(-)-beta-Hexabromocyclododecane	InChI=1S/C12H18Br6/c13-7-1-2-8(14)10(16)5-6-12(18)11(17)4-3-9(7)15/h7-12H,1-6H2/t7-,8-,9-,10+,11+,12-/m1/s1	Br[C@H]1CC[C@@H](Br)[C@@H](Br)CC[C@@H](Br)[C@H](Br)CC[C@H]1Br	FR
138257199	(+)-alpha-Hexabromocyclododecane	InChI=1S/C12H18Br6/c13-7-1-2-8(14)10(16)5-6-12(18)11(17)4-3-9(7)15/h7-12H,1-6H2/t7-,8-,9+,10+,11-,12-/m0/s1	Br[C@H]1CC[C@@H](Br)[C@@H](Br)CC[C@H](Br)[C@H](Br)CC[C@@H]1Br	FR
138507650	Phenol, tribromo-	InChI=1S/C6H3Br3O/c7-3-1-2-4(10)6(9)5(3)8/h1-2,10H	OC1=C(Br)C(Br)=C(Br)C=C1	FR
140459183	Benzoic acid, tetrabromo-	InChI=1/C7H2Br4O2/c8-3-1-2(7(12)13)4(9)6(11)5(3)10/h1H,(H,12,13)/f/h12H		FR
142291676	4,7-Methano-1H-indene, 1,2,3,4,5,7,8,8-octachloro-2,3,3a,4,7,7a-hexahydro-, (1R,2S,3R,3aS,4R,7S,7aR)-rel-	InChI=1/C10H6Cl8/c11-2-1-8(15)3-4(6(13)7(14)5(3)12)9(2,16)10(8,17)18/h1,3-7H/t3-,4+,5-,6-,7+,8-,9+/m1/s1		FR
144757711	Chrysene, 6,12-dichloro-	InChI=1/C18H10Cl2/c19-17-10-16-12-6-2-4-8-14(12)18(20)9-15(16)11-5-1-3-7-13(11)17/h1-10H		FR
144978881	1,1'-Biphenyl, 2,2',3,4',5,5'-hexabromo-	InChI=1S/C12H4Br6/c13-5-1-7(12(18)11(17)2-5)6-3-9(15)10(16)4-8(6)14/h1-4H		FR
145426580	Phenanthrene, pentachloro- (9CI)	InChI=1/C14H5Cl5/c15-8-3-1-2-6-4-5-7-10(9(6)8)12(17)14(19)13(18)11(7)16/h1-5H		FR
145730310	Fluoranthene, 8-chloro-	InChI=1/C16H9Cl/c17-11-7-8-12-13-5-1-3-10-4-2-6-14(16(10)13)15(12)9-11/h1-9H		FR
146823769	Phenol, 2,6-dibromo-4-[1-(3,5-dibromo-4-methoxyphenyl)-1-methylethyl]-	InChI=1/C16H14Br4O2/c1-16(2,8-4-10(17)14(21)11(18)5-8)9-6-12(19)15(22-3)13(20)7-9/h4-7,21H,1-3H3		FR
149864788	Naphthalene, 1,2,3,6-tetrachloro	InChI=1S/C10H4Cl4/c11-6-1-2-7-5(3-6)4-8(12)10(14)9(7)13/h1-4H	ClC1=CC2=CC(Cl)=C(Cl)C(Cl)=C2C=C1	FR
149864799	Naphthalene, 1,2,6,7-tetrachloro-	InChI=1S/C10H4Cl4/c11-7-2-1-5-3-8(12)9(13)4-6(5)10(7)14/h1-4H	ClC1=C(Cl)C=C2C(Cl)=C(Cl)C=CC2=C1	FR
149864802	1,2,5,8-Tetrachloronaphthalene	InChI=1S/C10H4Cl4/c11-6-3-4-7(12)9-5(6)1-2-8(13)10(9)14/h1-4H	ClC1=CC=C(Cl)C2=C1C=CC(Cl)=C2Cl	FR
149864813	1,2,3,8-Tetrachloronaphthalene	InChI=1S/C10H4Cl4/c11-6-3-1-2-5-4-7(12)9(13)10(14)8(5)6/h1-4H	ClC1=CC=CC2=CC(Cl)=C(Cl)C(Cl)=C12	FR
149864824	Naphthalene, 1,2,7,8-tetrachloro-	InChI=1S/C10H4Cl4/c11-6-3-1-5-2-4-7(12)10(14)8(5)9(6)13/h1-4H	ClC1=C(Cl)C2=C(C=C1)C=CC(Cl)=C2Cl	FR
150205213	Naphthalene, 1,2,3,7,8-pentachloro-	InChI=1S/C10H3Cl5/c11-5-2-1-4-3-6(12)9(14)10(15)7(4)8(5)13/h1-3H	ClC1=C(Cl)C2=C(Cl)C(Cl)=C(Cl)C=C2C=C1	FR
150224150	Naphthalene, 1,3,6,8-tetrachloro-	InChI=1S/C10H4Cl4/c11-6-1-5-2-7(12)4-9(14)10(5)8(13)3-6/h1-4H	ClC1=CC2=CC(Cl)=CC(Cl)=C2C(Cl)=C1	FR
150224161	Naphthalene, 1,2,3,6,7-pentachloro-	InChI=1S/C10H3Cl5/c11-6-1-4-2-8(13)10(15)9(14)5(4)3-7(6)12/h1-3H	ClC1=CC2=CC(Cl)=C(Cl)C=C2C(Cl)=C1Cl	FR
150224172	Naphthalene, 1,2,4,6,7-pentachloro-	InChI=1S/C10H3Cl5/c11-6-3-9(14)10(15)5-2-8(13)7(12)1-4(5)6/h1-3H	ClC1=CC(Cl)=C(Cl)C2=CC(Cl)=C(Cl)C=C12	FR
150224183	Naphthalene, 1,2,3,5,6-pentachloro-	InChI=1S/C10H3Cl5/c11-6-2-1-4-5(8(6)13)3-7(12)10(15)9(4)14/h1-3H	ClC1=C(Cl)C2=CC(Cl)=C(Cl)C(Cl)=C2C=C1	FR
150224194	Naphthalene, 1,2,4,5,7-pentachloro-	InChI=1S/C10H3Cl5/c11-4-1-5-9(6(12)2-4)7(13)3-8(14)10(5)15/h1-3H	ClC1=CC2=C(C(Cl)=C1)C(Cl)=CC(Cl)=C2Cl	FR
150224207	Naphthalene, 1,2,4,5,6-pentachloro-	InChI=1S/C10H3Cl5/c11-5-2-1-4-8(10(5)15)6(12)3-7(13)9(4)14/h1-3H	ClC1=CC(Cl)=C(Cl)C2=C1C(Cl)=C(Cl)C=C2	FR
150224218	Naphthalene, 1,2,4,7,8-pentachloro-	InChI=1S/C10H3Cl5/c11-5-2-1-4-6(12)3-7(13)10(15)8(4)9(5)14/h1-3H	ClC1=CC(Cl)=C(Cl)C2=C1C=CC(Cl)=C2Cl	FR
150224229	Naphthalene, 1,2,4,6,8-pentachloro-	InChI=1S/C10H3Cl5/c11-4-1-5-6(12)3-8(14)10(15)9(5)7(13)2-4/h1-3H	ClC1=CC2=C(C(Cl)=C1)C(Cl)=C(Cl)C=C2Cl	FR
150224230	Naphthalene, 1,2,3,6,8-pentachloro-	InChI=1S/C10H3Cl5/c11-5-1-4-2-7(13)9(14)10(15)8(4)6(12)3-5/h1-3H	ClC1=CC(Cl)=C2C(Cl)=C(Cl)C(Cl)=CC2=C1	FR
150224241	1,2,3,5,8-Pentachloronaphthalene	InChI=1S/C10H3Cl5/c11-5-1-2-6(12)8-4(5)3-7(13)9(14)10(8)15/h1-3H	Clc1c(c(c2c(ccc(c2c1)Cl)Cl)Cl)Cl	FR
150224252	Naphthalene, 1,2,4,5,8-pentachloro-	InChI=1S/C10H3Cl5/c11-4-1-2-5(12)9-8(4)6(13)3-7(14)10(9)15/h1-3H	ClC1=CC(Cl)=C(Cl)C2=C(Cl)C=CC(Cl)=C12	FR
150492185	Phenol, 2,6-dibromo-4-[1-[3,5-dibromo-4-(2-propen-1-yloxy)phenyl]-1-methylethyl]-	InChI=1/C18H16Br4O2/c1-4-5-24-17-14(21)8-11(9-15(17)22)18(2,3)10-6-12(19)16(23)13(20)7-10/h4,6-9,23H,1,5H2,2-3H3		FR
152303383	Benzoic acid, 2,4-dichloro-, (2,3,4,5,6-pentafluorophenyl)methyl ester	InChI=1/C14H5Cl2F5O2/c15-5-1-2-6(8(16)3-5)14(22)23-4-7-9(17)11(19)13(21)12(20)10(7)18/h1-3H,4H2		FR
158593056	Bicyclo[2.2.1]hept-2-ene, 5-(bromomethyl)-1,2,3,4,7,7-hexachloro-, (1R,4S,5S)-	InChI=1/C8H5BrCl6/c9-2-3-1-6(12)4(10)5(11)7(3,13)8(6,14)15/h3H,1-2H2/t3-,6-,7+/m1/s1		FR
158649457	Bicyclo[2.2.1]hept-2-ene, 5-(bromomethyl)-1,2,3,4,7,7-hexachloro-, (1S,4R,5R)-	InChI=1/C8H5BrCl6/c9-2-3-1-6(12)4(10)5(11)7(3,13)8(6,14)15/h3H,1-2H2/t3-,6-,7+/m0/s1		FR
158745972	Phosphoric acid, 3-[(diphenoxyphosphinyl)oxy]phenyl 3-hydroxyphenyl phenyl ester (9CI)	InChI=1/C30H24O9P2/c31-24-12-10-19-28(22-24)37-41(33,36-27-17-8-3-9-18-27)39-30-21-11-20-29(23-30)38-40(32,34-25-13-4-1-5-14-25)35-26-15-6-2-7-16-26/h1-23,31H		FR
163308507	Dibenzothiophene, 2,3,4,6,7,8-hexachloro-	InChI=1/C12H2Cl6S/c13-5-1-3-4-2-6(14)8(16)10(18)12(4)19-11(3)9(17)7(5)15/h1-2H		FR
163308529	Dibenzothiophene, 1,2,3,4,6,7,8-heptachloro-	InChI=1/C12HCl7S/c13-3-1-2-4-6(15)7(16)8(17)10(19)12(4)20-11(2)9(18)5(3)14/h1H		FR
168482799	Phenol, 5-chloro-2-(2,3,4,5-tetrachlorophenoxy)-	InChI=1/C12H5Cl5O2/c13-5-1-2-8(7(18)3-5)19-9-4-6(14)10(15)12(17)11(9)16/h1-4,18H		FR
169102572	(1R,2S,5S,6S,9S,10R)-1,2,5,6,9,10-Hexabromocyclododecane	InChI=1S/C12H18Br6/c13-7-1-2-8(14)10(16)5-6-12(18)11(17)4-3-9(7)15/h7-12H,1-6H2	Br[C@H]1CC[C@H](Br)[C@H](Br)CC[C@@H](Br)[C@@H](Br)CC[C@@H]1Br	FR
170800438	Phosphonic acid, methyl-, mono(2-methylcyclohexyl) ester (9CI)	InChI=1/C8H17O3P/c1-7-5-3-4-6-8(7)11-12(2,9)10/h7-8H,3-6H2,1-2H3,(H,9,10)/p-1/fC8H16O3P/q-1		FR
172175530	9H-Carbazole, tribromo- (9CI)	InChI=1/C12H6Br3N/c13-8-5-7-6-3-1-2-4-9(6)16-12(7)11(15)10(8)14/h1-5,16H		FR
172175541	9H-Carbazole, tetrabromo- (9CI)	InChI=1/C12H5Br4N/c13-8-7-5-3-1-2-4-6(5)17-12(7)11(16)10(15)9(8)14/h1-4,17H		FR
174913189	Benzene, 1-bromo-2,4-dichloro-3-methoxy-	InChI=1S/C7H5BrCl2O/c1-11-7-5(9)3-2-4(8)6(7)10/h2-3H,1H3		FR
174913361	Benzene, 1,2-dibromo-4-chloro-3-methoxy-	InChI=1/C7H5Br2ClO/c1-11-7-5(10)3-2-4(8)6(7)9/h2-3H,1H3		FR
174913394	Benzene, 1,5-dibromo-3-chloro-2-methoxy-	InChI=1S/C7H5Br2ClO/c1-11-7-5(9)2-4(8)3-6(7)10/h2-3H,1H3		FR
174913429	Benzene, 1,4-dibromo-2-chloro-3-methoxy-	InChI=1/C7H5Br2ClO/c1-11-7-5(9)3-2-4(8)6(7)10/h2-3H,1H3		FR
174913430	Benzene, 1,3-dibromo-4-chloro-2-methoxy-	InChI=1/C7H5Br2ClO/c1-11-7-4(8)2-3-5(10)6(7)9/h2-3H,1H3		FR
174913441	Benzene, 1,3-dibromo-5-chloro-2-methoxy-	InChI=1S/C7H5Br2ClO/c1-11-7-5(8)2-4(10)3-6(7)9/h2-3H,1H3		FR
175801362	Tetrachlorodecane	InChI=1S/C10H18Cl4/c1-2-3-4-5-6-7-8-9(11)10(12,13)14/h9H,2-8H2,1H3		FR
175801373	Decane pentachloro-Pentachlorodecane	InChI=1S/C10H17Cl5/c1-7(12)2-4-9(14)10(15)5-3-8(13)6-11/h7-10H,2-6H2,1H3		FR
175801384	1,1,1,2,2,3-Hexachlorodecane	InChI=1S/C10H16Cl6/c1-2-3-4-5-6-7-8(11)9(12,13)10(14,15)16/h8H,2-7H2,1H3	CCCCCCCC(Cl)C(Cl)(Cl)C(Cl)(Cl)Cl	FR
176329514	Phosphinic acid, butyl(methylphenyl)-, butyl ester (9CI)	InChI=1/C15H25O2P/c1-4-6-12-17-18(16,13-7-5-2)15-11-9-8-10-14(15)3/h8-11H,4-7,12-13H2,1-3H3		FR
186517011	2,6-Dibromoanthracene	InChI=1S/C14H8Br2/c15-13-3-1-9-5-12-8-14(16)4-2-10(12)6-11(9)7-13/h1-8H	BrC1=CC2=CC3=C(C=C(Br)C=C3)C=C2C=C1	FR
188032942	9H-Xanthene, 3-chloro-	InChI=1/C13H9ClO/c14-11-6-5-10-7-9-3-1-2-4-12(9)15-13(10)8-11/h1-6,8H,7H2		FR
189282926	1-Cyclopropyl-1,2-dihydronaphthalene	InChI=1S/C13H14/c1-2-6-12-10(4-1)5-3-7-13(12)11-8-9-11/h1-6,11,13H,7-9H2	C1CC1C1CC=CC2=CC=CC=C12	FR
189350945	1,2,5,6,9,10-Hexachlorodecane	InChI=1S/C10H16Cl6/c11-5-7(13)1-3-9(15)10(16)4-2-8(14)6-12/h7-10H,1-6H2	ClCC(Cl)CCC(Cl)C(Cl)CCC(Cl)CCl	FR
192528088	Benzene, methoxyphenoxy-, ar,ar,ar,ar-tetrabromo deriv.	InChI=1S/C13Br4O2/c1-18-8-2-7(14)3-9(4-8)19-10-5-11(15)13(17)12(16)6-10	C1=C(C(=C(C=C1OC2=CC(=CC(=C2)OC)Br)Br)Br)Br	FR
192528099	Benzene, methoxyphenoxy-, ar,ar,ar,ar,ar-pentabromo deriv.	InChI=1S/C13Br5O2/c1-19-10-2-6(14)3-11(13(10)18)20-7-4-8(15)12(17)9(16)5-7	C1=C(C(=C(C=C1OC2=CC(=CC(=C2Br)OC)Br)Br)Br)Br	FR
192590424	Benzene, dibromophenoxy-, monobromo monomethoxy deriv.	InChI=1S/C13Br3O2/c1-17-10-4-8(14)5-11(6-10)18-9-2-3-12(15)13(16)7-9	C1=CC(=C(C=C1OC2=CC(=CC(=C2)OC)Br)Br)Br	FR
192663915	Benzene, pentachloro(tetrachloromethoxyphenoxy)-	InChI=1S/C13Cl8O2/c1-22-12-9(19)8(18)10(20)13(11(12)21)23-4-2-3(14)5(15)7(17)6(4)16	C1(=C(C(=C(C=C1OC2=C(C(=C(C(=C2Cl)OC)Cl)Cl)Cl)Cl)Cl)Cl)Cl	FR
195539630	Thianthrene, dichloro- (9CI)	InChI=1/C12H6Cl2S2/c13-7-5-6-10-12(11(7)14)16-9-4-2-1-3-8(9)15-10/h1-6H		FR
195539641	Thianthrene, heptachloro- (9CI)	InChI=1/C12HCl7S2/c13-2-1-3-10(7(17)4(2)14)21-12-9(19)6(16)5(15)8(18)11(12)20-3/h1H		FR
195539992	Phenanthrene, tetrachloro- (9CI)	InChI=1/C14H6Cl4/c15-11-9-6-5-7-3-1-2-4-8(7)10(9)12(16)14(18)13(11)17/h1-6H		FR
195540002	Phenanthrene, heptachloro- (9CI)	InChI=1/C14H3Cl7/c15-6-3-4-1-2-5-8(7(4)11(18)10(6)17)12(19)14(21)13(20)9(5)16/h1-3H		FR
195540013	Phenanthrene, octachloro- (9CI)	InChI=1/C14H2Cl8/c15-7-3-1-2-4-6(5(3)9(17)13(21)11(7)19)10(18)14(22)12(20)8(4)16/h1-2H		FR
195540024	Phenanthrene, nonachloro- (9CI)	InChI=1/C14HCl9/c15-3-1-2-4(8(17)12(21)11(20)7(2)16)6-5(3)9(18)13(22)14(23)10(6)19/h1H		FR
205646099	2,5,6,9-Tetrachlorodecane	InChI=1S/C10H18Cl4/c1-7(11)3-5-9(13)10(14)6-4-8(2)12/h7-10H,3-6H2,1-2H3	CC(Cl)CCC(Cl)C(Cl)CCC(C)Cl	FR
205646113	1,2,9,10-Tetrachlorodecane	InChI=1S/C10H18Cl4/c11-7-9(13)5-3-1-2-4-6-10(14)8-12/h9-10H,1-8H2	ClCC(Cl)CCCCCCC(Cl)CCl	FR
205646135	1,2,5,6,9-Pentachlorodecane	InChI=1S/C10H17Cl5/c1-7(12)2-4-9(14)10(15)5-3-8(13)6-11/h7-10H,2-6H2,1H3	CC(Cl)CCC(Cl)C(Cl)CCC(Cl)CCl	FR
210175487	Undecane, pentachloro-	InChI=1/C11H19Cl5/c1-2-3-4-5-6-7-8-9-10(12,13)11(14,15)16/h2-9H2,1H3		FR
214327669	Decane, octachloro-	InChI=1/C10H14Cl8/c1-2-3-4-5-6-7(11)8(12,13)9(14,15)10(16,17)18/h7H,2-6H2,1H3		FR
214327670	1,1,1,2,2-Pentachlorododecane	InChI=1S/C12H21Cl5/c1-2-3-4-5-6-7-8-9-10-11(13,14)12(15,16)17/h2-10H2,1H3	CCCCCCCCCCC(Cl)(Cl)C(Cl)(Cl)Cl	FR
214327681	Dodecane, hexachloro-	InChI=1/C12H20Cl6/c13-11(14,15)9-7-5-3-1-2-4-6-8-10-12(16,17)18/h1-10H2		FR
214327692	Dodecane, heptachloro-	InChI=1/C12H19Cl7/c1-2-3-4-5-6-7-8-9-10(13,14)11(15,16)12(17,18)19/h2-9H2,1H3		FR
214327705	Dodecane, octachloro-	InChI=1/C12H18Cl8/c1-2-3-4-5-6-7-8-9(13)10(14,15)11(16,17)12(18,19)20/h9H,2-8H2,1H3		FR
214327716	Dodecane, nonachloro-	InChI=1/C12H17Cl9/c1-2-3-4-5-6-7-8-9(13,14)10(15,16)11(17,18)12(19,20)21/h2-8H2,1H3		FR
215715609	2,2'-Bi-1H-pyrrole, tetrabromodichloro-1,1'-dimethyl-	InChI=1/C10H6Br4Cl2N2/c1-17-7(3(11)4(12)9(17)13)8-5(15)6(16)10(14)18(8)2/h1-2H3		FR
218303970	Benzene, 1,3,5-tribromo-2-(4-methoxyphenoxy)-	InChI=1/C13H9Br3O2/c1-17-9-2-4-10(5-3-9)18-13-11(15)6-8(14)7-12(13)16/h2-7H,1H3		FR
219697082	Decane, nonachloro-	InChI=1/C10H13Cl9/c1-2-3-4-5-6-7(11,12)8(13,14)9(15,16)10(17,18)19/h2-6H2,1H3		FR
219697093	Undecane, hexachloro-	InChI=1/C11H18Cl6/c12-10(13,14)8-6-4-2-1-3-5-7-9-11(15,16)17/h1-9H2		FR
219697106	Undecane, heptachloro-	InChI=1/C11H17Cl7/c1-2-3-4-5-6-7-8-9(12,13)10(14,15)11(16,17)18/h2-8H2,1H3		FR
219697117	1,1,1,2,2,3,3,4,4-Nonachloroundecane	InChI=1S/C11H15Cl9/c1-2-3-4-5-6-7-8(12,13)9(14,15)10(16,17)11(18,19)20/h2-7H2,1H3	CCCCCCCC(Cl)(Cl)C(Cl)(Cl)C(Cl)(Cl)C(Cl)(Cl)Cl	FR
219697128	Tridecane, heptachloro-	InChI=1/C13H21Cl7/c1-2-3-4-5-6-7-8-9-10-11(14,15)12(16,17)13(18,19)20/h2-10H2,1H3		FR
219697139	Tridecane, octachloro-	InChI=1/C13H20Cl8/c1-2-3-4-5-6-7-8-9-10(14)11(15,16)12(17,18)13(19,20)21/h10H,2-9H2,1H3		FR
219697140	Tridecane, nonachloro-	InChI=1/C13H19Cl9/c1-2-3-4-5-6-7-8-9-10(14,15)11(16,17)12(18,19)13(20,21)22/h2-9H2,1H3		FR
221155233	1,2,13,14-Tetrachlorotetradecane	InChI=1S/C14H26Cl4/c15-11-13(17)9-7-5-3-1-2-4-6-8-10-14(18)12-16/h13-14H,1-12H2	ClCC(Cl)CCCCCCCCCCC(Cl)CCl	FR
221899883	Benzene-1,2,3,4-d4, 5-chloro-6-[2,2,2-trichloro-1-(4-chlorophenyl-2,3,5,6-d4)ethyl]-	InChI=1/C14H9Cl5/c15-10-7-5-9(6-8-10)13(14(17,18)19)11-3-1-2-4-12(11)16/h1-8,13H/i1D,2D,3D,4D,5D,6D,7D,8D		FR
222165664	Phosphoric acid, 3-methylphenyl 4-methylphenyl phenyl ester	InChI=1/C20H19O4P/c1-16-11-13-19(14-12-16)23-25(21,22-18-8-4-3-5-9-18)24-20-10-6-7-17(2)15-20/h3-15H,1-2H3		FR
227093223	Benzoic acid, 2,3,5,6-tetrachloro-4-(trifluoromethyl)-	InChI=1/C8HCl4F3O2/c9-3-1(7(16)17)4(10)6(12)2(5(3)11)8(13,14)15/h(H,16,17)/f/h16H		FR
227095741	Benzoic acid, tribromo-	InChI=1/C7H3Br3O2/c8-4-2-1-3(7(11)12)5(9)6(4)10/h1-2H,(H,11,12)/f/h11H		FR
227095763	Benzoic acid, dibromochloro- (9CI)	InChI=1/C7H3Br2ClO2/c8-4-2-1-3(7(11)12)6(10)5(4)9/h1-2H,(H,11,12)/f/h11H		FR
227095785	Benzoic acid, bromodichloro- (9CI)	InChI=1/C7H3BrCl2O2/c8-4-2-1-3(7(11)12)5(9)6(4)10/h1-2H,(H,11,12)/f/h11H		FR
227095796	Benzoic acid, tribromochloro- (9CI)	InChI=1/C7H2Br3ClO2/c8-3-1-2(7(12)13)6(11)5(10)4(3)9/h1H,(H,12,13)/f/h12H		FR
227095809	Benzoic acid, dibromodichloro- (9CI)	InChI=1/C7H2Br2Cl2O2/c8-3-1-2(7(12)13)5(10)6(11)4(3)9/h1H,(H,12,13)/f/h12H		FR
227095810	Benzoic acid, bromotrichloro- (9CI)	InChI=1/C7H2BrCl3O2/c8-3-1-2(7(12)13)4(9)6(11)5(3)10/h1H,(H,12,13)/f/h12H		FR
227095821	Benzoic acid, tetrabromochloro- (9CI)	InChI=1/C7HBr4ClO2/c8-2-1(7(13)14)6(12)5(11)4(10)3(2)9/h(H,13,14)/f/h13H		FR
227095832	Benzoic acid, tribromodichloro- (9CI)	InChI=1/C7HBr3Cl2O2/c8-2-1(7(13)14)5(11)6(12)4(10)3(2)9/h(H,13,14)/f/h13H		FR
227095843	Benzoic acid, dibromotrichloro- (9CI)	InChI=1/C7HBr2Cl3O2/c8-2-1(7(13)14)4(10)6(12)5(11)3(2)9/h(H,13,14)/f/h13H		FR
227095854	Benzoic acid, bromotetrachloro- (9CI)	InChI=1/C7HBrCl4O2/c8-2-1(7(13)14)3(9)5(11)6(12)4(2)10/h(H,13,14)/f/h13H		FR
227095876	Benzoic acid, chloromethoxy- (9CI)	InChI=1/C8H7ClO3/c9-5-12-7-4-2-1-3-6(7)8(10)11/h1-4H,5H2,(H,10,11)/f/h10H		FR
227095934	1,2-Benzenedicarboxylic acid, tribromochloro- (9CI)	InChI=1/C8H2Br3ClO4/c9-3-1(7(13)14)2(8(15)16)6(12)5(11)4(3)10/h(H,13,14)(H,15,16)/f/h13,15H		FR
253592288	Phenol, 2-bromo-4-nonyl-	InChI=1/C15H23BrO/c1-2-3-4-5-6-7-8-9-13-10-11-15(17)14(16)12-13/h10-12,17H,2-9H2,1H3		FR
253781021	Phosphonic acid, methyl-, ethyl 1-methylbutyl ester (9CI)	InChI=1/C8H19O3P/c1-5-7-8(3)11-12(4,9)10-6-2/h8H,5-7H2,1-4H3		FR
253798639	2,2'-Bi-1H-pyrrole, 3,3',4,4',5,5'-hexabromo-1,1'-dimethyl-	InChI=1/C10H6Br6N2/c1-17-7(3(11)5(13)9(17)15)8-4(12)6(14)10(16)18(8)2/h1-2H3		FR
253798640	2,2'-Bi-1H-pyrrole, 3,3',4,4'-tetrabromo-5,5'-dichloro-1,1'-dimethyl-	InChI=1/C10H6Br4Cl2N2/c1-17-7(3(11)5(13)9(17)15)8-4(12)6(14)10(16)18(8)2/h1-2H3		FR
258825535	Dibenzothiophene, 2,3,4,7,8-pentachloro-	InChI=1/C12H3Cl5S/c13-6-1-4-5-2-8(15)10(16)11(17)12(5)18-9(4)3-7(6)14/h1-3H		FR
262378416	Tridecane, hexachloro-	InChI=1/C13H22Cl6/c14-12(15,16)10-8-6-4-2-1-3-5-7-9-11-13(17,18)19/h1-11H2		FR
276673315	Decane, decachloro-	InChI=1/C10H12Cl10/c1-2-3-4-5-6(11)7(12,13)8(14,15)9(16,17)10(18,19)20/h6H,2-5H2,1H3		FR
276673337	Undecane, decachloro-	InChI=1/C11H14Cl10/c1-2-3-4-5-6-7(12)8(13,14)9(15,16)10(17,18)11(19,20)21/h7H,2-6H2,1H3		FR
276673359	Dodecane, decachloro-	InChI=1/C12H16Cl10/c1-2-3-4-5-6-7-8(13)9(14,15)10(16,17)11(18,19)12(20,21)22/h8H,2-7H2,1H3		FR
276673360	Tetradecane, heptachloro-	InChI=1S/C14Cl7/c1-8(15)3-10(17)4-11(18)5-12(19)6-13(20)7-14(21)9(2)16	C(C(CC(CC(CC(CC(CC(C)Cl)Cl)Cl)Cl)Cl)Cl)(C)Cl	FR
276673382	Octachlorotetradecane	InChI=1S/C14H22Cl8/c15-11(9-13(17,18)19)7-5-3-1-2-4-6-8-12(16)10-14(20,21)22/h11-12H,1-10H2		FR
276673393	Tetradecane, nonachloro- (9CI)	InChI=1/C14H21Cl9/c1-2-3-4-5-6-7-8-9-10-11(15,16)12(17,18)13(19,20)14(21,22)23/h2-10H2,1H3		FR
276673406	Tetradecane, decachloro- (9CI)	InChI=1/C14H20Cl10/c1-2-3-4-5-6-7-8-9-10(15)11(16,17)12(18,19)13(20,21)14(22,23)24/h10H,2-9H2,1H3		FR
276673417	Pentadecane, octachloro-	InChI=1S/C15Cl8/c1-8(16)14(22)6-12(20)4-10(18)3-11(19)5-13(21)7-15(23)9(2)17	C(C(CC(CC(CC(CC(CC(C(C)Cl)Cl)Cl)Cl)Cl)Cl)Cl)(C)Cl	FR
276673428	Pentadecane, nonachloro- (9CI)	InChI=1/C15H23Cl9/c1-2-3-4-5-6-7-8-9-10-11-12(16,17)13(18,19)14(20,21)15(22,23)24/h2-11H2,1H3		FR
276673439	Pentadecane, decachloro- (9CI)	InChI=1/C15H22Cl10/c1-2-3-4-5-6-7-8-9-10-11(16)12(17,18)13(19,20)14(21,22)15(23,24)25/h11H,2-10H2,1H3		FR
276673440	Hexadecane, hexachloro- (9CI)	InChI=1/C16H28Cl6/c17-15(18,19)13-11-9-7-5-3-1-2-4-6-8-10-12-14-16(20,21)22/h1-14H2		FR
276673451	Hexadecane, octachloro- (9CI)	InChI=1/C16H26Cl8/c1-2-3-4-5-6-7-8-9-10-11-12-13(17)14(18,19)15(20,21)16(22,23)24/h13H,2-12H2,1H3		FR
276673462	Hexadecane, nonachloro- (9CI)	InChI=1/C16H25Cl9/c1-2-3-4-5-6-7-8-9-10-11-12-13(17,18)14(19,20)15(21,22)16(23,24)25/h2-12H2,1H3		FR
276673473	Hexadecane, decachloro- (9CI)	InChI=1/C16H24Cl10/c1-2-3-4-5-6-7-8-9-10-11-12(17)13(18,19)14(20,21)15(22,23)16(24,25)26/h12H,2-11H2,1H3		FR
297742100	2,3,5-Tribromo-6-(2,4-dibromophenoxy)phenol	InChI=1S/C12H5Br5O2/c13-5-1-2-9(6(14)3-5)19-12-8(16)4-7(15)10(17)11(12)18/h1-4,18H	OC1=C(OC2=C(Br)C=C(Br)C=C2)C(Br)=CC(Br)=C1Br	FR
318515149	Diazene, 1,2-bis(2-chlorophenyl)-, 1-oxide, (1Z)-	InChI=1/C12H8Cl2N2O/c13-9-5-1-3-7-11(9)15-16(17)12-8-4-2-6-10(12)14/h1-8H/b16-15-		FR
328268719	2,2'-Bi-1H-pyrrole, tribromotrichloro-1,1'-dimethyl-	InChI=1/C10H6Br3Cl3N2/c1-17-7(3(11)4(12)9(17)13)8-5(14)6(15)10(16)18(8)2/h1-2H3		FR
328268731	2,2'-Bi-1H-pyrrole, pentabromochloro-1,1'-dimethyl-	InChI=1/C10H6Br5ClN2/c1-17-7(3(11)4(12)9(17)14)8-6(16)5(13)10(15)18(8)2/h1-2H3		FR
342430368	Phenol, 5-chloro-2-(2,5-dichlorophenoxy)-	InChI=1/C12H7Cl3O2/c13-7-2-4-11(10(16)5-7)17-12-6-8(14)1-3-9(12)15/h1-6,16H		FR
344249214	Phenol, 2,5-dibromo-4-methyl-	InChI=1/C7H6Br2O/c1-4-2-6(9)7(10)3-5(4)8/h2-3,10H,1H3		FR
359407093	Cyclododecene, pentabromo-	InChI=1/C12H17Br5/c13-9-7-5-3-1-2-4-6-8-10(14)12(16,17)11(9)15/h10H,1-8H2		FR
359407173	Cyclododecadiene, tetrabromo-	InChI=1/C12H16Br4/c13-9-7-5-3-1-2-4-6-8-10(14)12(16)11(9)15/h1-8H2		FR
365493818	Cyclohexane, 1,2,3-tribromo-4,5,6-trichloro-	InChI=1/C6H6Br3Cl3/c7-1-2(8)4(10)6(12)5(11)3(1)9/h1-6H	ClC1C(Cl)C(Br)C(Br)C(Br)C1Cl	FR
374788542	Benzene, 1,5-dibromo-2-(2,4-dibromophenoxy)-3-methoxy-, monomethyl deriv.	InChI=1S/C14Br4O2/c1-7-9(16)3-4-11(13(7)18)20-14-10(17)5-8(15)6-12(14)19-2	C1(=CC(=CC(=C1OC2=CC=C(C(=C2Br)C)Br)Br)Br)OC	FR
400767002	2,2'-Bi-1H-pyrrole, 3,3',4,4',5-pentabromo-5'-chloro-1,1'-dimethyl-	InChI=1/C10H6Br5ClN2/c1-17-7(3(11)5(13)9(17)15)8-4(12)6(14)10(16)18(8)2/h1-2H3		FR
423767173	Benzoic acid, 2,3,4,5-tetrachloro-6-hydroxy-, 2,3,4,6-tetrachlorophenyl ester	InChI=1/C13H2Cl8O3/c14-2-1-3(15)12(10(21)5(2)16)24-13(23)4-6(17)7(18)8(19)9(20)11(4)22/h1,22H		FR
423767184	2,3,4,6-Tetrachlorophenyl 3,4,5-trichloro-2-hydroxybenzoate	InChI=1S/C13H3Cl7O3/c14-4-1-3(11(21)9(19)7(4)17)13(22)23-12-6(16)2-5(15)8(18)10(12)20/h1-2,21H	OC1=C(Cl)C(Cl)=C(Cl)C=C1C(=O)OC1=C(Cl)C(Cl)=C(Cl)C=C1Cl	FR
423767195	Benzoic acid, 2,3,4,5-tetrachloro-6-hydroxy-, 2,4,6-trichlorophenyl ester	InChI=1/C13H3Cl7O3/c14-3-1-4(15)12(5(16)2-3)23-13(22)6-7(17)8(18)9(19)10(20)11(6)21/h1-2,21H		FR
423767208	Benzoic acid, 3,4,5-trichloro-2-hydroxy-, 2,4,6-trichlorophenyl ester	InChI=1/C13H4Cl6O3/c14-4-1-7(16)12(8(17)2-4)22-13(21)5-3-6(15)9(18)10(19)11(5)20/h1-3,20H		FR
423767219	Benzoic acid, 3,4,5-trichloro-2-hydroxy-, 2,4-dichlorophenyl ester	InChI=1/C13H5Cl5O3/c14-5-1-2-9(7(15)3-5)21-13(20)6-4-8(16)10(17)11(18)12(6)19/h1-4,19H		FR
428442175	1,2'-Bi-1H-pyrrole, 2,3,3',4,4',5,5'-heptachloro-1'-methyl-	InChI=1/C9H3Cl7N2/c1-17-6(14)4(12)5(13)9(17)18-7(15)2(10)3(11)8(18)16/h1H3		FR
485842113	1,1'-Biphenyl, 2,2',3,4',5',6-hexabromo-, (1R)-	InChI=1/C12H4Br6/c13-6-1-2-7(14)12(18)11(6)5-3-9(16)10(17)4-8(5)15/h1-4H		FR
485842124	1,1'-Biphenyl, 2,2',3,4',5',6-hexabromo-, (1S)-	InChI=1/C12H4Br6/c13-6-1-2-7(14)12(18)11(6)5-3-9(16)10(17)4-8(5)15/h1-4H		FR
497106793	Benzene, 1,4-dibromo-2-(2,4-dibromophenoxy)-3-methoxy-	InChI=1/C13H8Br4O2/c1-18-12-8(15)3-4-9(16)13(12)19-11-5-2-7(14)6-10(11)17/h2-6H,1H3		FR
497106828	Benzene, 1,2,5-tribromo-3-(2,4-dibromophenoxy)-4-methoxy-	InChI=1S/C13H7Br5O2/c1-19-12-9(17)5-8(16)11(18)13(12)20-10-3-2-6(14)4-7(10)15/h2-5H,1H3	COC1=C(OC2=C(Br)C=C(Br)C=C2)C(Br)=C(Br)C=C1Br	FR
507486217	7H-Benz[5,6]indeno[1,2-a]phenanthrene, pentafluoro- (9CI)	InChI=1/C25H11F5/c26-18-10-14-8-13-7-11-3-1-2-4-12(11)9-17(13)19(14)15-5-6-16-21(20(15)18)23(28)25(30)24(29)22(16)27/h1-7,9-10H,8H2		FR
507486228	7H-Benz[5,6]indeno[1,2-a]pyrene, pentafluoro- (9CI)	InChI=1/C27H11F5/c28-23-16-6-5-15-19-14(8-13-7-11-3-1-2-4-12(11)9-17(13)19)10-18-20(15)21(16)22(25(30)24(18)29)26(31)27(23)32/h1-7,9-10H,8H2		FR
507486239	7H-Benz[5,6]indeno[1,2-a]phenanthrene, hexafluoro- (9CI)	InChI=1/C25H10F6/c26-20-14-6-5-13-17-15-8-11-4-2-1-3-10(11)7-12(15)9-16(17)21(27)22(28)18(13)19(14)23(29)25(31)24(20)30/h1-8H,9H2		FR
577992644	1,2'-Bi-1H-pyrrole, 2,3,3',4,4',5-hexachloro-1'-methyl-	InChI=1/C9H4Cl6N2/c1-16-2-3(10)4(11)9(16)17-7(14)5(12)6(13)8(17)15/h2H,1H3		FR
577992655	1,2'-Bi-1H-pyrrole, 2,3,3',4,5,5'-hexachloro-1'-methyl-	InChI=1/C9H4Cl6N2/c1-16-4(11)2-3(10)9(16)17-7(14)5(12)6(13)8(17)15/h2H,1H3		FR
577992666	1,2'-Bi-1H-pyrrole, 2,3,4,4',5,5'-hexachloro-1'-methyl-	InChI=1/C9H4Cl6N2/c1-16-4(2-3(10)7(16)13)17-8(14)5(11)6(12)9(17)15/h2H,1H3		FR
577992677	1,2'-Bi-1H-pyrrole, 2,3,3',4,4',5'-hexachloro-1'-methyl-	InChI=1/C9H4Cl6N2/c1-16-7(14)5(12)6(13)9(16)17-2-3(10)4(11)8(17)15/h2H,1H3		FR
577992688	1,2'-Bi-1H-pyrrole, 2,3,3',4',5,5'-hexachloro-1'-methyl-	InChI=1/C9H4Cl6N2/c1-16-8(15)5(12)6(13)9(16)17-4(11)2-3(10)7(17)14/h2H,1H3		FR
601523211	1,1,1,3,10,12,12,12-Octachlorododecane	InChI=1S/C12H18Cl8/c13-9(7-11(15,16)17)5-3-1-2-4-6-10(14)8-12(18,19)20/h9-10H,1-8H2	ClC(CCCCCCC(Cl)CC(Cl)(Cl)Cl)CC(Cl)(Cl)Cl	FR
601523233	1,1,1,3,8,10,10,10-Octachlorodecane	InChI=1S/C10H14Cl8/c11-7(5-9(13,14)15)3-1-2-4-8(12)6-10(16,17)18/h7-8H,1-6H2	ClC(CCCCC(Cl)CC(Cl)(Cl)Cl)CC(Cl)(Cl)Cl	FR
601523255	1,1,1,3,9,11,11,11-Octachloroundecane	InChI=1S/C11H16Cl8/c12-8(6-10(14,15)16)4-2-1-3-5-9(13)7-11(17,18)19/h8-9H,1-7H2	ClC(CCCCCC(Cl)CC(Cl)(Cl)Cl)CC(Cl)(Cl)Cl	FR
601523266	1,1,1,3,9,10-Hexachlorodecane	InChI=1S/C10H16Cl6/c11-7-9(13)5-3-1-2-4-8(12)6-10(14,15)16/h8-9H,1-7H2	ClCC(Cl)CCCCCC(Cl)CC(Cl)(Cl)Cl	FR
601523288	1,1,1,3,10,11-Hexachloroundecane	InChI=1S/C11H18Cl6/c12-8-10(14)6-4-2-1-3-5-9(13)7-11(15,16)17/h9-10H,1-8H2	ClCC(Cl)CCCCCCC(Cl)CC(Cl)(Cl)Cl	FR
602326294	Benzene, 1,3,4-tribromo-5-(2,4-dibromophenoxy)-2-methoxy-	InChI=1/C13H7Br5O2/c1-19-13-8(16)5-10(11(17)12(13)18)20-9-3-2-6(14)4-7(9)15/h2-5H,1H3		FR
627061976	Benzene, 1,2,4-trichloro-5-(2-methoxyphenoxy)-	InChI=1/C13H9Cl3O2/c1-17-11-4-2-3-5-12(11)18-13-7-9(15)8(14)6-10(13)16/h2-7H,1H3		FR
653573229	1,1,1-Trichloroundecane	InChI=1S/C11H21Cl3/c1-2-3-4-5-6-7-8-9-10-11(12,13)14/h2-10H2,1H3	CCCCCCCCCCC(Cl)(Cl)Cl	FR
653573230	1,1,1,2-Tetrachlorododecane	InChI=1S/C12H22Cl4/c1-2-3-4-5-6-7-8-9-10-11(13)12(14,15)16/h11H,2-10H2,1H3	CCCCCCCCCCC(Cl)C(Cl)(Cl)Cl	FR
678970155	(-)-alpha-Hexabromocyclododecane	InChI=1S/C12H18Br6/c13-7-1-2-8(14)10(16)5-6-12(18)11(17)4-3-9(7)15/h7-12H,1-6H2/t7-,8-,9+,10+,11-,12-/m1/s1	Br[C@H]1CC[C@@H](Br)[C@H](Br)CC[C@H](Br)[C@H](Br)CC[C@H]1Br	FR
678970166	(+)-beta-Hexabromocyclododecane	InChI=1S/C12H18Br6/c13-7-1-2-8(14)10(16)5-6-12(18)11(17)4-3-9(7)15/h7-12H,1-6H2/t7-,8-,9-,10+,11+,12-/m0/s1	Br[C@H]1CC[C@H](Br)[C@H](Br)CC[C@H](Br)[C@H](Br)CC[C@@H]1Br	FR
678970177	(+)-gamma-Hexabromocyclododecane	InChI=1S/C12H18Br6/c13-7-1-2-8(14)10(16)5-6-12(18)11(17)4-3-9(7)15/h7-12H,1-6H2/t7-,8-,9-,10+,11-,12+/m1/s1	Br[C@H]1CC[C@H](Br)[C@H](Br)CC[C@@H](Br)[C@H](Br)CC[C@H]1Br	FR
695162164	Dodecane, trichloro- (9CI)	InChI=1/C12H23Cl3/c1-2-3-4-5-6-7-8-9-10-11-12(13,14)15/h2-11H2,1H3		FR
695162175	Tridecane, trichloro- (9CI)	InChI=1/C13H25Cl3/c1-2-3-4-5-6-7-8-9-10-11-12-13(14,15)16/h2-12H2,1H3		FR
727738810	Benzene, 1,2,3,4-tetrachloro-5-(2,5-dichlorophenoxy)-	InChI=1S/C12H4Cl6O/c13-5-1-2-6(14)8(3-5)19-9-4-7(15)10(16)12(18)11(9)17/h1-4H		FR
727738956	3,3',4,4',5,5'-Hexachlorodiphenyl ether	InChI=1S/C12H4Cl6O/c13-7-1-5(2-8(14)11(7)17)19-6-3-9(15)12(18)10(16)4-6/h1-4H	ClC1=CC(OC2=CC(Cl)=C(Cl)C(Cl)=C2)=CC(Cl)=C1Cl	FR
753012269	Benzene, 1,2-dibromo-4-(2,4-dibromophenoxy)-5-methoxy-	InChI=1/C13H8Br4O2/c1-18-12-5-8(15)9(16)6-13(12)19-11-3-2-7(14)4-10(11)17/h2-6H,1H3		FR
800409578	Phenanthrene, 3,9,10-trichloro-	InChI=1/C14H7Cl3/c15-8-5-6-11-12(7-8)9-3-1-2-4-10(9)13(16)14(11)17/h1-7H		FR
800409589	Fluoranthene, 2,10-dichloro-	InChI=1/C16H8Cl2/c17-10-7-9-3-1-4-11-12-5-2-6-14(18)16(12)13(8-10)15(9)11/h1-8H		FR
855255504	1,1'-Biphenyl, 3,3',5,5'-tetrabromo-2,2'-dimethoxy-	InChI=1/C14H10Br4O2/c1-19-13-9(3-7(15)5-11(13)17)10-4-8(16)6-12(18)14(10)20-2/h3-6H,1-2H3		FR
860302336	Firemaster 550	InChI=1S/C15H12Br4O2/c1-15(2,7-3-9(16)13(20)10(17)4-7)8-5-11(18)14(21)12(19)6-8/h3-6,20-21H,1-2H3		FR
865306214	1,1,1,3,8,9-Hexachlorononane	InChI=1S/C9H14Cl6/c10-6-8(12)4-2-1-3-7(11)5-9(13,14)15/h7-8H,1-6H2	ClCC(Cl)CCCCC(Cl)CC(Cl)(Cl)Cl	FR
865306225	1,1,1,3,11,12-Hexachlorododecane	InChI=1S/C12H20Cl6/c13-9-11(15)7-5-3-1-2-4-6-10(14)8-12(16,17)18/h10-11H,1-9H2	ClCC(Cl)CCCCCCCC(Cl)CC(Cl)(Cl)Cl	FR
865306236	1,1,1,3,12,13-Hexachlorotridecane	InChI=1S/C13H22Cl6/c14-10-12(16)8-6-4-2-1-3-5-7-11(15)9-13(17,18)19/h11-12H,1-10H2	ClCC(Cl)CCCCCCCCC(Cl)CC(Cl)(Cl)Cl	FR
865306247	1,1,1,3,11,13,13,13-Octachlorotridecane	InChI=1S/C13H20Cl8/c14-10(8-12(16,17)18)6-4-2-1-3-5-7-11(15)9-13(19,20)21/h10-11H,1-9H2	ClC(CCCCCCCC(Cl)CC(Cl)(Cl)Cl)CC(Cl)(Cl)Cl	FR
865306269	1,1,1,3,12,14,14,14-Octachlorotetradecane	InChI=1S/C14H22Cl8/c15-11(9-13(17,18)19)7-5-3-1-2-4-6-8-12(16)10-14(20,21)22/h11-12H,1-10H2	ClC(CCCCCCCCC(Cl)CC(Cl)(Cl)Cl)CC(Cl)(Cl)Cl	FR
872371465	[1,1'-Biphenyl]-2-ol, 2',4,4',6-tetrabromo-	InChI=1/C12H6Br4O/c13-6-1-2-8(9(15)3-6)12-10(16)4-7(14)5-11(12)17/h1-5,17H		FR
873956957	1,2'-Bi-1H-pyrrole, 2,3,3',4,4',5,5'-heptabromo-1'-methyl-	InChI=1/C9H3Br7N2/c1-17-6(14)4(12)5(13)9(17)18-7(15)2(10)3(11)8(18)16/h1H3		FR
874116300	1,2'-Bi-1H-pyrrole, hexabromochloro-1'-methyl-	InChI=1/C9H3Br6ClN2/c1-17-6(14)3(11)5(13)9(17)18-7(15)2(10)4(12)8(18)16/h1H3		FR
878049060	Cyclododecane, 1,2,5,6,9,10-hexabromo-, (1R,2S,5R,6R,9S,10S)-rel-	InChI=1/C12H18Br6/c13-7-1-2-8(14)10(16)5-6-12(18)11(17)4-3-9(7)15/h7-12H,1-6H2/t7-,8+,9-,10-,11+,12+		FR
878049071	Cyclododecane, 1,2,5,6,9,10-hexabromo-, (1R,2S,5S,6S,9R,10R)-rel-	InChI=1/C12H18Br6/c13-7-1-2-8(14)10(16)5-6-12(18)11(17)4-3-9(7)15/h7-12H,1-6H2/t7-,8-,9-,10+,11+,12+		FR
890302871	1,2,4,5,9,10-Hexachlorodecane	InChI=1S/C10H16Cl6/c11-5-7(13)2-1-3-9(15)10(16)4-8(14)6-12/h7-10H,1-6H2	ClCC(Cl)CCCC(Cl)C(Cl)CC(Cl)CCl	FR
890302882	Decane, 1,2,4,5,6,9,10-heptachloro-	InChI=1/C10H15Cl7/c11-4-6(13)1-2-8(15)10(17)9(16)3-7(14)5-12/h6-10H,1-5H2		FR
890302893	Decane, 2,3,4,5,6,7,8,9-octachloro-	InChI=1/C10H14Cl8/c1-3(11)5(13)7(15)9(17)10(18)8(16)6(14)4(2)12/h3-10H,1-2H3	CC(Cl)C(Cl)C(Cl)C(Cl)C(Cl)C(Cl)C(Cl)C(C)Cl	FR
890302906	1,2,3,4,5,6,7,8,9-Nonachlorodecane	InChI=1S/C10H13Cl9/c1-3(12)5(14)7(16)9(18)10(19)8(17)6(15)4(13)2-11/h3-10H,2H2,1H3	CC(Cl)C(Cl)C(Cl)C(Cl)C(Cl)C(Cl)C(Cl)C(Cl)CCl	FR
891787056	2,2'-Bi-1H-pyrrole, tribromodichloro-1,1'-dimethyl-	InChI=1/C10H7Br3Cl2N2/c1-16-3-4(11)5(12)8(16)9-6(14)7(15)10(13)17(9)2/h3H,1-2H3		FR
898553612	Bicyclo[2.2.1]hept-5-ene-2-methanol, 1,4,5,6,7,7-hexachloro-3-methylene-, 2-(hydrogen sulfate)	InChI=1/C9H6Cl6O4S/c1-3-4(2-19-20(16,17)18)8(13)6(11)5(10)7(3,12)9(8,14)15/h4H,1-2H2,(H,16,17,18)		FR
914670385	Benzene, 1,3,5-tribromo-2-(2,4-dibromophenoxy)-4-methoxy-	InChI=1/C13H7Br5O2/c1-19-12-8(16)5-9(17)13(11(12)18)20-10-3-2-6(14)4-7(10)15/h2-5H,1H3		FR
932393061	Phenol, 2-bromo-4-octyl-6-(4-octylphenoxy)-	InChI=1/C28H41BrO2/c1-3-5-7-9-11-13-15-23-17-19-25(20-18-23)31-27-22-24(21-26(29)28(27)30)16-14-12-10-8-6-4-2/h17-22,30H,3-16H2,1-2H3		FR
932393196	Phenol, 2-chloro-6-methoxy-4-nonyl-	InChI=1/C16H25ClO2/c1-3-4-5-6-7-8-9-10-13-11-14(17)16(18)15(12-13)19-2/h11-12,18H,3-10H2,1-2H3		FR
932393210	Phenol, 2,3,6-trichloro-5-methoxy-4-nonyl-	InChI=1/C16H23Cl3O2/c1-3-4-5-6-7-8-9-10-11-12(17)13(18)15(20)14(19)16(11)21-2/h20H,3-10H2,1-2H3		FR
932393221	Phenol, 2-bromo-6-methoxy-4-nonyl-	InChI=1/C16H25BrO2/c1-3-4-5-6-7-8-9-10-13-11-14(17)16(18)15(12-13)19-2/h11-12,18H,3-10H2,1-2H3		FR
932393232	Phenol, 6-bromo-2-chloro-3-methoxy-4-nonyl-	InChI=1/C16H24BrClO2/c1-3-4-5-6-7-8-9-10-12-11-13(17)15(19)14(18)16(12)20-2/h11,19H,3-10H2,1-2H3		FR
932393254	Phenol, 2,6-dibromo-3-methoxy-4-nonyl-	InChI=1/C16H24Br2O2/c1-3-4-5-6-7-8-9-10-12-11-13(17)15(19)14(18)16(12)20-2/h11,19H,3-10H2,1-2H3		FR
932393265	Phenol, 2,5-dibromo-6-chloro-3-methoxy-4-nonyl-	InChI=1/C16H23Br2ClO2/c1-3-4-5-6-7-8-9-10-11-12(17)14(19)15(20)13(18)16(11)21-2/h20H,3-10H2,1-2H3		FR
932393276	Phenol, 2,3,6-tribromo-5-methoxy-4-nonyl-	InChI=1/C16H23Br3O2/c1-3-4-5-6-7-8-9-10-11-12(17)13(18)15(20)14(19)16(11)21-2/h20H,3-10H2,1-2H3		FR
932393287	Benzene, 1-chloro-3-methoxy-5-nonyl-2-(4-nonylphenoxy)-	InChI=1/C31H47ClO2/c1-4-6-8-10-12-14-16-18-26-20-22-28(23-21-26)34-31-29(32)24-27(25-30(31)33-3)19-17-15-13-11-9-7-5-2/h20-25H,4-19H2,1-3H3		FR
932393301	Benzene, 1,2,4-trichloro-5-methoxy-6-nonyl-3-(4-nonylphenoxy)-	InChI=1/C31H45Cl3O2/c1-4-6-8-10-12-14-16-18-24-20-22-25(23-21-24)36-31-28(33)27(32)26(30(35-3)29(31)34)19-17-15-13-11-9-7-5-2/h20-23H,4-19H2,1-3H3		FR
932393323	Benzene, 1-bromo-3-methoxy-5-nonyl-2-(4-nonylphenoxy)-	InChI=1/C31H47BrO2/c1-4-6-8-10-12-14-16-18-26-20-22-28(23-21-26)34-31-29(32)24-27(25-30(31)33-3)19-17-15-13-11-9-7-5-2/h20-25H,4-19H2,1-3H3		FR
932393345	Benzene, 1-bromo-3-chloro-4-methoxy-5-nonyl-2-(4-nonylphenoxy)-	InChI=1/C31H46BrClO2/c1-4-6-8-10-12-14-16-18-25-20-22-27(23-21-25)35-31-28(32)24-26(30(34-3)29(31)33)19-17-15-13-11-9-7-5-2/h20-24H,4-19H2,1-3H3		FR
932393367	Benzene, 1,3-dibromo-4-methoxy-5-nonyl-2-(4-nonylphenoxy)-	InChI=1/C31H46Br2O2/c1-4-6-8-10-12-14-16-18-25-20-22-27(23-21-25)35-31-28(32)24-26(30(34-3)29(31)33)19-17-15-13-11-9-7-5-2/h20-24H,4-19H2,1-3H3		FR
932396888	Phenol, 2,?-dichloro-4-nonyl-	InChI=1S/C15HCl2O/c1-2-3-4-5-6-7-8-9-12-10-14(17)15(18)11-13(12)16/h18H	C1=C(C(=CC(=C1CCCCCCCCC)Cl)O[H])Cl	FR
932396899	Phenol, 2-bromochloro-4-nonyl-	InChI=1/C15H22BrClO/c1-2-3-4-5-6-7-8-9-12-10-11-13(18)14(16)15(12)17/h10-11,18H,2-9H2,1H3		FR
932396902	Phenol, 2,?-dibromo-4-nonyl-	InChI=1S/C15HBr2O/c1-2-3-4-5-6-7-8-9-12-10-14(17)15(18)11-13(12)16/h18H	C1=C(C(=CC(=C1CCCCCCCCC)Br)O[H])Br	FR
940867732	Phosphorothioic acid, O,O-dimethyl O-(3,4,5,6-tetrachloro-2-pyridinyl) ester	InChI=1/C7H6Cl4NO3PS/c1-13-16(17,14-2)15-7-5(10)3(8)4(9)6(11)12-7/h1-2H3		FR
940867754	Phosphorodithioic acid, O,S-dimethyl O-(3,4,5,6-tetrachloro-2-pyridinyl) ester	InChI=1/C7H6Cl4NO2PS2/c1-13-15(16,17-2)14-7-5(10)3(8)4(9)6(11)12-7/h1-2H3		FR
942505364	1,1'-Biphenyl, 2,2',3,4,4',5,5',6-octabromo-	InChI=1S/C12H2Br8/c13-4-2-6(15)5(14)1-3(4)7-8(16)10(18)12(20)11(19)9(7)17/h1-2H		FR
955955530	1,1'-Biphenyl, 2,2',3,3',6,6'-hexabromo-	InChI=1S/C12H4Br6/c13-5-1-3-7(15)11(17)9(5)10-6(14)2-4-8(16)12(10)18/h1-4H		FR
955955552	1,1'-Biphenyl, 2,2',3,4,4',6'-hexabromo-	InChI=1S/C12H4Br6/c13-5-3-8(15)10(9(16)4-5)6-1-2-7(14)12(18)11(6)17/h1-4H		FR
955955563	1,1'-Biphenyl, 2,2',3,3',5,6,6'-heptabromo-	InChI=1S/C12H3Br7/c13-4-1-2-5(14)10(17)8(4)9-11(18)6(15)3-7(16)12(9)19/h1-3H		FR
955955574	1,1'-Biphenyl, 2,2',3,3',4,6,6'-heptabromo-	InChI=1S/C12H3Br7/c13-4-1-2-5(14)10(17)8(4)9-6(15)3-7(16)11(18)12(9)19/h1-3H		FR
1006693486	Phenanthrene, 1,9-dichloro-	InChI=1/C14H8Cl2/c15-13-7-3-6-10-9-4-1-2-5-11(9)14(16)8-12(10)13/h1-8H		FR
1006693500	Benz[a]anthracene, 7,11-dibromo-	InChI=1S/C18H10Br2/c19-17-7-3-6-13-16(17)10-15-12-5-2-1-4-11(12)8-9-14(15)18(13)20/h1-10H		FR
1013432295	Benzene, 1,5-dibromo-2-methoxy-4-(2,4,5-tribromophenoxy)-	InChI=1/C13H7Br5O2/c1-19-11-5-13(10(18)3-8(11)16)20-12-4-7(15)6(14)2-9(12)17/h2-5H,1H3		FR
1047662269	1,2'-Bi-1H-pyrrole, hexabromo-1'-methyl-	InChI=1/C9H4Br6N2/c1-16-2-3(10)4(11)9(16)17-7(14)5(12)6(13)8(17)15/h2H,1H3		FR
1047662270	1,2'-Bi-1H-pyrrole, pentabromo-1'-methyl-	InChI=1/C9H5Br5N2/c1-15-3-2-4(10)9(15)16-7(13)5(11)6(12)8(16)14/h2-3H,1H3		FR
1047662281	1,2'-Bi-1H-pyrrole, pentabromodichloro-1'-methyl-	InChI=1/C9H3Br5Cl2N2/c1-17-6(13)2(10)3(11)9(17)18-7(14)4(12)5(15)8(18)16/h1H3		FR
1047662292	1,2'-Bi-1H-pyrrole, tetrabromodichloro-1'-methyl-	InChI=1/C9H4Br4Cl2N2/c1-16-2-3(10)4(11)9(16)17-7(13)5(12)6(14)8(17)15/h2H,1H3		FR
1047662305	1,2'-Bi-1H-pyrrole, tetrabromochloro-1'-methyl-	InChI=1/C9H5Br4ClN2/c1-15-3-2-4(10)9(15)16-7(13)5(11)6(12)8(16)14/h2-3H,1H3		FR
1047662327	1,2'-Bi-1H-pyrrole, tetrabromo-1'-methyl-	InChI=1/C9H6Br4N2/c1-14-4-2-3-5(14)15-8(12)6(10)7(11)9(15)13/h2-4H,1H3		FR
1047662350	1,2'-Bi-1H-pyrrole, tribromochloro-1'-methyl-	InChI=1/C9H6Br3ClN2/c1-14-4-2-3-5(14)15-8(12)6(10)7(11)9(15)13/h2-4H,1H3		FR
1047665542	1,2'-Bi-1H-pyrrole, pentabromochloro-1'-methyl-	InChI=1/C9H4Br5ClN2/c1-16-2-3(10)4(11)9(16)17-7(14)5(12)6(13)8(17)15/h2H,1H3		FR
1049143830	Phenol, 4-(2,5-dichlorophenoxy)-	InChI=1/C12H8Cl2O2/c13-8-1-6-11(14)12(7-8)16-10-4-2-9(15)3-5-10/h1-7,15H		FR
1051387757	Benzene, dibromomethoxyphenoxy-, pentabromo deriv.	InChI=1S/C13Br5O2/c1-19-13-7(14)2-3-10(12(13)18)20-6-4-8(15)11(17)9(16)5-6	C1=C(C(=C(C=C1OC2=CC=C(C(=C2Br)OC)Br)Br)Br)Br	FR
1068659482	1,4-Methanobenzocyclooctene, 7,8-dibromo-1,2,3,4,11,11-hexachloro-1,4,4a,5,6,7,8,9,10,10a-decahydro-, (1R,4S,4aS,7R,8R,10aR)-rel-	InChI=1/C13H12Br2Cl6/c14-7-3-1-5-6(2-4-8(7)15)12(19)10(17)9(16)11(5,18)13(12,20)21/h5-8H,1-4H2/t5-,6+,7-,8-,11-,12+/m1/s1		FR
1075110938	1,1'-Biphenyl, 4'-bromo-2,3',4,5-tetrachloro-	InChI=1/C12H5BrCl4/c13-8-2-1-6(3-10(8)15)7-4-11(16)12(17)5-9(7)14/h1-5H		FR
1075110949	1,1'-Biphenyl, 4'-bromo-2,3,3',4-tetrachloro-	InChI=1/C12H5BrCl4/c13-8-3-1-6(5-10(8)15)7-2-4-9(14)12(17)11(7)16/h1-5H		FR
1075110961	1,1'-Biphenyl, 4'-bromo-3,3',4,5-tetrachloro-	InChI=1/C12H5BrCl4/c13-8-2-1-6(3-9(8)14)7-4-10(15)12(17)11(16)5-7/h1-5H		FR
1075110994	1,1'-Biphenyl, 4-bromo-3,3',4',5,5'-pentachloro-	InChI=1/C12H4BrCl5/c13-11-7(14)1-5(2-8(11)15)6-3-9(16)12(18)10(17)4-6/h1-4H		FR
1084889519	Octabromotrimethylphenyl indane	InChI=1S/C18H12Br8/c1-17(2)5-18(3,6-4-7(19)11(21)14(24)10(6)20)9-8(17)12(22)15(25)16(26)13(9)23/h4H,5H2,1-3H3	CC1(C)CC(C)(c2c1c(Br)c(Br)c(Br)c2Br)c1cc(Br)c(Br)c(Br)c1Br	FR
1138137004	1H-Xanthene, 2,5,8-tribromo-4a-(bromomethyl)-2,3,4,4a,9,9a-hexahydro-1,1-dimethyl-, (2S,4aS,9aS)-	InChI=1/C16H18Br4O/c1-15(2)12-7-9-10(18)3-4-11(19)14(9)21-16(12,8-17)6-5-13(15)20/h3-4,12-13H,5-8H2,1-2H3/t12-,13-,16+/m0/s1		FR
1138155802	2,2'-Bi-1H-pyrrole, tetrabromochloro-1,1'-dimethyl-	InChI=1/C10H7Br4ClN2/c1-16-3-4(11)5(12)8(16)9-7(15)6(13)10(14)17(9)2/h3H,1-2H3		FR
1185773709	Benzene, 1,3,5-tribromo-2-(2,4-dibromo-5-methoxyphenoxy)-	InChI=1/C13H7Br5O2/c1-19-11-5-12(8(16)4-7(11)15)20-13-9(17)2-6(14)3-10(13)18/h2-5H,1H3		FR
1185773710	Benzene, 1,3,5-tribromo-2-(2,5-dibromo-4-methoxyphenoxy)-	InChI=1/C13H7Br5O2/c1-19-11-4-8(16)12(5-7(11)15)20-13-9(17)2-6(14)3-10(13)18/h2-5H,1H3		FR
1185773721	Benzene, 1,4-dibromo-2-methoxy-5-(2,4,5-tribromophenoxy)-	InChI=1/C13H7Br5O2/c1-19-11-4-10(18)13(5-9(11)17)20-12-3-7(15)6(14)2-8(12)16/h2-5H,1H3		FR
1187084372	Cyclooctane, 1,2,5,6-tetrabromo-, (1R,2R,5S,6S)-	InChI=1/C8H12Br4/c9-5-1-2-6(10)8(12)4-3-7(5)11/h5-8H,1-4H2/t5-,6+,7-,8+		FR
1187084383	Cyclooctane, 1,2,5,6-tetrabromo-, (1R,2R,5R,6R)-	InChI=1/C8H12Br4/c9-5-1-2-6(10)8(12)4-3-7(5)11/h5-8H,1-4H2/t5-,6-,7-,8-/m1/s1		FR
1203703950	1H-Xanthene, 2,7-dibromo-4a-(bromomethyl)-2,3,4,4a,9,9a-hexahydro-1,1-dimethyl-	InChI=1/C16H19Br3O/c1-15(2)13-8-10-7-11(18)3-4-12(10)20-16(13,9-17)6-5-14(15)19/h3-4,7,13-14H,5-6,8-9H2,1-2H3		FR
1203703961	1H-Xanthene, 2,5,7-tribromo-4a-(bromomethyl)-2,3,4,4a,9,9a-hexahydro-1,1-dimethyl-	InChI=1/C16H18Br4O/c1-15(2)12-6-9-5-10(18)7-11(19)14(9)21-16(12,8-17)4-3-13(15)20/h5,7,12-13H,3-4,6,8H2,1-2H3		FR
1215285941	1,4-Methanobenzocyclooctene, dibromo-1,2,3,4,11,11-hexachloro-1,4,4a,5,6,7,8,9,10,10a-decahydro-	InChI=1/C13H12Br2Cl6/c14-9-5-3-1-2-4-6-10(9,15)12(19)8(17)7(16)11(9,18)13(12,20)21/h1-6H2		FR
1222468407	SDP (almost certainly is s-DP - syn dechlorane +; 135821-03-3)	InChI=1S/C18H12Cl12/c19-9-10(20)15(25)7-3-4-8-6(2-1-5(7)13(9,23)17(15,27)28)14(24)11(21)12(22)16(8,26)18(14,29)30/h5-8H,1-4H2/t5-,6+,7+,8-,13-,14+,15+,16-	C1CC2C(CCC3C1C4(C(=C(C3(C4(Cl)Cl)Cl)Cl)Cl)Cl)C5(C(=C(C2(C5(Cl)Cl)Cl)Cl)Cl)Cl	FR
1232836484	Cyclohexane, 1,2-dibromo-4-[(1R)-1,2-dibromoethyl]-, (1R,2R,4S)-rel-	InChI=1/C8H12Br4/c9-4-8(12)5-1-2-6(10)7(11)3-5/h5-8H,1-4H2/t5-,6+,7+,8-/m0/s1		FR
1232836495	Cyclohexane, 1,2-dibromo-4-[(1R)-1,2-dibromoethyl]-, (1S,2S,4R)-rel-	InChI=1/C8H12Br4/c9-4-8(12)5-1-2-6(10)7(11)3-5/h5-8H,1-4H2/t5-,6+,7+,8+/m1/s1		FR
1245946706	Benzene, 1,5-dibromo-3-methoxy-2-(2,4,5-tribromophenoxy)-	InChI=1/C13H7Br5O2/c1-19-12-3-6(14)2-10(18)13(12)20-11-5-8(16)7(15)4-9(11)17/h2-5H,1H3		FR
1245946728	Benzene, 1,2,4-tribromo-3-methoxy-5-(2,4,6-tribromophenoxy)-	InChI=1/C13H6Br6O2/c1-20-13-10(18)6(15)4-9(11(13)19)21-12-7(16)2-5(14)3-8(12)17/h2-4H,1H3		FR
1254976389	1,1'-Biphenyl, 2,2',3,3',4,5,6,6'-octabromo-	InChI=1S/C12H2Br8/c13-3-1-2-4(14)7(15)5(3)6-8(16)10(18)12(20)11(19)9(6)17/h1-2H		FR
1263915349	1,1'-Biphenyl, 4'-bromo-2,3,3',4,5-pentachloro-	InChI=1/C12H4BrCl5/c13-7-2-1-5(3-8(7)14)6-4-9(15)11(17)12(18)10(6)16/h1-4H		FR
1298088944	1H-Indene, 1,2,5-trichloro-2,3-dihydro-	InChI=1/C9H7Cl3/c10-6-1-2-7-5(3-6)4-8(11)9(7)12/h1-3,8-9H,4H2		FR
1339947840	Benzene, methoxydiphenoxy-, pentabromo deriv. C19 H11 Br5 O	InChI=1S/C19Br5O3/c1-25-17-7-11(3-5-13(17)21)27-19-9-15(23)18(8-16(19)24)26-10-2-4-12(20)14(22)6-10	C1(=CC(=C(C=C1OC2=CC(=C(C=C2)Br)Br)Br)OC3=CC(=C(C=C3)Br)OC)Br	FR
1376142607	Diazene, 1-(2-chlorophenyl)-2-phenyl-, 1-oxide, (1Z)-	InChI=1/C12H9ClN2O/c13-11-8-4-5-9-12(11)15(16)14-10-6-2-1-3-7-10/h1-9H/b15-14-		FR
1376142629	Diazene, 1-(2-chlorophenyl)-2-phenyl-, 2-oxide, (1Z)-	InChI=1/C12H9ClN2O/c13-11-8-4-5-9-12(11)14-15(16)10-6-2-1-3-7-10/h1-9H/b15-14-		FR
1376142641	Diazene, 1-(3-chlorophenyl)-2-phenyl-, 1-oxide, (1Z)-	InChI=1/C12H9ClN2O/c13-10-5-4-8-12(9-10)15(16)14-11-6-2-1-3-7-11/h1-9H/b15-14-		FR
1376142663	Diazene, 1-(3-chlorophenyl)-2-phenyl-, 2-oxide, (1Z)-	InChI=1/C12H9ClN2O/c13-10-5-4-6-11(9-10)14-15(16)12-7-2-1-3-8-12/h1-9H/b15-14-		FR
1376142721	Diazene, 1-(2,3-dichlorophenyl)-2-phenyl-, 1-oxide, (1Z)-	InChI=1/C12H8Cl2N2O/c13-10-7-4-8-11(12(10)14)16(17)15-9-5-2-1-3-6-9/h1-8H/b16-15-		FR
1376142754	Diazene, 1-(2-chlorophenyl)-2-(3-chlorophenyl)-, 1-oxide, (1Z)-	InChI=1/C12H8Cl2N2O/c13-9-4-3-5-10(8-9)15-16(17)12-7-2-1-6-11(12)14/h1-8H/b16-15-		FR
1376142787	Diazene, 1-(2-chlorophenyl)-2-(3-chlorophenyl)-, 2-oxide, (1Z)-	InChI=1/C12H8Cl2N2O/c13-9-4-3-5-10(8-9)16(17)15-12-7-2-1-6-11(12)14/h1-8H/b16-15-		FR
1376142801	Diazene, 1-(2,3-dichlorophenyl)-2-phenyl-, 2-oxide, (1Z)-	InChI=1/C12H8Cl2N2O/c13-10-7-4-8-11(12(10)14)15-16(17)9-5-2-1-3-6-9/h1-8H/b16-15-		FR
1376142823	Diazene, 1-(2,4-dichlorophenyl)-2-phenyl-, 1-oxide, (1Z)-	InChI=1/C12H8Cl2N2O/c13-9-6-7-12(11(14)8-9)16(17)15-10-4-2-1-3-5-10/h1-8H/b16-15-		FR
1376142845	Diazene, 1-(2-chlorophenyl)-2-(4-chlorophenyl)-, 1-oxide, (1Z)-	InChI=1/C12H8Cl2N2O/c13-9-5-7-10(8-6-9)15-16(17)12-4-2-1-3-11(12)14/h1-8H/b16-15-		FR
1376142867	Diazene, 1-(2-chlorophenyl)-2-(4-chlorophenyl)-, 2-oxide, (1Z)-	InChI=1/C12H8Cl2N2O/c13-9-5-7-10(8-6-9)16(17)15-12-4-2-1-3-11(12)14/h1-8H/b16-15-		FR
1376142890	Diazene, 1-(2,4-dichlorophenyl)-2-phenyl-, 2-oxide, (1Z)-	InChI=1/C12H8Cl2N2O/c13-9-6-7-12(11(14)8-9)15-16(17)10-4-2-1-3-5-10/h1-8H/b16-15-		FR
1376142925	Diazene, 1-(2,5-dichlorophenyl)-2-phenyl-, 1-oxide, (1Z)-	InChI=1/C12H8Cl2N2O/c13-9-6-7-11(14)12(8-9)16(17)15-10-4-2-1-3-5-10/h1-8H/b16-15-		FR
1376142958	Diazene, 1-(2,5-dichlorophenyl)-2-phenyl-, 2-oxide, (1Z)-	InChI=1/C12H8Cl2N2O/c13-9-6-7-11(14)12(8-9)15-16(17)10-4-2-1-3-5-10/h1-8H/b16-15-		FR
1376142981	Diazene, 1-(2,6-dichlorophenyl)-2-phenyl-, 1-oxide, (1Z)-	InChI=1/C12H8Cl2N2O/c13-10-7-4-8-11(14)12(10)16(17)15-9-5-2-1-3-6-9/h1-8H/b16-15-		FR
1376143019	Diazene, 1-(2,6-dichlorophenyl)-2-phenyl-, 2-oxide, (1Z)-	InChI=1/C12H8Cl2N2O/c13-10-7-4-8-11(14)12(10)15-16(17)9-5-2-1-3-6-9/h1-8H/b16-15-		FR
1376143064	Diazene, 1-(3,4-dichlorophenyl)-2-phenyl-, 1-oxide, (1Z)-	InChI=1/C12H8Cl2N2O/c13-11-7-6-10(8-12(11)14)16(17)15-9-4-2-1-3-5-9/h1-8H/b16-15-		FR
1376143097	Diazene, 1-(3-chlorophenyl)-2-(4-chlorophenyl)-, 1-oxide, (1Z)-	InChI=1/C12H8Cl2N2O/c13-9-4-6-11(7-5-9)15-16(17)12-3-1-2-10(14)8-12/h1-8H/b16-15-		FR
1376143122	Diazene, 1-(3-chlorophenyl)-2-(4-chlorophenyl)-, 2-oxide, (1Z)-	InChI=1/C12H8Cl2N2O/c13-9-4-6-12(7-5-9)16(17)15-11-3-1-2-10(14)8-11/h1-8H/b16-15-		FR
1376143155	Diazene, 1-(3,4-dichlorophenyl)-2-phenyl-, 2-oxide, (1Z)-	InChI=1/C12H8Cl2N2O/c13-11-7-6-9(8-12(11)14)15-16(17)10-4-2-1-3-5-10/h1-8H/b16-15-		FR
1376143188	Diazene, 1-(3,5-dichlorophenyl)-2-phenyl-, 1-oxide, (1Z)-	InChI=1/C12H8Cl2N2O/c13-9-6-10(14)8-12(7-9)16(17)15-11-4-2-1-3-5-11/h1-8H/b16-15-		FR
1376143213	Diazene, 1-(3,5-dichlorophenyl)-2-phenyl-, 2-oxide, (1Z)-	InChI=1/C12H8Cl2N2O/c13-9-6-10(14)8-11(7-9)15-16(17)12-4-2-1-3-5-12/h1-8H/b16-15-		FR
1376143268	Diazene, 1-(2-chlorophenyl)-2-(2,3-dichlorophenyl)-, 2-oxide, (1Z)-	InChI=1/C12H7Cl3N2O/c13-8-4-1-2-6-10(8)16-17(18)11-7-3-5-9(14)12(11)15/h1-7H/b17-16-		FR
1376143291	Diazene, 1-(2-chlorophenyl)-2-(2,3-dichlorophenyl)-, 1-oxide, (1Z)-	InChI=1/C12H7Cl3N2O/c13-8-4-1-2-7-11(8)17(18)16-10-6-3-5-9(14)12(10)15/h1-7H/b17-16-		FR
1376143326	Diazene, 1-(2-chlorophenyl)-2-(2,4-dichlorophenyl)-, 2-oxide, (1Z)-	InChI=1/C12H7Cl3N2O/c13-8-5-6-12(10(15)7-8)17(18)16-11-4-2-1-3-9(11)14/h1-7H/b17-16-		FR
1376143359	Diazene, 1-(2-chlorophenyl)-2-(2,4-dichlorophenyl)-, 1-oxide, (1Z)-	InChI=1/C12H7Cl3N2O/c13-8-5-6-11(10(15)7-8)16-17(18)12-4-2-1-3-9(12)14/h1-7H/b17-16-		FR
1376143382	Diazene, 1-(2-chlorophenyl)-2-(2,5-dichlorophenyl)-, 2-oxide, (1Z)-	InChI=1/C12H7Cl3N2O/c13-8-5-6-10(15)12(7-8)17(18)16-11-4-2-1-3-9(11)14/h1-7H/b17-16-		FR
1376143417	Diazene, 1-(2-chlorophenyl)-2-(2,5-dichlorophenyl)-, 1-oxide, (1Z)-	InChI=1/C12H7Cl3N2O/c13-8-5-6-9(14)11(7-8)16-17(18)12-4-2-1-3-10(12)15/h1-7H/b17-16-		FR
1376143440	Diazene, 1-(2-chlorophenyl)-2-(2,6-dichlorophenyl)-, 2-oxide, (1Z)-	InChI=1/C12H7Cl3N2O/c13-8-4-1-2-7-11(8)16-17(18)12-9(14)5-3-6-10(12)15/h1-7H/b17-16-		FR
1376143473	Diazene, 1-(2-chlorophenyl)-2-(2,6-dichlorophenyl)-, 1-oxide, (1Z)-	InChI=1/C12H7Cl3N2O/c13-8-4-1-2-7-11(8)17(18)16-12-9(14)5-3-6-10(12)15/h1-7H/b17-16-		FR
1376143508	Diazene, 1-(3-chlorophenyl)-2-(2,3-dichlorophenyl)-, 2-oxide, (1Z)-	InChI=1/C12H7Cl3N2O/c13-8-3-1-4-9(7-8)16-17(18)11-6-2-5-10(14)12(11)15/h1-7H/b17-16-		FR
1376143531	Diazene, 1-(3-chlorophenyl)-2-(2,3-dichlorophenyl)-, 1-oxide, (1Z)-	InChI=1/C12H7Cl3N2O/c13-8-3-1-4-9(7-8)17(18)16-11-6-2-5-10(14)12(11)15/h1-7H/b17-16-		FR
[truncated: 17,778 more rows]

## Sheet: Table S4
Table S4. Top 500 substances from the Anal/Poll and BIOL/Occur searches
Anal/Poll search full list			BIOL occurrence search - Full list			Anal/Poll search reduced list			BIOL occurrence search - reduced list
CASRN	total counts	chem or common name	CASRN	total counts	chem or common name	CASRN	total counts	chem or common name	CASRN	total counts	chem or common name	DTXSID
7439921	6224	LEAD	7440702	375810	CALCIUM	7439921	6224	LEAD	7440508	141123	Copper	DTXSID2023985
7440439	4692	CADMIUM	50997	331225	D-Glucose	7440439	4692	CADMIUM	7439954	139359	Magnesium	DTXSID0049658
7440508	4433	Copper	57885	203280	Cholest-5-en-3-ol (3 )-	7440508	4433	Copper	10102439	127347	Nitric oxide	DTXSID1020938
7440666	4051	ZINC	7782447	203193	Oxygen	7440473	3487	Chromium	7439965	90497	Manganese	DTXSID2024169
7440473	3487	Chromium	9004108	194350	Insulin	7440382	3404	ARSENIC	124389	82595	Carbon dioxide	DTXSID4027028
7440382	3404	ARSENIC	7440097	180522	POTASSIUM	7439976	3317	MERCURY	7440439	82544	Cadmium	DTXSID1023940
7439976	3317	MERCURY	7727379	157980	Nitrogen	7440020	2995	Nickel	7722841	79827	Hydrogen peroxide	DTXSID2020715
7440020	2995	Nickel	7440235	144723	SODIUM	71432	2574	Benzene	7439921	73043	Lead & Lead Compounds	DTXSID00872421
7439896	2733	Iron	7439896	140863	Iron	108883	2506	Benzene, methyl-	50215	69145	Lactic acid	DTXSID7023192
71432	2574	Benzene	7440666	134093	ZINC	7439965	2496	Manganese	58220	64974	Testosterone	DTXSID8022371
108883	2506	Benzene, methyl-	7723140	127773	PHOSPHORUS	7446095	2455	Sulfur dioxide	14797558	53255	Nitrate	DTXSID5024217
7439965	2496	Manganese	7440508	120693	Copper	10102440	2343	Nitrogen dioxide	50237	53208	Hydrocortisone	DTXSID7020714
7446095	2455	Sulfur dioxide	7439954	120649	MAGNESIUM	630080	2319	Carbon monoxide	14265442	52080	Phosphate	DTXSID7039672
10102440	2343	Nitrogen dioxide	64175	116319	Ethanol	124389	2208	Carbon dioxide	15663271	49131	Cisplatin	DTXSID4024983
630080	2319	Carbon monoxide	10102439	108963	Nitrogen oxide	50328	2137	Benzo a pyrene	7440020	46728	Nickel	DTXSID2020925
124389	2208	Carbon dioxide	9054891	94216	Superoxide Dismutase	92524	2043	1,1 -Biphenyl	23214928	43022	Doxorubicin	DTXSID8021480
50328	2137	Benzo a pyrene	56655	92718	Adenosine 5 -(tetrahydrogen triphosphate)	129000	1973	Pyrene	7664417	42716	Ammonia	DTXSID0023872
92524	2043	1,1 -Biphenyl	56860	89108	L-Glutamic acid	91203	1945	Naphthalene	85721331	42482	Ciprofloxacin	DTXSID8022824
129000	1973	Pyrene	50282	78417	Estra-1,3,5(10)-triene-3,17-diol (17.beta.)-	85018	1887	Phenanthrene	7440575	42361	Gold	DTXSID3064697
91203	1945	Naphthalene	7439965	77737	Manganese	206440	1825	Fluoranthene	7440473	42101	Chromium	DTXSID3031022
85018	1887	Phenanthrene	70188	77284	Glutathione	120127	1769	Anthracene	50022	41681	Dexamethasone	DTXSID3020384
206440	1825	Fluoranthene	60275	76425	4H-Imidazol-4-one, 2-amino-1,5-dihydro-1-methyl-	56553	1678	Benz a anthracene	7782492	40848	Selenium	DTXSID9021261
120127	1769	Anthracene	9000866	76395	Aminotransferase, alanine	218019	1670	Chrysene	14798039	40565	Ammonium	DTXSID5043974
56553	1678	Benz a anthracene	50817	75755	L-Ascorbic acid	7664417	1640	Ammonia	1403663	40436	Gentamicin	DTXSID5034642
218019	1670	Chrysene	7440440	75130	CARBON	58899	1615	Cyclohexane, 1,2,3,4,5,6-hexachloro-, (1a,2a,3B,4a,5a,6B)-(lindane)	7704349	40069	Sulfur	DTXSID9034941
7664417	1640	Ammonia	9001789	72320	Phosphatase, alkaline	10028156	1576	Ozone	7429905	38772	Aluminum	DTXSID3040273
58899	1615	Cyclohexane, 1,2,3,4,5,6-hexachloro-, (1a,2a,3B,4a,5a,6B)-	57136	71869	Urea	50293	1571	p,p'-DDT	7439976	38636	Mercury & Mercury Compounds	DTXSID00872426
10028156	1576	Ozone	7440439	70401	CADMIUM	11104931	1537	Nitrogen oxide	7440484	34022	Cobalt	DTXSID1031040
50293	1571	Benzene, 1,1'-(2,2,2-trichloroethylidene)bis 4-chloro-	9001052	69382	Catalase	207089	1523	Benzo(k)fluoranthene	69534	33837	Ampicillin	DTXSID4022602
11104931	1537	Terbufos	60924	69264	Adenosine, cyclic 3',5'-(hydrogen phosphate)	205992	1503	Benzo(b)fluoranthene	60548	33603	Tetracycline	DTXSID7023645
207089	1523	Benzo(k)fluoranthene	9000979	69054	Aminotransferase, aspartate	191242	1484	Benzo(ghi)perylene	7440382	32794	Arsenic	DTXSID4023886
7440702	1512	CALCIUM	57103	68682	Hexadecanoic acid	7440484	1476	Cobalt	50782	32401	Aspirin	DTXSID5020108
205992	1503	Benzo(b)fluoranthene	57501	68590	.alpha.-D-Glucopyranoside, .beta.-D-fructofuranosyl	86737	1474	9H-Fluorene	7440224	32267	Silver	DTXSID4024305
50000	1498	Formaldehyde	124389	67077	Carbon dioxide	74828	1461	Methane	51218	32166	5-Fluorouracil	DTXSID2020634
191242	1484	Benzo(ghi)perylene	51412	65955	1,2-Benzenediol, 4-(2-amino-1-hydroxyethyl)-	72559	1431	DDE	33069624	31954	Paclitaxel	DTXSID9023413
7440484	1476	Cobalt	9003990	65050	Peroxidase	2921882	1428	Chlorpyrifos	50180	30387	Cyclophosphamide	DTXSID5020364
86737	1474	9H-Fluorene	51616	63323	Dopamine	7429905	1428	ALUMINUM	57272	28763	Morphine	DTXSID9023336
74828	1461	Methane	7439921	62292	LEAD	100414	1355	Benzene, ethyl-	59865133	27999	Cyclosporin A	DTXSID0020365
72559	1431	DDE	56871	62113	L-Lysine	193395	1324	Indeno 1,2,3-cd pyrene	114078	27278	Erythromycin	DTXSID4022991
2921882	1428	Chlorpyrifos	74793	61515	L-Arginine	53703	1300	Dibenz(a,h)anthracene	59052	27088	Methotrexate	DTXSID4020822
7429905	1428	ALUMINUM	9005258	60189	Starch	7439954	1280	MAGNESIUM	78706	26507	Linalool	DTXSID7025502
100414	1355	Benzene, ethyl-	7722841	60176	Hydrogen peroxide	83329	1255	Acenaphthylene, 1,2-dihydro-	80568	26391	alpha-Pinene	DTXSID4026501
193395	1324	Indeno 1,2,3-cd pyrene	60184	59762	L-Tyrosine	262124	1231	Dibenzo-p-dioxin	56757	26320	Chloramphenicol	DTXSID7020265
53703	1300	Dibenz(a,h)anthracene	112801	59553	9-Octadecenoic acid (Z)-	72548	1174	p,p'-DDD	1404906	26228	Vancomycin	DTXSID0042664
7439954	1280	MAGNESIUM	50679	59028	Serotonin	1912249	1141	1,3,5-Triazine-2,4-diamine, 6-chloro-N-ethyl-N'-(1-methylethyl)-	79094	25352	Propionic acid	DTXSID8025961
83329	1255	Acenaphthylene, 1,2-dihydro-	60333	57848	9,12-Octadecadienoic acid (Z,Z)-	121755	1126	Butanedioic acid, [(dimethoxyphosphinothioyl)thio]-, diethylester	138863	24693	Limonene	DTXSID2029612
7440097	1237	POTASSIUM	56451	57559	L-Serine	319846	1125	alpha-Hexachlorocyclohexane	87445	24403	beta-Caryophyllene	DTXSID8024739
262124	1231	Dibenzo-p-dioxin	50215	57466	Propanoic acid, 2-hydroxy-	132649	1123	Dibenzofuran	58082	24275	Caffeine	DTXSID0020232
72548	1174	p,p'-DDD	7647145	57405	Sodium chloride	95476	1106	Benzene, 1,2-dimethyl-	1333740	24153	Hydrogen	DTXSID9029643
1912249	1141	1,3,5-Triazine-2,4-diamine, 6-chloro-N-ethyl-N'-(1-methylethyl)-	58220	56748	Androst-4-en-3-one, 17-hydroxy-, (17 )-	208968	1089	Acenaphthylene	69727	23856	Salicylic acid	DTXSID7026368
7440235	1140	SODIUM	542789	55785	1,3-Propanedial	10102439	1081	Nitrogen oxide	74828	23802	Methane	DTXSID8025545
121755	1126	Butanedioic acid, [(dimethoxyphosphinothioyl)thio]-, diethylester	9001609	55482	Dehydrogenase, lactate	106423	1080	Benzene, 1,4-dimethyl-	61336	23633	Penicillin G	DTXSID5046934
319846	1125	alpha-Hexachlorocyclohexane	7732185	55358	Water	333415	1051	Diazinon	37517285	23344	Amikacin	DTXSID3022586
132649	1123	Dibenzofuran	57830	54729	Progesterone	319857	1043	beta-Hexachlorocyclohexane	13292461	23015	Rifampicin	DTXSID6021244
95476	1106	Benzene, 1,2-dimethyl-	57114	53827	Octadecanoic acid	7440622	1015	Vanadium	64221869	22617	Imipenem	DTXSID2023143
7440440	1092	CARBON	56406	52701	Glycine	108383	995	Benzene, 1,3-dimethyl-	72558828	22609	Ceftazidime	DTXSID5022770
208968	1089	Acenaphthylene	56848	50395	L-Aspartic acid	60515	974	Dimethoate	149917	22447	Gallic acid	DTXSID0020650
10102439	1081	Nitrogen oxide	64197	49621	Acetic acid	79016	952	Ethene, trichloro-	7440213	22430	Silicon	DTXSID0051441
106423	1080	Benzene, 1,4-dimethyl-	63683	48384	L-Methionine	298000	925	Parathion methyl	127913	21239	beta-Pinene	DTXSID7027049
333415	1051	Diazinon	52904	47870	L-Cysteine	60571	923	Dieldrin	7440326	21204	Titanium	DTXSID3047764
319857	1043	beta-Hexachlorocyclohexane	56417	47689	L-Alanine	108952	917	Phenol	9004619	20799	Hyaluronic acid	DTXSID7046750
7440622	1015	Vanadium	71001	47311	L-Histidine	14798039	892	AMMONIUM	1214397	20746	N-Benzyladenine	DTXSID7032630
108383	995	Benzene, 1,3-dimethyl-	63912	46810	L-Phenylalanine	31508006	892	2',3,4,4',5'-PCB	153184	20736	Rutin	DTXSID3022326
7723140	983	PHOSPHORUS	147853	46766	L-Proline	67663	875	Methane, trichloro-	108952	20667	Phenol	DTXSID5021124
118741	982	Benzene, hexachloro-	61905	46663	L-Leucine	309002	868	Aldrin	101000000	20482
60515	974	Dimethoate	50237	46124	Hydrocortisone	35065271	857	2,4,5,2',4',5'-PCB	123353	20362	Myrcene	DTXSID6025692
79016	952	Ethene, trichloro-	16887006	45765	CHLORIDE ION	127184	850	Ethene, tetrachloro-	52391	20221	Aldosterone	DTXSID7022419
298000	925	Parathion methyl	72195	45638	L-Threonine	7440611	844	Uranium	83465	19996	beta-Sitosterol	DTXSID5022481
60571	923	Dieldrin	506321	45232	5,8,11,14-Eicosatetraenoic acid	80057	835	Phenol, 4,4 -(1-methylethylidene)bis-	57921	19893	Streptomycin A	DTXSID4023597
67641	922	2-Propanone	14797558	44783	NITRATE	56382	828	Parathion	63527526	19755	Cefotaxime	DTXSID6022761
7727379	922	Nitrogen	14265442	43645	PHOSPHATE	35065293	827	2,2',3,4,4',5,5'-Heptachlorobiphenyl	103902	19741	Acetaminophen	DTXSID2020006
108952	917	Phenol	9001927	42808	Proteinase from B. Subtilis	7782492	825	Selenium	74851	19656	Ethylene	DTXSID1026378
14798039	892	Methomyl	73223	42417	L-Tryptophan	62737	823	Phosphoric acid, 2,2-dichloroethenyl dimethyl ester	7440428	19074	Boron	DTXSID3023922
31508006	892	2,2',5,5'-PCB	9002679	41752	Luteinizing Hormone	7440360	817	ANTIMONY	8064902	19029	Trimethoprim/sulfamethoxazole	DTXSID0032233
67663	875	Methane, trichloro-	67763966	39869	Insulin-like growth factor I	100425	806	Benzene, ethenyl-	50328	18404	Benzo(a)pyrene	DTXSID2020139
309002	868	Aldrin	72184	39776	L-Valine	319868	803	delta-Hexachlorocyclohexane	141786	18335	Ethyl acetate	DTXSID1022001
35065271	857	2,3,3',4,4',5-Hexachlorobiphenyl	9013665	39495		122145	801	Fenitrothion	98555	18326	alpha-Terpineol	DTXSID5026625
127184	850	Ethene, tetrachloro-	7440020	39202	Nickel	35065282	793	2,3,4,2',4',5'-PCB	14808798	17985	Sulfate	DTXSID3042425
7440611	844	Uranium	15663271	38929	Cisplatin	76448	788	Heptachlor	657249	17979	Metformin	DTXSID2023270
80057	835	Phenol, 4,4 -(1-methylethylidene)bis-	9002726	37997	Growth hormone	789026	785	o,p'-DDT	50362	17784	Cocaine	DTXSID2038443
56382	828	Parathion	56122	37574	Butanoic acid, 4-amino-	7440393	784	BARIUM	470826	17731	1,8-Cineol	DTXSID4020616
35065293	827	1,2,3,4,7,8-Hexachlorodibenzo-p-dioxin	9004346	37344	Cellulose	7783064	776	Hydrogen sulfide	7439987	17643	Molybdenum	DTXSID1024207
7782492	825	Selenium	329900756	37308		63252	765	1-Naphthalenol, methylcarbamate	94757	17613	2,4-Dichlorophenoxyacetic acid	DTXSID0020442
62737	823	Phosphoric acid, 2,2-dichloroethenyl dimethyl ester	479618	37241	CHLOROPHYLL A	959988	761	a-Endosulfan	53861	17611	1-(p-Chlorobenzoyl)-5-methoxy-2-methyl-Indole-3-acetic acid	DTXSID9020740
7440360	817	ANTIMONY	463401	36977	9,12,15-Octadecatrienoic acid, (Z,Z,Z)-	37680732	759	2,4,5,2',5'-PCB	86873	17532	1-Naphthaleneacetic acid	DTXSID8020915
100425	806	Benzene, ethenyl-	57487	36919	D-Fructose	52315078	757	Cypermethrin	73384595	17249	Ceftriaxone	DTXSID0022773
319868	803	delta-Hexachlorocyclohexane	146480366	36344		10045973	752	CESIUM 137	26787780	17109	Amoxicillin	DTXSID3037044
122145	801	Fenitrothion	73325	36343	L-Isoleucine	52918635	752	Decamethrin	9003398	17004	Polyvinylpyrrolidone	DTXSID0025941
35065282	793	Octachlorodibenzofuran	77929	36264	1,2,3-Propanetricarboxylic acid, 2-hydroxy-	1746016	743	2,3,7,8-TCDD	99876	16842	p-Cymene	DTXSID3026645
76448	788	Heptachlor	51843	35984	ACETYLCHOLINE	35693993	731	2,2',5,5'-PCB	630080	16534	Carbon monoxide	DTXSID5027273
789026	785	o,p'-DDT	544638	35856	Tetradecanoic acid	7704349	728	SULFUR	7553562	16145	Iodine	DTXSID7034672
7440393	784	BARIUM	12408025	35677	-	1563662	724	Carbofuran	67685	16103	Dimethyl sulfoxide	DTXSID2021735
7783064	776	Hydrogen sulfide	7664417	35251	Ammonia	7012375	724	2,4,4'-PCB	7439932	16101	Lithium	DTXSID5036761
63252	765	1-Naphthalenol, methylcarbamate	50022	34991	Dexamethasone	72208	713	Endrin	99854	15928	gamma-Terpinene	DTXSID6041210
959988	761	a-Endosulfan	7440473	34880	Chromium	14797558	710	NITRATE	7683592	15887	Isoproterenol	DTXSID4023175
37680732	759	2,4-Oxazolidinedione, 3-(3,5-dichlorophenyl)-5-ethenyl-5-methyl-	50812378	34864		122349	700	1,3,5-Triazine-2,4-diamine, 6-chloro-N,N'-diethyl-	33419420	15788	Etoposide	DTXSID5023035
52315078	757	1,2,3,6,7,8-Hexachlorodibenzo-p-dioxin	14798039	34742	AMMONIUM	33213659	698	Beta-Endosulfan	9005656	15787	Polysorbate 80	DTXSID0021175
10045973	752	CESIUM 137	56859	34713	L-Glutamine	84742	682	1,2-Benzenedicarboxylic acid, dibutyl ester	105000000	15783
52918635	752	Dibenzofuran, 2,3,4,6,7,8-hexachloro-	51434	34639	1,2-Benzenediol, 4- 1-hydroxy-2-(methylamino)ethyl -, (R)-	117817	678	1,2-Benzenedicarboxylic acid, bis(2-ethylhexyl) ester	562743	15762	4-Methyl-1-(propan-2-yl)cyclohex-3-en-1-ol	DTXSID4044824
1746016	743	2,3,7,8-TCDD	363246	34540	Prosta-5,13-dien-1-oic acid, 11,15-dihydroxy-9-oxo-, (5Z,11.alpha.,13E,15S)-	75092	669	Methane, dichloro-	50293	15534	DDT	DTXSID4020375
35693993	731	Pendimethalin	56815	34522	1,2,3-Propanetriol	1330207	650	Benzene, dimethyl-	60004	15428	Ethylenediaminetetraacetic acid	DTXSID6022977
7704349	728	SULFUR	9002624	34090		56235	649	Methane, tetrachloro-	151213	15377	Sodium dodecyl sulfate	DTXSID1026031
1563662	724	Carbofuran	7439976	34031	MERCURY	10024972	642	Nitrous oxide	96036032	15304	Meropenem	DTXSID7045526
7012375	724	2,4,4'-PCB	85721331	33724	Ciprofloxacin	7440326	639	Titanium	108883	15201	Toluene	DTXSID7021360
72208	713	Endrin	7782492	33699	Selenium	3268879	632	Octachlorodibenzo-p-dioxin	79925	15014	Camphene	DTXSID8026488
14797558	710	Benzeneacetic acid, a-methyl-4-(2-methylpropyl)-	7704349	33202	SULFUR	7440246	629	STRONTIUM	6753986	14889	alpha-Humalene	DTXSID30858793
122349	700	1,3,5-Triazine-2,4-diamine, 6-chloro-N,N'-diethyl-	635654	33130	21H-Biline-8,12-dipropanoic acid, 2,17-diethenyl-1,10,19,22,23,24-hexahydro-3,7,13,18-tetramethyl-1,19-dioxo-	32598144	609	1,1'-Biphenyl, 2,3,3',4,4'-pentachloro-	92524	14844	Biphenyl	DTXSID4020161
33213659	698	2,4,5,2',5'-PCB	1403663	32825	GENTAMICIN	7782505	608	Chlorine	10028156	14780	Ozone	DTXSID0021098
84742	682	1,2-Benzenedicarboxylic acid, dibutyl ester	169494853	32619	Leptin	1024573	600	Heptachlor epoxide	10540291	14775	Tamoxifen	DTXSID1034187
117817	678	1,2-Benzenedicarboxylic acid, bis(2-ethylhexyl) ester	9002680	32568	Follicle stimulating hormone	51207319	598	2,3,7,8-Tetrachlorodibenzofuran	88040237	14679	Cefepime	DTXSID70873208
75092	669	Methane, dichloro-	7429905	32326	ALUMINUM	723466	591	Benzenesulfonamide, 4-amino-N-(5-methyl-3-isoxazolyl)-	439145	14617	Diazepam	DTXSID4020406
1330207	650	Benzene, dimethyl-	9001621	31445	Lipase, triacylglycerol	14808798	580	SULFATE	61477961	14409	Piperacillin	DTXSID2023482
56235	649	Methane, tetrachloro-	7440575	31365	Gold	52645531	576	Permethrin	115000000	14116
7732185	643	Water	23214928	31301	5,12-Naphthacenedione, 10-[(3-amino-2,3,6-trideoxy-a-L-l*y*xo-hexopyranosyl)oxy]-7,8,9,10-tetrahydro-6,8,11-trihydroxy-	82657043	576	Bifenthrin	18323449	13914	Clindamycin	DTXSID2022836
10024972	642	Nitrous oxide	51489	30696	L-Tyrosine, o-(4-hydroxy-3,5-diiodophenyl)-3,5-diiodo-	39001020	575	Octachlorodibenzofuran	7440246	13864	Strontium	DTXSID3024312
7440326	639	Titanium	62229509	30320	Epidermal growth factor	110543	569	Hexane	16561298	13860	12-O-Tetradecanoylphorbol-13-acetate	DTXSID5023798
64175	633	Ethanol	51456	30212	1H-Imidazole-4-ethanamine	40321764	569	1,2,3,7,8-PENTACHLORODIBENZO-P-DIOXIN	525666	13817	Propranolol	DTXSID6023525
3268879	632	Octachlorodibenzo-p-dioxin	25322683	29944	Poly(oxy-1,2-ethanediyl), α-hydro- -hydroxy-	51630581	568	Fenvalerate	1139306	13444	(-)Carophyllene oxide	DTXSID4051586
7440246	629	STRONTIUM	7631869	29661	Silica	35822469	565	1,2,3,4,6,7,8-Heptchlorodibenzo-p-dioxin	71432	13347	Benzene	DTXSID3039242
32598144	609	1,2,3,4,6,7,8-Heptchlorodibenzo-p-dioxin	9005792	29409	Glycogen	10265926	562	Methamidphos	95058814	13283	Gemcitabine	DTXSID3040487
7782505	608	Chlorine	69932	29376	1H-Purine-2,6,8(3H)-trione, 7,9-dihydro-	57117314	560	Dibenzofuran, 2,3,4,7,8-pentachloro-	15687271	13263	Ibuprofen	DTXSID5020732
1024573	600	Heptachlor epoxide	7440484	29306	Cobalt	10043922	558	Radon	7782505	13223	Chlorine	DTXSID1020273
51207319	598	Dibenzofuran, 2,3,4,7,8-pentachloro-	63423	29261	D-Glucose, 4-O-.beta.-D-galactopyranosyl-	101848	555	Benzene, 1,1'-oxybis-	2078548	13164	Propofol	DTXSID6023523
723466	591	Benzenesulfonamide, 4-amino-N-(5-methyl-3-isoxazolyl)-	1406184	28542	AQUASOL E	7439987	548	Molybdenum	16984488	13076	Fluoride	DTXSID9049617
67561	588	Methanol	59234	28291	D-Galactose	57681	543	Benzenesulfonamide, 4-amino-N-(4,6-dimethyl-2-pyrimidinyl)-	3387415	13027	Sabinen	DTXSID70863164
75070	588	Acetaldehyde	58640	28187	Adenosine 5 -(trihydrogen diphosphate)	57653857	543	1,2,3,6,7,8-Hexachlorodibenzo-p-dioxin	57227	12956	Vincristine	DTXSID1032278
14808798	580	CHLORIDE ION	69534	27412	4-Thia-1-azabicyclo[3.2.0]heptane-2-carboxylic acid, 6-[(aminophenylacetyl)amino]-3,3-dimethyl-7-oxo, [2s-[2α,5α,6 (s*)	32598133	542	3,3',4,4'-PCB	586629	12898	Terpinolene	DTXSID0027222
52645531	576	Metalaxyl	117395	27346	4H-1-Benzopyran-4-one, 2-(3,4-dihydroxyphenyl)-3,5,7-trihydroxy-	55389	541	Fenthion	52539	12892	(+/-)-Verapamil	DTXSID9041152
82657043	576	Dimethomorph	60548	26733	Tetracycline	57117416	540	Dibenzofuran, 1,2,3,7,8-pentachloro-	53032	12653	Prednisone	DTXSID4021185
39001020	575	Cypermethrin	51218	26554	2,4(1H,3H)-Pyrimidinedione, 5-fluoro-	7440315	539	TIN	7440064	12549	Platinum	DTXSID9064681
110543	569	Hexane	50782	26471	Benzoic acid, 2-(acetyloxy)-	39227286	537	1,2,3,4,7,8-Hexachlorodibenzo-p-dioxin	97530	12512	Eugenol	DTXSID9020617
40321764	569	1,1'-Biphenyl, 2,3',4,4',5,5'-hexachloro-	7440382	26332	ARSENIC	67562394	537	Dibenzofuran, 1,2,3,4,6,7,8-heptachloro-	564250	12400	Doxycycline	DTXSID0037653
51630581	568	3,3',4,4',5-PENTACHLOROBIPHENYL	9000811	26170		70648269	536	Dibenzofuran, 1,2,3,4,7,8-hexachloro-	52868	12387	Haloperidol	DTXSID4034150
35822469	565	2,4,4'-Tribromodiphenyl ether	1306065	25965	Hydroxylapatite (Ca5(OH)(PO4)3)	950378	534	Methidathion	58899	12386	Lindane	DTXSID2020686
10265926	562	Methamidphos	6893023	25891	Liothyronine	38380084	534	2,3,3',4,4',5-Hexachlorobiphenyl	7440393	12339	Barium	DTXSID8023894
57117314	560	Cyhalothrin	57272	25857	Morphinan-3,6-diol, 7,8-didehydro-4,5-epoxy-17-methyl- (5.alpha.,6.alpha.)-	108907	532	Benzene, chloro-	7783064	12241	Hydrogen sulfide	DTXSID4024149
10043922	558	Radon	373499	24957	PALMITOLEIC ACID	563122	531	Ethion	9001085	12175	Esterase, choline	DTXSID8093784
101848	555	Benzene, 1,1'-oxybis-	50180	24633	2H-1,3,2-Oxazaphosphorin-2-amine, N,N-bis(2-chloroethyl)tetrahydro-, 2-oxide	71556	529	Ethane, 1,1,1-trichloro-	32986564	12172	Tobramycin	DTXSID8023680
7439987	548	Molybdenum	33069624	24596	Paclitaxel	85721331	528	Ciprofloxacin	41575944	12002	Carboplatin	DTXSID3046742
57681	543	Benzenesulfonamide, 4-amino-N-(4,6-dimethyl-2-pyrimidinyl)-	59303	24441	Folic acid	5598130	523	Chlorpyrifos Methyl	50566	11853	Oxytocin	DTXSID8048361
57653857	543	Fluvalinate d-isomer	6217545	24364	Docosahexaenoic acid	57117449	523	Dibenzofuran, 1,2,3,6,7,8-hexachloro-	2921882	11828	Chlorpyrifos	DTXSID4020458
32598133	542	2,2',3,3',4,4',5,5'-PCB	50226	24287	Corticosterone	19408743	518	1,2,3,7,8,9-HEXACHLORODIBENZO-P-DIOXIN	506263	11713	Gamolenic acid	DTXSID7046170
55389	541	Fenthion	59865133	24283	Cyclosporin A	84662	515	1,2-Benzenedicarboxylic acid, diethyl ester	106241	11495	(2E)-3,7-Dimethyl-2,6-octadien-1-ol	DTXSID8026727
57117416	540	Cyfluthrin	9001778	23334		1031078	515	Endosulfan sulfate	78110380	11467	Aztreonam	DTXSID0022640
7440315	539	TIN	107926	22953	Butanoic acid	57465288	511	3,3',4,4',5-PENTACHLOROBIPHENYL	79902639	11404	Simvastatin	DTXSID0023581
39227286	537	Permethrin	114078	22924	Erythromycin	23103982	507	Pirimicarb	124196	11397	Nonanal	DTXSID9021639
67562394	537	2,3,4,4',5-Pentachlorobiphenyl	80568	22480	Bicyclo 3.1.1 hept-2-ene, 2,6,6-trimethyl-	39515418	506	Fenpropathrin	7446095	11374	Sulfur dioxide	DTXSID6029672
70648269	536	Cyproconazole	67561	22335	Methanol	79572	504	2-Naphthacenecarboxamide, 4-(dimethylamino)-1,4,4a,5,5a,6,11,12a-octahydro-3,5,6,10,12,12a-hexahydroxy-6-methyl-1,11-di	738705	11328	Trimethoprim	DTXSID3023712
950378	534	Methidathion	10417944	22190	Eicosapentaenoic acid	192972	503	Benzo(e)pyrene	67663	11327	Chloroform	DTXSID1020306
38380084	534	Fenvalerate	78706	22129	1,6-Octadien-3-ol, 3,7-dimethyl-	5436431	503	2,2',4,4'-Tetrabromodiphenyl ether	507700	11289	dl-Borneol	DTXSID3052143
108907	532	Benzene, chloro-	87514	21826	1H-Indole-3-acetic acid	55673897	501	1,2,3,4,7,8,9-HEPTACHLORODIBENZOFURAN	83905015	11289	Azithromycin	DTXSID8030760
563122	531	Ethion	9046279	21778		60851345	497	Dibenzofuran, 2,3,4,6,7,8-hexachloro-	134500000	11146
71556	529	Ethane, 1,1,1-trichloro-	58617	21757	Adenosine	7440224	496	Silver	111273	11099	1-Hexanol	DTXSID8021931
85721331	528	Tetraconazole	56757	21611	Acetamide, 2,2-dichloro-N-[2-hydroxy-1-(hydroxymethyl)-2-(4-nitrophenyl)ethyl]-, [R-(R*,R*)]-	72918219	495	1,2,3,7,8,9-HEXACHLORODIBENZOFURAN	60128	11059	2-Phenylethanol	DTXSID9026342
303479	527	Ochratoxin A	7440224	21558	Silver	298022	493	Phorate	137586	10989	Lidocaine	DTXSID1045166
5598130	523	Chlorpyrifos Methyl	9001632	21485		93106606	487	Enrofloxacin	327979	10965	Chlorogenic acid	DTXSID3024786
57117449	523	Triflumizole	127173	21342	Propanoic acid, 2-oxo-	138261413	480	Imidacloprid	91203	10927	Naphthalene	DTXSID8020913
19408743	518	Oxamyl	7235407	21074	.beta.,.beta.-Carotene	60548	479	Tetracycline	521186	10925	5alpha-Dihydrotestosterone	DTXSID9022364
84662	515	1,2-Benzenedicarboxylic acid, diethyl ester	59052	21016	L-Glutamic acid, N- 4- (2,4-diamino-6-pteridinyl)methyl methylamino benzoyl -	7440291	473	Thorium	147944	10898	Cytarabine	DTXSID3022877
1031078	515	Endosulfan sulfate	70473	20947	L-Asparagine	60348609	473	2,2',4,4',5-Pentabromodiphenyl ether	99865	10891	alpha-Terpinene	DTXSID9041237
57465288	511	Buprofezin	138863	20872	Cyclohexene, 1-methyl-4-(1-methylethenyl)-	32774166	472	3,4,5,3',4',5'-PCB	82419361	10890	Ofloxacin	DTXSID3041085
23103982	507	1,1'-Biphenyl, 2,3,3',4,4'-pentachloro-	54115	20837	Pyridine, 3-(1-methyl-2-pyrrolidinyl)-, (S)-	1897456	469	1,3-Benzenedicarbonitrile, 2,4,5,6-tetrachloro-	76222	10883	Camphor	DTXSID5030955
39515418	506	2,2',3,4',5,5',6-Heptachlorobiphenyl	58866	20496	D-Xylose	15972608	469	Alachlor	25953199	10814	Cefazolin	DTXSID2022753
79572	504	2-Naphthacenecarboxamide, 4-(dimethylamino)-1,4,4a,5,5a,6,11,12a-octahydro-3,5,6,10,12,12a-hexahydroxy-6-methyl-1,11-di	21293298	20344	2,4-Pentadienoic acid, 5-(1-hydroxy-2,6,6-trimethyl-4-oxo-2-cyclohexen-1-yl)-3-methyl-, [S-(Z,E)]- (9CI)	57837191	468	Metalaxyl	483761	10810	(+)-d-Cadinene	DTXSID70858792
192972	503	Benzo(e)pyrene	1404906	20302	VANCOMYCIN	87865	466	Phenol, pentachloro-	35607660	10678	Cefoxitin	DTXSID1022764
5436431	503	2,2',4,4'-Tetrabromodiphenyl ether	87445	20271	Bicyclo 7.2.0 undec-4-ene, 4,11,11-trimethyl-8-methylene-, 1R-(1R*,4E,9S*) -	29232937	465	Pirimiphos-methyl	7440622	10622	Vanadium	DTXSID2040282
55673897	501	Dibenzofuran, 1,2,3,4,6,7,8-heptachloro-	58082	20247	1H-Purine-2,6-dione, 3,7-dihydro-1,3,7-trimethyl-	10605217	463	Carbamic acid, 1H-benzimidazol-2-yl-, methyl ester	121346	10544	Vanillic acid	DTXSID6059522
50282	499	Estra-1,3,5(10)-triene-3,17-diol (17.beta.)-	61336	20153	4-Thia-1-azabicyclo[3.2.0]heptane-2-carboxylic acid, 3,3-dimethyl-7-oxo-6-[(phenylacetyl)amino]- (2S,5R,6R)-	107534963	462	Tebuconazole	443481	10513	Metronidazole	DTXSID2020892
60851345	497	Dibenzofuran, 1,2,3,4,7,8-hexachloro-	9007925	20148		2310170	461	Phosalone	110543	10422	n-Hexane	DTXSID0021917
1162658	496	Aflatoxin B	79094	20110	Propanoic acid	68359	457	Benzenesulfonamide, 4-amino-N-2-pyrimidinyl-	9002884	10340	Polyethylene AS low Mol.Wt.	DTXSID8031946
7440224	496	Silver	14797650	20013	NITRITE	30560191	450	Acephate	81812	10299	Warfarin	DTXSID5023742
72918219	495	Lomefloxacin	9073603	19385		24017478	448	Triazophos	10024972	10285	Nitrous oxide	DTXSID8021066
298022	493	Phorate	37517285	19311	Amikacin	189084648	447	2,2',4,4',6-Pentabromodiphenyl ether	99661	10220	Valproic acid	DTXSID6023733
93106606	487	Difenoconazole	143077	19231	Dodecanoic acid	51218452	435	Metolachlor	298464	10175	Carbamazepine	DTXSID4022731
138261413	480	Arsenic(+3)	9012548	19206	Hemicellulase	68631492	434	2,2',4,4',5,5'-Hexabromodiphenyl ether	21829254	10141	Nifedipine	DTXSID2025715
60548	479	Tetracycline	9000924	19109	Amylase	106467	433	Benzene, 1,4-dichloro-	54057	10134	Chloroquine	DTXSID2040446
7440291	473	Thorium	64221869	19065	IMIPINEM	68359375	432	Cyfluthrin	1746016	10066	2,3,7,8-Tetrachlorodibenzo-p-dioxin	DTXSID2021315
60348609	473	3-Quinolinecarboxylic acid, 1-ethyl-6-fluoro-1,4-dihydro-4-oxo-7-(1-piperazinyl)-	72558828	19004	Ceftazidime	107062	427	Ethane, 1,2-dichloro-	36791045	10062	Ribavirin	DTXSID8023557
78933	472	2-Butanone	9031112	19002		148798	423	Thiabendazole	86386734	10060	Fluconazole	DTXSID3020627
32774166	472	Iprodione	1214397	18781	1H-Purin-6-amine, N-(phenylmethyl)-	1113026	421	Omethoate	56235	9934	Carbon tetrachloride	DTXSID8020250
1897456	469	1,3-Benzenedicarbonitrile, 2,4,5,6-tetrachloro-	506309	18683	Eicosanoic acid	7440213	419	SILICON	61825943	9929	Oxaliplatin	DTXSID0036760
15972608	469	T-2 Toxin	74828	18664	Methane	32809168	416	Procymidone	111308	9904	Glutaraldehyde	DTXSID6025355
57837191	468	2,3,3',4,4',5'-HEXACHLOROBIPHENYL	13292461	18515	Rifampin	40487421	416	Pendimethalin	89838	9895	Thymol	DTXSID6034972
87865	466	Phenol, pentachloro-	3458284	18482	D-Mannose	131860338	415	ICA5504	723466	9848	Sulfamethoxazole	DTXSID8026064
29232937	465	Benzamide, N- (4-chlorophenyl)amino carbonyl -2,6-difluoro-	1333740	18358	Hydrogen	74851	411	Ethene	57556	9815	1,2-Propylene glycol	DTXSID0021206
10605217	463	Carbamic acid, 1H-benzimidazol-2-yl-, methyl ester	52391	18326	Aldosterone	330541	411	Diuron	123513	9770	Isopentyl alcohol	DTXSID3025469
107534963	462	Trifloxystrobin	127913	18266	Bicyclo 3.1.1 heptane, 6,6-dimethyl-2-methylene-	131113	410	1,2-Benzenedicarboxylic acid, dimethyl ester	63058	9728	4-Androstene-3,17-dione	DTXSID8024523
2310170	461	Phosalone	69727	18183	Benzoic acid, 2-hydroxy-	141786	408	Acetic acid ethyl ester	6740881	9695	Ketamine	DTXSID8023187
68359	457	Benzenesulfonamide, 4-amino-N-2-pyrimidinyl-	519620	17992	Magnesium, [(2E,7R,11R)-3,7,11,15-tetramethyl-2-hexadecenyl (3S,4S,21R)-9-ethenyl-14-ethyl-13-formyl-21-(methoxycarbonyl)-4,8,18-trimethyl-20-oxo-3-phorbinepropanoato(2-)-.kappa.N23,.kappa.N24,.kappa.N25,.kappa.N26]-, (SP-4-2)-	1582098	406	Benzenamine, 2,6-dinitro-N,N-dipropyl-4-(trifluoromethyl)-	134700000	9671
30560191	450	Imazalil base	69658	17964	D-Mannitol	36734197	406	Iprodione	75058	9665	Acetonitrile	DTXSID7020009
24017478	448	Beta-Endosulfan	110156	17830	Butanedioic acid	43121433	406	Triadimefon	99832	9616	alpha-Phellandrene	DTXSID4047593
189084648	447	-	9000902	17666	alpha-Amylase	56757	400	Acetamide, 2,2-dichloro-N-[2-hydroxy-1-(hydroxymethyl)-2-(4-nitrophenyl)ethyl]-, [R-(R*,R*)]-	304900000	9556
51218452	435	Dibenzofuran, 1,2,3,7,8-pentachloro-	7440213	17373	SILICON	198550	398	Perylene	1912249	9537	Atrazine	DTXSID9020112
68631492	434	Ofloxacin	123353	17319	1,6-Octadiene, 7-methyl-3-methylene-	5103719	396	cis-Chlordane (alpha-)	81103119	9519	Clarithromycin	DTXSID3022829
106467	433	Benzene, 1,4-dichloro-	83465	17180	STIGMAST-5-EN-3-OL, (3.BETA.)-	6923224	396	Monocrotophos	121755	9497	Malathion	DTXSID4020791
68359375	432	HEXACONAZOLE	77065	16993	Gibb-3-ene-1,10-dicarboxylic acid, 2,4a,7-trihydroxy-1-methyl-8-methylene-, 1,4a-lactone, (1α,2 ,4aα,4b ,10 )-	88671890	396	Myclobutanil	70458967	9386	Norfloxacin	DTXSID7037680
64197	430	Acetic acid	71523	16970	Carbolic Acid	52663726	394	1,1'-Biphenyl, 2,3',4,4',5,5'-hexachloro-	745653	9367	Alprostadil	DTXSID9022578
107062	427	Ethane, 1,2-dichloro-	7440326	16885	Titanium	69782907	393	2,3,3',4,4',5'-HEXACHLOROBIPHENYL	54853	9365	Isoniazid	DTXSID8020755
148798	423	Thiabendazole	9005532	16777	Lignin	207122154	393	2,2',4,4',5,6'-HEXABROMODIPHENYL ETHER	389082	9257	Nalidixic acid	DTXSID3020912
1113026	421	Omethoate	63527526	16695	5-Thia-1-azabicyclo[4.2.0]oct-2-ene-2-carboxylic acid, 3-[(acetyloxy)methyl]-7-[[(2Z)-(2-amino-4-thiazolyl)(methoxyimin	5103742	392	trans-Chlordane	54910893	9158	Fluoxetine	DTXSID7023067
7440213	419	SILICON	100986854	16628	Levofloxacin	13593038	392	Diethquinalphion	9013201	9151
32809168	416		74851	16568	Ethene	74472370	389	2,3,4,4',5-Pentachlorobiphenyl	66795	9114	Oxacillin	DTXSID8023397
40487421	416	Decamethrin	108952	16448	Phenol	60207901	388	Propiconazole	98011	9063	Furfural	DTXSID1020647
131860338	415	Radon 222	50328	16439	Benzo a pyrene	108781	387	1,3,5-Triazine-2,4,6-triamine	53123889	8925	Sirolimus	DTXSID5023582
74851	411	Ethene	9002613	16278	Human chorionic gonadotropin	72435	386	Benzene, 1,1'-(2,2,2-trichloroethylidene)bis[4-methoxy-	437387	8920	Fentanyl	DTXSID9023049
330541	411	Diuron	94757	16257	Acetic acid, (2,4-dichlorophenoxy)-	39635319	386	1,1'-Biphenyl, 2,3,3',4,4',5,5'-heptachloro-	100516	8912	Benzyl alcohol	DTXSID5020152
131113	410	1,2-Benzenedicarboxylic acid, dimethyl ester	9004619	16222	Hyaluronic acid	7697372	384	Nitric acid	55268752	8910	Cefuroxime	DTXSID5022774
141786	408	Acetic acid ethyl ester	7440428	16093	BORON	114261	383	Phenol, 2-(1-methylethoxy)-, methylcarbamate	72559	8859	p,p'-DDE	DTXSID9020374
1582098	406	Benzenamine, 2,6-dinitro-N,N-dipropyl-4-(trifluoromethyl)-	8064902	15976	Trimethoprim/sulfamethoxazole	85687	381	1,2-Benzenedicarboxylic acid, butyl phenylmethyl ester	59427	8844	Phenylephrine	DTXSID9023465
36734197	406	Flumequine	57921	15958	D-Streptamine, O-2-deoxy-2-(methylamino)-.alpha.-L-glucopyranosyl-(1.fwdarw.2)-O-5-deoxy-3-C-formyl-.alpha.-L-lyxofuran	5915413	380	1,3,5-Triazine-2,4-diamine, 6-chloro-N-(1,1-dimethylethyl)-N'-ethyl-	53430	8819	Dehydroepiandrosterone	DTXSID4020379
43121433	406	1,2,3,4,7,8,9-HEPTACHLORODIBENZOFURAN	86873	15895	1-Naphthaleneacetic acid	95636	379	Benzene, 1,2,4-trimethyl-	499752	8817	Isopropyl-o-cresol	DTXSID6042074
56757	400	Acetamide, 2,2-dichloro-N-[2-hydroxy-1-(hydroxymethyl)-2-(4-nitrophenyl)ethyl]-, [R-(R*,R*)]-	10043524	15747	Calcium chloride (CaCl2)	13194484	379	Ethoprophos	1406059	8749	Penicillin	DTXSID501017130
198550	398	Perylene	98555	15645	3-Cyclohexene-1-methanol, .alpha.,.alpha.,4-trimethyl-	70362504	378	3,4,4',5-TETRACHLOROBIPHENYL	85018	8743	Phenanthrene	DTXSID6024254
16887006	398	Benzeneacetic acid, 3-benzoyl-.alpha.-methyl-	53861	15608	1H-Indole-3-acetic acid, 1-(4-chlorobenzoyl)-5-methoxy-2-methyl-	94757	377	Acetic acid, (2,4-dichlorophenoxy)-	6484522	8629	Ammonium nitrate	DTXSID2029668
53167	396	Estra-1,3,5(10)-trien-17-one, 3-hydroxy-	69794	15454	D-Glucose, 4-O-.alpha.-D-glucopyranosyl-	75014	375	Ethene, chloro-	59018	8614	Kanamycin A	DTXSID3023184
5103719	396	cis-Chlordane (alpha-)	61198	15445	5 -Adenylic acid	57625	369	Chlortetracycline	25316409	8605	Adriamycin hydrochloride	DTXSID3030636
6923224	396	Monocrotophos	50362	15409	Cocaine	65510443	366	2,3,4,4',5-PENTACHLOROBIPHENYL	129000	8506	Pyrene	DTXSID3024289
88671890	396	Fumonisin B1	6915157	15401	Butanedioic acid, hydroxy-	16752775	362	Methomyl	300629	8481	Amphetamine	DTXSID4022600
7647010	395	Hydrochloric acid	107357	15191	Ethanesulfonic acid, 2-amino-	35554440	362	Imazalil base	520183	8477	Kaempferol	DTXSID7020768
52663726	394	2,2',4,4',5-Pentabromodiphenyl ether	7439987	15188	Molybdenum	41318756	362	2,4,4'-Tribromodiphenyl ether	165800000	8477
69782907	393	Carbamic acid, (3,4-diethoxyphenyl)-, 1-methylethyl ester	103902	15174	Acetamide, N-(4-hydroxyphenyl)-	122112	361	Sulfadimethoxine	80057	8449	Bisphenol A	DTXSID7020182
207122154	393		331395	15070	2-Propenoic acid, 3-(3,4-dihydroxyphenyl)-	108678	360	Benzene, 1,3,5-trimethyl-	30516871	8437	3'-Azido-3'-deoxythymidine	DTXSID8020127
5103742	392	trans-Chlordane	149917	15067	Benzoic acid, 3,4,5-trihydroxy-	470906	360	Chlorfenvinphos	12794104	8305	1,2-Benzodiazepine	DTXSID90155730
13593038	392	LEAD-210	14808798	15054	SULFATE	50471448	358	2,4-Oxazolidinedione, 3-(3,5-dichlorophenyl)-5-ethenyl-5-methyl-	113700000	8273
74472370	389	Sarafloxacin	92524	14942	1,1 -Biphenyl	95501	357	Benzene, 1,2-dichloro-	446866	8227	Azathioprine	DTXSID4020119
60207901	388	3,4,4',5-TETRACHLOROBIPHENYL	153184	14896	Rutin	41198087	357	Profenofos	57410	8135	5,5-Diphenylhydantoin	DTXSID8020541
108781	387	1,3,5-Triazine-2,4,6-triamine	327979	14881	Chlorogenic acid	142825	348	Heptane	111875	8087	1-Octanol	DTXSID7021940
72435	386	Benzene, 1,1'-(2,2,2-trichloroethylidene)bis[4-methoxy-	7683592	14802	1,2-Benzenediol, 4-[1-hydroxy-2-[(1-methylethyl)amino]ethy[]-	2032657	348	Methiocarb	54319	8030	Furosemide	DTXSID6020648
39635319	386	2,2',3,4,4',5',6-Heptachlorobiphenyl	1135246	14710	2-Propenoic acid, 3-(4-hydroxy-3-methoxyphenyl)-	69327760	347	Buprofezin	67209	8001	Nitrofurantoin	DTXSID7020972
7697372	384	Nitric acid	470826	14692	2-Oxabicyclo 2.2.2 octane, 1,3,3-trimethyl-	135410207	347	Acetaprid	404864	7995	Capsaicin	DTXSID9020241
114261	383	Phenol, 2-(1-methylethoxy)-, methylcarbamate	16561298	14585	12-O-TETRADECANOYLPHORBOL-13-ACETATE	120832	346	Phenol, 2,4-dichloro-	1071836	7990	Glyphosate	DTXSID1024122
85687	381	1,2-Benzenedicarboxylic acid, butyl phenylmethyl ester	50293	14478	Benzene, 1,1'-(2,2,2-trichloroethylidene)bis 4-chloro-	53112280	345	Pyrimethanil	9011147	7958	Methyl methacrylate homopolymer	DTXSID1042152
5915413	380	1,3,5-Triazine-2,4-diamine, 6-chloro-N-(1,1-dimethylethyl)-N'-ethyl-	99876	14473	Benzene, 1-methyl-4-(1-methylethyl)-	119446683	345	Difenoconazole	91645	7936	Coumarin	DTXSID7020348
95636	379	Benzene, 1,2,4-trimethyl-	154234	14467	Cianidanol	53190	343	Benzene, 1-chloro-2-[2,2-dichloro-1-(4-chlorophenyl)ethyl]-	4205907	7884	Clonidine	DTXSID6022846
13194484	379	Diethquinalphion	59438	14407	Thiamine	86500	343	Methylazinphos	15307865	7874	Diclofenac	DTXSID6022923
70362504	378	lambda-Cyhalothrin	7447407	14346	Potassium chloide	7287196	342	Prometryn	128370	7849	Butylated hydroxytoluene	DTXSID2020216
57636	377	19-Norpregna-1,3,5(10)-trien-20-yne-3,17-diol, (17.alpha.)-	53849	14278	Adenosine 5 -(trihydrogen diphosphate), P --> -ester with3-(aminocarbonyl)-1- -D-ribofuranosylpyridinium hydroxide,inne	7726956	342	Bromine	13466789	7818	3-Carene	DTXSID4047462
94757	377	Acetic acid, (2,4-dichlorophenoxy)-	11103574	14239		3424826	340	1-(2-Chlorophenyl)-1-(4-chlorophenyl)- 2,2-dichloroethylene	59467708	7728	Midazolam	DTXSID5023320
75014	375	Ethene, chloro-	7439932	14212	LITHIUM	70458967	340	3-Quinolinecarboxylic acid, 1-ethyl-6-fluoro-1,4-dihydro-4-oxo-7-(1-piperazinyl)-	9002931	7726	Triton X 100	DTXSID8034085
51481108	372	Dibenzofuran, 1,2,3,6,7,8-hexachloro-	630080	13972	Carbon monoxide	72140	337	Benzenesulfonamide, 4-amino-N-2-thiazolyl-	50077	7635	Mitomycin C	DTXSID2020898
57625	369	Chlortetracycline	50000	13713	Formaldehyde	115322	333	Dicofol	10118908	7614	Minocycline	DTXSID1045033
65510443	366	Benalaxyl	73384595	13542	CEFTRIAXONE	127797	332	Benzenesulfonamide, 4-amino-N-(4-methyl-2-pyrimidinyl)-	5786210	7550	Clozapine	DTXSID5022855
16752775	362	Propanenitrile, 2-[[4-chloro-6-(ethylamino)-1,3,5-triazin-2-yl]amino]-2-methyl-	99854	13477	1,4-Cyclohexadiene, 1-methyl-4-(1-methylethyl)-	298464	332	5H-Dibenz[b,f]azepine-5-carboxamide	66819	7548	Cycloheximide	DTXSID6024882
35554440	362	1,2,3,7,8-PENTACHLORODIBENZO-P-DIOXIN	506127	13445	Heptadecanoic acid	35065306	331	2,2',3,3',4,4',5-Heptachlorobiphenyl	76493	7525	Bornyl acetate	DTXSID7041675
41318756	362	Bitertanol	9001085	13428	Esterase, choline	732116	330	Phosmet	63252	7510	Carbaryl	DTXSID9020247
122112	361	Sulfadimethoxine	73245	13357	1H-Purin-6-amine	116063	328	Aldicarb	50497	7503	Imipramine	DTXSID1043881
108678	360	Benzene, 1,3,5-trimethyl-	562743	13357	3-Cyclohexen-1-ol, 4-methyl-1-(1-methylethyl)-	68085858	326	Cyhalothrin	3391864	7486	1-Octen-3-ol	DTXSID3035214
470906	360	Chlorfenvinphos	551111	13325	Prostaglandin F2	75252	324	Methane, tribromo-	124130	7476	Octanal	DTXSID3021643
50471448	358	Tolclofos-methyl	141786	13319	Acetic acid ethyl ester	82688	324	Benzene, pentachloronitro-	11111129	7472
95501	357	Benzene, 1,2-dichloro-	9003398	13312	2-Pyrrolidinone, 1-ethenyl-, homopolymer	330552	323	Linuron	155200000	7467
41198087	357	Pyrimethanil	67641	13298	2-Propanone	7440417	323	BERYLLIUM	78831	7274	2-Methyl-1-propanol	DTXSID0021759
142825	348	Heptane	33419420	13259	Etopside	207122165	322	2,2',3,4,4',5',6-HEPTABROMODIPHENYL ETHER	84625616	7235	Itraconazole	DTXSID3023180
2032657	348	Methiocarb	108883	13248	Benzene, methyl-	74986	321	Propane	537462	7223	Methamphetamine	DTXSID8037128
69327760	347	Flusilazole	7553562	13172	Iodine	111659	321	Octane	20830813	7184	Daunorubicin	DTXSID7022883
135410207	347	Cadmium cation	58684	13157	Adenosine 5 -(trihydrogen diphosphate), 5 --> -ester with1,4-dihydro-1- -D-ribofuranosyl-3-pyridinecarboxamide	60168889	321	Fenarimol	52918635	7097	Deltamethrin	DTXSID8020381
120832	346	Phenol, 2,4-dichloro-	3352576	13104	HYDROXY	98828	317	Benzene, (1-methylethyl)-	62893190	7068	Cefoperazone	DTXSID2022759
53112280	345	2,3,4,4',5-PENTACHLOROBIPHENYL	439145	13087	2H-1,4-Benzodiazepin-2-one, 7-chloro-1,3-dihydro-1-methyl-5-phenyl-	14859677	316	Radon 222	152500000	7063
119446683	345	2,2',4,4',5,6'-HEXABROMODIPHENYL ETHER	9001223	13081		121552612	314	CGA 219417 (cyprodinil)	75092	7018	Dichloromethane	DTXSID0020868
53190	343	Benzene, 1-chloro-2-[2,2-dichloro-1-(4-chlorophenyl)ethyl]-	9000695	13058	Pectin	15117483	308	Plutonium 239	61325	6957	Methicillin	DTXSID6023284
86500	343	Methylazinphos	50566	13051	OXYTOCIN	91465086	308	lambda-Cyhalothrin	60571	6938	Dieldrin	DTXSID9020453
7287196	342	Prometryn	10028156	13029	Ozone	2631405	307	Phenol, 2-(1-methylethyl)-, methylcarbamate	138300000	6872
7726956	342	Bromine	26787780	12997	4-Thia-1-azobicyclo[3.2.0]heptane-2-carboxylic acid, 6-[[amino(4-hydroxyphenyl)acetyl]amino]-3,3-dimethyl-7-oxo-, [2s-[	15307865	307	Diclofenac	7440177	6858	Rubidium	DTXSID4064686
3424826	340	1-(2-Chlorophenyl)-1-(4-chlorophenyl)- 2,2-dichloroethylene	124072	12966	Octanoic acid	13982633	302	Radium-226	122781	6855	Phenylacetaldehyde	DTXSID3021483
70458967	340	Enrofloxacin	79925	12867	Bicyclo 2.2.1 heptane, 2,2-dimethyl-3-methylene-	109660	301	Pentane	555102	6854	beta-Phellandrene	DTXSID4052215
72140	337	Benzenesulfonamide, 4-amino-N-2-thiazolyl-	62497	12857	Ethanaminium, 2-hydroxy-N,N,N-trimethyl-	335671	300	Octanoic acid, pentadecafluoro-	117817	6838	Di(2-ethylhexyl) phthalate	DTXSID5020607
115322	333	Dicofol	151213	12812	Dodecyl sulfate, sodium salt	738705	300	2,4-Pyrimidinediamine, 5-[(3,4,5-trimethoxyphenyl)methyl]-	52315078	6829	Cypermethrin	DTXSID1023998
127797	332	Benzenesulfonamide, 4-amino-N-(4-methyl-2-pyrimidinyl)-	334485	12757	Decanoic acid	66246886	300	1H-1,2,4-Triazole, 1-[2-(2,4-dichlorophenyl)pentyl]-	123660	6806	Ethyl hexanoate	DTXSID3021980
298464	332	5H-Dibenz[b,f]azepine-5-carboxamide	60004	12685	Glycine, N,N -1,2-ethanediylbis[N-(carboxymethyl)-	110827	298	Cyclohexane	151100000	6775
35065306	331	Fenpropathrin	67685	12631	Methane, sulfinylbis-	15687271	298	Benzeneacetic acid, a-methyl-4-(2-methylpropyl)-	10045973	6761	Caesium-137	DTXSID8040985
732116	330	Phosmet	1002842	12623	Pentadecanoic acid	55219653	298	Triadimenol	544763	6718	Hexadecane	DTXSID0027195
116063	328	Aldicarb	6753986	12602	1,4,8-Cycloundecatriene, 2,6,6,9-tetramethyl-, (E,E,E)-	7440177	296	RUBIDIUM	120127	6714	Anthracene	DTXSID0023878
68085858	326	Acetamide, (2,6-dimethylphenyl)-2-methoxy-N-(2-oxo-3-oxazolidinyl)-	458377	12568	1,6-Heptadiene-3,5-dione, 1,7-bis(4-hydroxy-3-methoxyphenyl)-	3766812	295	Phenol, 2-(1-methylpropyl)-, methylcarbamate	62571862	6714	Captopril	DTXSID1037197
75252	324	Methane, tribromo-	59927	12567	L-Tyrosine, 3-hydroxy-	75274	294	Methane, bromodichloro-	27104138	6713
82688	324	Benzene, pentachloronitro-	501360	12416	Resveratrol	124185	292	Decane	530574	6709	Syringic acid	DTXSID0060191
330552	323	Linuron	525666	12398	Propranol	114078	291	Erythromycin	65277421	6709	Ketoconazole	DTXSID7029879
7440417	323	BERYLLIUM	7783202	12389	AMMONIUM SULFATE	82419361	291	Ofloxacin	31900579	6681	Silanediol, dimethyl-, homopolymer	DTXSID10109199
207122165	322		88040237	12323	Cefepime	21087649	290	Metribuzin	73590586	6681	Omeprazole	DTXSID6021080
74986	321	Propane	104987113	12284	Tacrolimus	14302875	289	MERCURY(II)ION	60515	6656	Dimethoate	DTXSID7020479
60168889	321	Flucythrinate	61477961	12159	Piperacillin	124481	288	Methane, dibromochloro-	153617	6612	Cephalothin	DTXSID4022783
98828	317	Benzene, (1-methylethyl)-	140208248	12109		298044	286	Disulfoton	10238218	6596	Glybenclamide	DTXSID0037237
100527	317	Benzaldehyde	50066	12093	2,4,6(1H,3H,5H)-Pyrimidinetrione, 5-ethyl-5-phenyl-	96489713	284	Pyridaben	87694	6578	dl-Tartaric acid	DTXSID5046986
14859677	316	FLUORIDE	112856	12042	Docosanoic acid	88062	283	Phenol, 2,4,6-trichloro-	9005645	6549	Polysorbate 20	DTXSID3031949
121552612	314	Radium-226	10540291	12019	Ethanamine, 2-[4-[(1Z)-1,2-diphenyl-1-butenyl]phenoxy]-N,N-dimethyl-	123864	283	Acetic acid, butyl ester	474624	6534	Campesterol	DTXSID801009891
15117483	308	SODIUM (+1 ION)	71432	11900	Benzene	886500	282	Terbutryn	169600000	6529
91465086	308	Tebufenpyrad	7440246	11863	STRONTIUM	10098972	281	STRONTIUM 90	151677	6516	Halothane	DTXSID4025371
2631405	307	Phenol, 2-(1-methylethyl)-, methylcarbamate	100527	11797	Benzaldehyde	25154523	281	Phenol, nonyl-	28039998	6478
7220817	307	AFLATOXIN B2	9005656	11753	Sorbitan, mono-9-octadecenoate, poly(oxy-1,2-ethanediyl) derivs., (Z)-	143390890	280	BAS 490F	184500000	6447
15307865	307	Bromopropylate	16984488	11748	FLUORIDE	91576	277	Naphthalene, 2-methyl-	84742	6441	1,2-Benzenedicarboxylic acid, dibutyl ester	DTXSID2021781
1165395	306	Aflatoxin G1	52539	11593	Verapamil	7440280	276	THALLIUM	7440611	6431	Uranium	DTXSID1042522
17924924	305	1,3-Benzodioxol-4-ol, 2,2-dimethyl-, methylcarbamate	14127618	11518	Calcium ion	153719234	276	THIAMETHOXAM	106300000	6423
13982633	302	1,3-Dioxolo[4,5-g]quinoline-7-carboxylic acid, 5-ethyl-5,8-dihydro-8-oxo-	96036032	11497	Meropenem	58082	274	1H-Purine-2,6-dione, 3,7-dihydro-1,3,7-trimethyl-	1066177	6418	Colistin	DTXSID1040663
109660	301	Pentane	471341	11464	CALCIUM CARBONATE	74840	274	Ethane	1972083	6412	1-trans-delta-9-Tetrahydrocannabinol	DTXSID6021327
335671	300	Octanoic acid, pentadecafluoro-	59676	11448	3-Pyridinecarboxylic acid	1163195	274	Benzene, 1,1 -oxybis[2,3,4,5,6-pentabromo-	39029419	6374	gamma-Cadinene	DTXSID301017689
738705	300	2,4-Pyrimidinediamine, 5-[(3,4,5-trimethoxyphenyl)methyl]-	50704	11432	D-Glucitol	34123596	273	Isoproturon	71410	6353	1-Pentanol	DTXSID6021741
18540299	300	Pirimicarb	142621	11423	Hexanoic acid	80568	270	Bicyclo 3.1.1 hept-2-ene, 2,6,6-trimethyl-	114800000	6319
66246886	300	Carbamic acid, [2-(4-phenoxyphenoxy)ethyl]-, ethyl ester	58855	11415	1H-Thieno 3,4-d imidazole-4-pentanoic acid, hexahydro-2-oxo-, 3aS-(3a.alpha.,4.beta.,6a.alpha.) -	106990	270	1,3-Butadiene	10605217	6308	Carbendazim	DTXSID4024729
7241987	299	AFLATOXIN G2	18323449	11308	Clindamycin	100027	269	Phenol, 4-nitro-	58001448	6294	Clavulanic acid	DTXSID2022830
110827	298	Cyclohexane	75070	11303	Acetaldehyde	116290	269	Tetradifon	865214	6291	Vinblastine	DTXSID8021430
115071	298	1-Propene	53123889	11299	Sirolimus	120821	269	Benzene, 1,2,4-trichloro-	7440315	6287	Tin	DTXSID1049801
15687271	298	Metribuzin	13463677	11292	Titanium dioxide	22967926	268	METHYLMERCURY (+1 ION)	56531	6274	Diethylstilbestrol	DTXSID3020465
55219653	298	Flutolanil	9001994	11282		2597037	266	Fenthoate	10102440	6223	Nitrogen dioxide	DTXSID7020974
7440177	296	RUBIDIUM	7585399	11262	-Cyclodextrin	67747095	264	Prochloraz	333415	6147	Diazinon	DTXSID9020407
3766812	295	Phenol, 2-(1-methylpropyl)-, methylcarbamate	657249	11252		103651	263	Benzene, propyl-	2867052	6126	Bicyclo[3.1.0]hex-2-ene, 2-methyl-5-(1-methylethyl)-	DTXSID20863038
75274	294	Methane, bromodichloro-	110601	11157	1,4-Butanediamine	564250	263	2-Naphthacenecarboxamide, 4-(dimethylamino)-1,4,4a,5,5a,6,11,12a-octahydro-3,5,10,12,12a-pentahydroxy-6-methyl-1,11-dio	14133767	6121	Technetium-99m	DTXSID00874006
124185	292	Decane	9032228	11146		111842	262	Nonane	1404042	6108	Neomycin	DTXSID9041073
114078	291	Erythromycin	3387415	11145	Sabinene	118967	262	Benzene, 2-methyl-1,3,5-trinitro-	1211296	6100	Methyl jasmonate	DTXSID3036731
82419361	291	Tebuconazole	68268	11134	Retinol	7439910	261	Lanthanum	97676	6095	(2S)-2-Hydroxybutanedioic acid	DTXSID30273987
21087649	290	Pronamide	1139306	11116	5-Oxatricyclo 8.2.0.04,6 dodecane, 4,12,12-trimethyl-9-methylene-, 1R-(1R*,4R*,6R*,10S*) -	62533	259	Benzenamine	79572	6052	Oxytetracycline	DTXSID1034260
106978	289	Butane	2078548	11074	Phenol, 2,6-bis(1-methylethyl)-	541731	258	Benzene, 1,3-dichloro-	56553	6050	Benz(a)anthracene	DTXSID5023902
14302875	289	Diclofenac	71363	10995	1-Butanol	61336	257	4-Thia-1-azabicyclo[3.2.0]heptane-2-carboxylic acid, 3,3-dimethyl-7-oxo-6-[(phenylacetyl)amino]- (2S,5R,6R)-	22204531	6035	Naproxen	DTXSID4040686
124481	288	Methane, dibromochloro-	586629	10995	Cyclohexene, 1-methyl-4-(1-methylethylidene)-	75354	257	Ethene, 1,1-dichloro-	502614	6001	alpha-Farnesene	DTXSID4047202
298044	286	Disulfoton	520183	10960	Kaempferol	7440428	256	BORON	3483123	5999	Dithiothreitol	DTXSID5041017
96489713	284	Fenhexamid	446720	10886	4H-1-Benzopyran-4-one, 5,7-dihydroxy-3-(4-hydroxyphenyl)-	13071799	256	Terbufos	105873	5995	Geranyl acetate	DTXSID0020654
88062	283	Phenol, 2,4,6-trichloro-	616911	10869	L-Cysteine, N-acetyl-	104405	255	Phenol, 4-nonyl-	150867	5992	Phytol	DTXSID1040586
78795	282	1,3-Butadiene, 2-methyl-	51354	10867	L-Proline, 4-hydroxy-, trans-	133062	254	1H-Isoindole-1,3(2H)-dione, 3a,4,7,7a-tetrahydro-2-[(trichloromethyl)thio]-	89786049	5991	Tazobactam	DTXSID8023634
886500	282	Terbutryn	50248	10852	Prednisolone	59405	253	Benzenesulfonamide, 4-amino-N-2-quinoxalinyl-	50555	5988	Reserpine	DTXSID7021237
10098972	281	STRONTIUM 90	57227	10832	22-OXOVINCALEUKOBLASTINE	112398080	250	Danofloxacin	115297	5963	Endosulfan	DTXSID1020560
25154523	281	Prothiofos	66251	10654	Hexanal	123386	249	Propanal	100425	5942	Styrene	DTXSID2021284
143390890	280	2,2',4,4',5,5'-Hexabromodiphenyl ether	87898	10639	myo-Inositol	57018049	249	Tolclofos-methyl	122300000	5921
91576	277	Naphthalene, 2-methyl-	114977285	10630	Docetaxol	52686	248	Dipterex	206440	5908	Fluoranthene	DTXSID3024104
7440280	276	THALLIUM	56893	10616	L-Cystine	3380345	248	Phenol, 5-chloro-2-(2,4-dichlorophenoxy)-	132500000	5896
153719234	276	Marbofloxacin	25316409	10600	Adriamycin hydrochloride	112403	247	Dodecane	123922	5880	3-Methylbutyl acetate	DTXSID9025453
58082	274	1H-Purine-2,6-dione, 3,7-dihydro-1,3,7-trimethyl-	7440393	10549	BARIUM	7786347	247	Mevinphos	6728263	5864	(2E)-2-Hexenal	DTXSID1041425
74840	274	Ethane	9014088	10443	Hydratase, phosphoenolpyruvate	55179312	246	Bitertanol	52645531	5855	Permethrin	DTXSID8022292
1163195	274	Benzene, 1,1 -oxybis[2,3,4,5,6-pentabromo-	32986564	10395	D-Streptamine, O-3-amino-3-deoxy-.alpha.-D-glucopyranosyl-(1.fwdarw.6)-O-[2,6-diamino-2,3,6-trideoxy-.alpha.-D-ribo-hex	75605	243	Cacodylic acid	106229	5845	Citronellol	DTXSID3026726
34123596	273	2,2',4,4',5-PCB	9012333	10327		144832	243	Benzenesulfonamide, 4-amino-N-2-pyridinyl-	18794848	5835	trans-beta-Farnesene	DTXSID9047049
7782447	271	Oxygen	144627	10295	Ethanedioic acid	2104645	242	EPN	928961	5832	(Z)-3-Hexen-1-ol	DTXSID6022137
80568	270	Bicyclo 3.1.1 hept-2-ene, 2,6,6-trimethyl-	7446095	10258	Sulfur dioxide	2385855	242	Mirex	105544	5793	Ethyl butyrate	DTXSID6040111
100027	269	Phenol, 4-nitro-	7782505	10227	Chlorine	139402	241	Propazine	148823	5782	Melphalan	DTXSID6020804
116290	269	Tetradifon	15687271	10218	Benzeneacetic acid, a-methyl-4-(2-methylpropyl)-	22224926	240	Fenamiphos	3338554	5772	(Z)-3,7-Dimethylocta-1,3,6,-triene	DTXSID3052018
120821	269	Benzene, 1,2,4-trichloro-	99207	10094	Trehalose	18181801	239	Bromopropylate	106252	5771	(Z)-Nerol	DTXSID3026728
22967926	268	3,3',4,4'-PCB	97530	10093	Phenol, 2-methoxy-4-(2-propenyl)-	21725462	239	Propanenitrile, 2-[[4-chloro-6-(ethylamino)-1,3,5-triazin-2-yl]amino]-2-methyl-	111000000	5753
2597037	266	Fenthoate	65850	10029	Benzoic acid	7440451	238	Cerium	50486	5752	Amitriptyline	DTXSID7022594
14797650	264	Alachlor	7400080	9986	2-Propenoic acid, 3-(4-hydroxyphenyl)-	42835256	238	Flumequine	107211	5714	Ethylene glycol	DTXSID8020597
67747095	264	Paclobutrazol	147819	9979	Arabinose	79983714	238	HEXACONAZOLE	17804352	5700	Benomyl	DTXSID5023900
103651	263	Benzene, propyl-	9001450	9929		101213	237	Chloropham	42399417	5626	(+)-Diltiazem	DTXSID9022940
564250	263	2-Naphthacenecarboxamide, 4-(dimethylamino)-1,4,4a,5,5a,6,11,12a-octahydro-3,5,10,12,12a-pentahydroxy-6-methyl-1,11-dio	37278890	9879		75150	236	Carbon disulfide	7439910	5608	Lanthanum	DTXSID0064676
67630	262	2-Propanol	78110380	9867	Aztreonam	2051243	235	Decachlorobiphenyl	50760	5593	Actinomycin D	DTXSID9020031
118967	262	Benzene, 2-methyl-1,3,5-trinitro-	95058814	9867	Gemcitabine	14280503	235	Lead(2+) ion	62737	5570	Dichlorvos	DTXSID5020449
7439910	261	Lanthanum	106241	9831	2,6-Octadien-1-ol, 3,7-dimethyl-, (E)-	35694087	235	2,2',3,3',4,4',5,5'-PCB	5989275	5563	D-Limonene	DTXSID1020778
88993	260	1,2-Benzenedicarboxylic acid	64186	9820	Formic acid	70124775	235	Flucythrinate	56420452	5535	Epirubicin	DTXSID0022987
13966002	260	PHOSPHATE	2921882	9713	Chlorpyrifos	34256821	233	Acetochlor	7440462	5504	Cesium	DTXSID5036767
62533	259	Benzenamine	53032	9696	Prednisone	98105998	233	Sarafloxacin	218019	5498	Chrysene	DTXSID0022432
541731	258	Benzene, 1,3-dichloro-	506263	9638	6,9,12-Octadecatrienoic acid, (6Z,9Z,12Z)-	69534	232	4-Thia-1-azabicyclo[3.2.0]heptane-2-carboxylic acid, 6-[(aminophenylacetyl)amino]-3,3-dimethyl-7-oxo, [2s-[2α,5α,6 (s*)	29122687	5474	Atenolol	DTXSID2022628
85509199	258	Thiacloprid	507700	9515	Bicyclo[2.2.1]heptan-2-ol, 1,7,7-trimethyl-, endo-	117840	232	1,2-Benzenedicarboxylic acid, dioctyl ester	513860	5469	Acetoin	DTXSID0024399
61336	257	4-Thia-1-azabicyclo[3.2.0]heptane-2-carboxylic acid, 3,3-dimethyl-7-oxo-6-[(phenylacetyl)amino]- (2S,5R,6R)-	1746016	9507	2,3,7,8-TCDD	140669	232	Phenol, 4-(1,1,3,3-tetramethylbutyl)-	10043660	5466	Iodine 131	DTXSID30905493
75354	257	Ethene, 1,1-dichloro-	111273	9467	1-Hexanol	834128	232	Ametryne	431038	5464	2,3-Butanedione	DTXSID6021583
7440428	256	BORON	25953199	9464	5-Thia-1-azabicyclo[4.2.0]oct-2-ene-2-carboxylic acid, 3-[[(5-methyl-1,3,4-thiadiazol-2-yl)thio]methyl]-8-oxo-7-[(1H-te	22204531	232	2-Naphthaleneacetic acid, 6-methoxy-.alpha.-methyl-, (.alpha.S)-	51384511	5433	Metoprolol	DTXSID2023309
13071799	256	Phosphamidon	137586	9455	Acetamide, 2-(diethylamino)-N-(2,6-dimethylphenyl)-	23950585	232	Pronamide	55630	5425	Trinitroglycerin	DTXSID1021407
104405	255	Phenol, 4-nonyl-	9004540	9426	Dextran	84695	231	1,2-Benzenedicarboxylic acid, bis(2-methylpropyl) ester	154400000	5425
50271	254	Estra-1,3,5(10)-triene-3,16,17-triol, (16α,17 )-	79902639	9421	Simvastatin	90120	231	Naphthalene, 1-methyl-	79016	5398	Trichloroethylene	DTXSID0021383
133062	254	1H-Isoindole-1,3(2H)-dione, 3a,4,7,7a-tetrahydro-2-[(trichloromethyl)thio]-	9034326	9418	Hemicellulose	1120214	231	Undecane	57090	5389	Hexadecyltrimethylammonium bromide	DTXSID5037028
59405	253	Benzenesulfonamide, 4-amino-N-2-quinoxalinyl-	41575944	9338		28249776	231	Thiobencarb	58935	5372	Hydrochlorothiazide	DTXSID2020713
112398080	250	Pyraclostrobin	483761	9337	Naphthalene, 1,2,3,5,6,8a-hexahydro-4,7-dimethyl-1-(1-methylethyl)-, (1S-cis)- (9CI)	16984488	227	FLUORIDE	112390	5369	Methyl hexadecanoate	DTXSID4029149
57018049	249	Prochloraz	124196	9310	Nonanal	52663680	227	2,2',3,4',5,5',6-Heptachlorobiphenyl	58004	5367	Apomorphine	DTXSID8022614
52686	248	Dipterex	99865	9288	1,3-Cyclohexadiene, 1-methyl-4-(1-methylethyl)-	1401690	226	TYLOSIN	51481619	5358	Cimetidine	DTXSID4020329
3380345	248	Phenol, 5-chloro-2-(2,4-dichlorophenoxy)-	7783064	9267	Hydrogen sulfide	106445	225	Phenol, 4-methyl-	17066670	5353	(+)-β-Selinene	DTXSID201020829
7786347	247	Mevinphos	7487889	9257	SULFURIC ACID, MAGNESIUM SALT (1:1)	25311711	225	Isofenphos	106321	5344	Ethyl octanoate	DTXSID8051542
15158119	247	Zearalonone	147944	9232	2(1H)-Pyrimidinone, 4-amino-1-.beta.-D-arabinofuranosyl-	111988499	225	Thiacloprid	16672870	5339	Ethephon	DTXSID7024085
55179312	246	1H-1,2,4-Triazole, 1-[2-(2,4-dichlorophenyl)pentyl]-	91203	9226	Naphthalene	141517217	223	Trifloxystrobin	72548	5332	p,p'-DDD	DTXSID4020373
75605	243	Cacodylic acid	76222	9225	Bicyclo 2.2.1 heptan-2-one, 1,7,7-trimethyl-	80320	222	Benzenesulfonamide, 4-amino-N-(6-chloro-3-pyridazinyl)-	57125	5311	Cyanide salts	DTXSID40872420
144832	243	Benzenesulfonamide, 4-amino-N-2-pyridinyl-	3856255	9168	Tricyclo[4.4.0.02,7]dec-3-ene, 1,3-dimethyl-8-(1-methylethyl)-, stereoisomer (VAN9CI)	98953	222	Benzene, nitro-	61734	5305	Methylene blue	DTXSID0023296
2104645	242	EPN	7440064	9145	Platinum	124583	222	Methanearsonic acid	9014011	5291	Subtilisin	DTXSID6052790
2385855	242	Mirex	60128	9104	Benzeneethanol	76738620	222	Paclobutrazol	137200000	5274
139402	241	Propazine	82419361	9070	Ofloxacin	156592	221	Ethene, 1,2-dichloro-, (Z)-	7440360	5252	Antimony & Antimony Compounds	DTXSID30872414
22224926	240	4-Thia-1-azobicyclo[3.2.0]heptane-2-carboxylic acid, 6-[[amino(4-hydroxyphenyl)acetyl]amino]-3,3-dimethyl-7-oxo-, [2s-[	35607660	9047	5-Thia-1-azabicyclo[4.2.0]oct-2-ene-2-carboxylic acid, 3-[[(aminocarbonyl)oxy]methyl]-7-methoxy-8-oxo-7-[(2-thienylacet	7440462	221	CESIUM	1563662	5239	Carbofuran	DTXSID9020249
18181801	239	METHYLMERCURY (+1 ION)	70268	9002	L-Ornithine	13967709	221	Cesium-134	100414	5211	Ethylbenzene	DTXSID3020596
21725462	239	Benzoic acid, 2-[(aminomethoxyphosphinothioyl)oxy]-, 1-methylethyl ester	21829254	8995	3,5-Pyridinedicarboxylic acid, 1,4-dihydro-2,6-dimethyl-4-(2-nitrophenyl)-, dimethyl ester	22781233	221	1,3-Benzodioxol-4-ol, 2,2-dimethyl-, methylcarbamate	154600000	5209
7440451	238	Cerium	1783842	8975	8,11,14-EICOSATRIENOIC ACID, (Z,Z,Z)-	23135220	220	Oxamyl	8063078	5192	Kanamycin	DTXSID2041171
42835256	238	Triadimenol	134523005	8972	Atorvastatin	77732093	220	Acetamide, (2,6-dimethylphenyl)-2-methoxy-N-(2-oxo-3-oxazolidinyl)-	110930	5167	6-Methyl-5-hepten-2-one	DTXSID5021629
79983714	238	Flufenoxuron	7440622	8920	Vanadium	120068373	219	Fipronil	57976	5160	7,12-Dimethylbenz(a)anthracene	DTXSID1020510
75183	237	Methane, thiobis-	557595	8892	Tetracosanoic acid	38380040	218	2,2',3,4',5',6-PCB	118423	5137	Hydroxychloroquine	DTXSID8023135
101213	237	Chloropham	564250	8855	2-Naphthacenecarboxamide, 4-(dimethylamino)-1,4,4a,5,5a,6,11,12a-octahydro-3,5,10,12,12a-pentahydroxy-6-methyl-1,11-dio	1634044	217	Propane, 2-methoxy-2-methyl-	9003014	5133	Polyacrylic acid	DTXSID50873988
75150	236	Carbon disulfide	127402	8774	.beta.,.epsilon.-Carotene-3,3'-diol, (3R,3'R,6'R)-	26787780	217	4-Thia-1-azobicyclo[3.2.0]heptane-2-carboxylic acid, 6-[[amino(4-hydroxyphenyl)acetyl]amino]-3,3-dimethyl-7-oxo-, [2s-[	50475	5129	Desipramine	DTXSID6022896
14280503	235	SULFATE	738705	8612	2,4-Pyrimidinediamine, 5-[(3,4,5-trimethoxyphenyl)methyl]-	79005	216	Ethane, 1,1,2-trichloro-	629594	5083	Tetradecane	DTXSID1027267
35694087	235	Profenofos	328507	8586	Pentanedioic acid, 2-oxo-	115297	216	Endosulfan	38396393	5078	Bupivacaine	DTXSID2022703
70124775	235	Myclobutanil	120809	8577	1,2-Benzenediol	123728	216	Butanal	122145	5051	Fenitrothion	DTXSID4032613
34256821	233	2,2',3,4',5',6-PCB	506172	8562	cis-vaccenic acid	7440202	216	Scandium	18559949	5038	Albuterol	DTXSID5021255
98105998	233	ICA5504	520365	8535	4H-1-Benzopyran-4-one, 5,7-dihydroxy-2-(4-hydroxyphenyl)-	1085989	215	Dichlofluanid	75330755	5036	Lovastatin	DTXSID5020784
69534	232	4-Thia-1-azabicyclo[3.2.0]heptane-2-carboxylic acid, 6-[(aminophenylacetyl)amino]-3,3-dimethyl-7-oxo, [2s-[2α,5α,6 (s*)	99967	8506	Benzoic acid, 4-hydroxy-	1333740	214	Hydrogen	110861	5032	Pyridine	DTXSID9021924
117840	232	1,2-Benzenedicarboxylic acid, dioctyl ester	3615416	8496	L-Mannose, 6-deoxy-	34643464	214	Prothiofos	68373148	5015	Sulbactam	DTXSID1023605
140669	232	Phenol, 4-(1,1,3,3-tetramethylbutyl)-	491703	8474	Luteolin	38380073	212	2,2',3,3',4,4'-PCB	35065271	5006	2,2',4,4',5,5'-Hexachlorobiphenyl	DTXSID2032180
834128	232	Ametryne	10024972	8444	Nitrous oxide	87130209	212	Carbamic acid, (3,4-diethoxyphenyl)-, 1-methylethyl ester	590863	4986	3-Methylbutanal	DTXSID1021619
22204531	232	Isofenphos	9001869	8440	Phospholipase C	1763231	208	1-Octanesulfonic acid, 1,1,2,2,3,3,4,4,5,5,6,6,7,7,8,8,8-heptadecafluoro-	1404268	4972	Polymyxin B	DTXSID1048467
23950585	232	Procymidone	99661	8412	Pentanoic acid, 2-propyl-	14119336	208	Plutonium 240	56382	4928	Parathion	DTXSID7021100
84695	231	1,2-Benzenedicarboxylic acid, bis(2-methylpropyl) ester	57001	8411	Glycine, N-(aminoiminomethyl)-N-methyl-	39765805	208	TRANS-NONACHLOR	127093	4907	Sodium acetate	DTXSID2027044
90120	231	Naphthalene, 1-methyl-	83487	8406	(3-beta)-Stigmasta-5,22-dien-3-ol	95578	207	Phenol, 2-chloro-	22071154	4886	Ketoprofen	DTXSID6020771
1120214	231	Undecane	134678174	8395	LAMIVUDINE	56724	206	Coumaphos	88150429	4886	Amlodipine	DTXSID7022596
28249776	231	2,2',3,3',4,4',5-Heptachlorobiphenyl	9002884	8381	Ethene, homopolymer	10028178	205	Tritium	298000	4876	Methyl parathion	DTXSID1020855
79061	227	2-Propenamide	67663	8277	Methane, trichloro-	78784	204	Butane, 2-methyl-	119368	4834	Methyl salicylate	DTXSID5025659
16984488	227	2-Naphthaleneacetic acid, 6-methoxy-.alpha.-methyl-, (.alpha.S)-	123513	8251	1-Butanol, 3-methyl-	78875	203	Propane, 1,2-dichloro-	84371653	4778	Mifepristone	DTXSID5023322
52663680	227	Fenarimol	298464	8241	5H-Dibenz[b,f]azepine-5-carboxamide	24353615	203	Benzoic acid, 2-[(aminomethoxyphosphinothioyl)oxy]-, 1-methylethyl ester	56495	4761	3-Methylcholanthrene	DTXSID0020862
1401690	226	TYLOSIN	36791045	8212	RIBAVIRIN	71626114	201	Benalaxyl	52017	4736	Spironolactone	DTXSID6034186
7631869	225	Silica	443481	8200	1H-Imidazole-1-ethanol, 2-methyl-5-nitro-	95737681	200	Pyriproxyfen	129600000	4712
25311711	225	2,4,5,2',4',5'-PCB	133324	8190	1H-Indole-3-butanoic acid	13457186	199	Pyrazophos	81093370	4700	Pravastatin	DTXSID6023498
111988499	225	THIAMETHOXAM	99832	8183	1,3-Cyclohexadiene, 2-methyl-5-(1-methylethyl)-	14698294	199	1,3-Dioxolo[4,5-g]quinoline-7-carboxylic acid, 5-ethyl-5,8-dihydro-8-oxo-	262124	4697	Dibenzo-p-dioxin	DTXSID8020410
141517217	223	Potassium cation	81812	8079	2H-1-Benzopyran-2-one, 4-hydroxy-3-(3-oxo-1-phenylbutyl)-	608935	198	Benzene, pentachloro-	59277893	4688	Acyclovir	DTXSID1022556
80320	222	Benzenesulfonamide, 4-amino-N-(6-chloro-3-pyridazinyl)-	8059243	8050	Vitamin B6	22071154	198	Benzeneacetic acid, 3-benzoyl-.alpha.-methyl-	82410320	4663	Ganciclovir	DTXSID8041032
124583	222	Methanearsonic acid	121346	7993	Benzoic acid, 4-hydroxy-3-methoxy-	14255040	197	LEAD-210	51333223	4643	Budesonide	DTXSID8020202
76738620	222	Difloxacin	1162658	7989	Aflatoxin B	66332965	197	Flutolanil	110430	4629	2-Heptanone	DTXSID5021916
156592	221	Ethene, 1,2-dichloro-, (Z)-	9003536	7986	Polystyrene	182346210	197	2,2',3,4,4'-Pentabromodiphenyl ether	4685147	4621	Paraquat	DTXSID3034799
7440462	221	CESIUM	304853267	7955	Ghrelin	375951	196	Nonanoic acid, heptadecafluoro-	287700000	4612
13967709	221	MERCURY(II)ION	83905015	7932	Azithromycin	1007289	196	Desisopropylatrazine	7440542	4602	Gadolinium	DTXSID5037234
22781233	221	2',3,4,4',5'-PCB	144558	7908	Sodium bicarbonate	2312358	196	Propargite	141275	4601	(2E)-3,7-dimethylocta-2,6-dienal	DTXSID20881217
21259201	220	Triazophos	7647010	7874	Hydrochloric acid	13171216	196	Phosphamidon	8018017	4601	Mancozeb	DTXSID0034695
23135220	220	3,4,5,3',4',5'-PCB	86386734	7824	FLUCONAZOLE	41464395	196	2,2',3,5'-PCB	30021740	4590	gamma-Muurolene	DTXSID401017737
77732093	220	Acrinathrin	89838	7821	Phenol, 5-methyl-2-(1-methylethyl)-	119168773	196	Tebufenpyrad	86737	4579	Fluorene	DTXSID8024105
120068373	219	2,2',3,4,4',5',6-HEPTABROMODIPHENYL ETHER	1310732	7821	Sodium hydroxide	131341861	196	Fludioxonil	87865	4563	Pentachlorophenol	DTXSID7021106
38380040	218	Metolachlor	99503	7814	3,4-Dihydroxybenzoic acid	94361065	195	Cyproconazole	112403	4550	Dodecane	DTXSID0026913
116355830	218	Boscalid	66795	7801	Oxacillin	110488705	194	Dimethomorph	60297	4531	Diethyl ether	DTXSID3021720
26787780	217	2,3,4,2',4',5'-PCB	81103119	7792	Clarithromycin	112281773	194	Tetraconazole	137900000	4528
79005	216	Ethane, 1,1,2-trichloro-	83863	7773	myo-Inositol, hexakis(dihydrogen phosphate)	189084615	193	2,3',4,4'-TETRABROMODIPHENYL ETHER	60242	4526	2-Mercaptoethanol	DTXSID4026343
7440202	216	Scandium	111308	7768	Pentanedial	75058	192	Acetonitrile	61869087	4524	Paroxetine	DTXSID3023425
1085989	215	Dichlofluanid	300856	7756	Butanoic acid, 3-hydroxy-	10043660	192	IODINE-131	629787	4512	Heptadecane	DTXSID7047061
74862	214	Ethyne	70458967	7678	3-Quinolinecarboxylic acid, 1-ethyl-6-fluoro-1,4-dihydro-4-oxo-7-(1-piperazinyl)-	709988	191	Propanil	7782414	4501	Fluorine	DTXSID3024106
1333740	214	Hydrogen	30516871	7659	Thymidine, 3 -azido-3 -deoxy-	80353	190	Sulfamethoxypyridazine	106445	4498	p-Cresol	DTXSID7021869
34643464	214	2,2',3,3',4,4'-PCB	110178	7637	2-Butenedioic acid (E)-	69409945	190	Fluvalinate d-isomer	93106606	4487	Enrofloxacin	DTXSID1045619
38380073	212	Vomitoxin	55268752	7628	5-Thia-1-azabicyclo[4.2.0]oct-2-ene-2-carboxylic acid, 3-[[(aminocarbonyl)oxy]methyl]-7-[[(2Z)-2-furanyl(methoxyimino)a	103902	189	Acetamide, N-(4-hydroxyphenyl)-	1951253	4464	Amiodarone	DTXSID7022592
87130209	212	Tebufenozide	57556	7600	1,2-Propanediol	1220833	189	Benzenesulfonamide, 4-amino-N-(6-methoxy-4-pyrimidinyl)-	76993	4448	Methadone	DTXSID7023273
1763231	208	1-Octanesulfonic acid, 1,1,2,2,3,3,4,4,5,5,6,6,7,7,8,8,8-heptadecafluoro-	389082	7592	1,8-Naphthyridine-3-carboxylic acid, 1-ethyl-1,4-dihydro-7-methyl-4-oxo-	944229	188	Fonophos	75847733	4446	Enalapril	DTXSID5022982
95578	207	Phenol, 2-chloro-	100516	7567	Benzenemethanol	35367385	188	Benzamide, N- (4-chlorophenyl)amino carbonyl -2,6-difluoro-	629629	4439	Pentadecane	DTXSID6027268
56724	206	Coumaphos	6484522	7548	NITRIC ACID, AMMONIUM SALT	7439932	187	LITHIUM	999815	4430	Chlormequat chloride	DTXSID6020303
78875	203	Propane, 1,2-dichloro-	54853	7527	4-Pyridinecarboxylic acid, hydrazide	122394	186	Benzenamine, N-phenyl-	530596	4429	3-(4-Hydroxy-3,5-dimethoxyphenyl)prop-2-enoic acid	DTXSID40862129
22537480	203	Pirimiphos-methyl	6740881	7476	Cyclohexanone, 2-(2-chlorophenyl)-2-(methylamino)-	14596102	185	Americium 241	79776	4410	beta-Ionone	DTXSID4021769
24353615	203	Acetochlor	110543	7471	Hexane	38260547	184	Etrimfos	98862	4401	Acetophenone	DTXSID6021828
71626114	201	Pyriproxyfen	54910893	7457	Fluoxetine	7440677	183	Zirconium	15686712	4385	Cephalexin	DTXSID9022780
15584040	200	1,2,3,7,8,9-HEXACHLORODIBENZO-P-DIOXIN	109524	7443	Pentanoic acid	119120	182	Pyridaphenthion	1330207	4363	Xylenes	DTXSID2021446
95737681	200	CGA 219417 (cyprodinil)	98011	7345	2-Furancarboxaldehyde	16606023	180	2,4',5-PCB	59729338	4354	Citalopram	DTXSID8022826
14698294	199	ARSENATE	503742	7328	Butanoic acid, 3-methyl-	7440699	179	BISMUTH	53703	4319	Dibenz(a,h)anthracene	DTXSID9020409
22071154	198	Phenol, nonyl-	67630	7326	2-Propanol	99309	178	Benzenamine, 2,6-dichloro-4-nitro-	15307796	4318	Diclofenac sodium	DTXSID3037208
14255040	197	NITRITE	437387	7325	Fentanyl	1071836	178	Glycine, N-(phosphonomethyl)-	122349	4316	Simazine	DTXSID4021268
66332965	197	1,2,3,7,8,9-HEXACHLORODIBENZOFURAN	85018	7297	Phenanthrene	98106173	178	Difloxacin	205992	4297	Benzo(b)fluoranthene	DTXSID0023907
182346210	197	Nitrogen oxide	12125029	7296	Ammonium chloride	2104963	177	Bromophos	142927	4272	Hexyl acetate	DTXSID6022006
375951	196	Nonanoic acid, heptadecafluoro-	723466	7240	Benzenesulfonamide, 4-amino-N-(5-methyl-3-isoxazolyl)-	27304138	177	OXYCHLORDANE	132649	4271	Dibenzofuran	DTXSID2021993
2312358	196	Propargite	75058	7234	Acetonitrile	101463698	177	Flufenoxuron	7697372	4266	Nitric acid	DTXSID5029685
13171216	196	Ethoprophos	9013201	7222		2212671	176	Molinate	628977	4249	Ethyl hexadecanoate	DTXSID2047511
119168773	196	2,3',4,4'-TETRABROMODIPHENYL ETHER	7758874	7161	Tricalcium phosphate	7440199	176	Samarium	52686	4239	Trichlorfon	DTXSID0021389
131341861	196	Lead(2+) ion	61825943	7147	OXALIPLATIN	7782414	176	Fluorine	63968649	4227	Artemisinin	DTXSID2040652
94361065	195	Fipronil	2438804	7137	L-Galactose, 6-deoxy-	17109498	176	Edifenphos	207089	4186	Benzo(k)fluoranthene	DTXSID0023909
110488705	194	BAS 490F	129000	7111	Pyrene	38380017	176	2,2',4,4',5-PCB	315300	4186	Allopurinol	DTXSID4022573
112281773	194	DPX-MP062	121335	7108	Benzaldehyde, 4-hydroxy-3-methoxy-	78587050	176	Hexythiazox	51343	4183	Scopolamine	DTXSID6023573
189084615	193	Plutonium 239	6750603	7100	SPATHULENOL	375859	174	Heptanoic acid, tridecafluoro-	13598362	4154	Phosphonic acid	DTXSID2049715
10043660	192	IODINE-131	2867052	7068	Bicyclo 3.1.0 hex-2-ene, 2-methyl-5-(1-methylethyl)-	22541544	174	Arsenic(+3)	106263	4148	(2Z)-3,7-dimethylocta-2,6-dienal	DTXSID60881216
709988	191	Propanil	59018	6965	D-Streptamine, O-3-amino-3-deoxy-.alpha.-D-glucopyranosyl-(1.fwdarw.6)-O- 6-amino-6-deoxy-.alpha.-D-glucopyranosyl-(1.	87683	173	1,3-Butadiene, 1,1,2,3,4,4-hexachloro-	319846	4142	alpha-1,2,3,4,5,6-Hexachlorocyclohexane	DTXSID2020684
80353	190	Sulfamethoxypyridazine	54057	6955	Chloroquine	138863	173	Cyclohexene, 1-methyl-4-(1-methylethenyl)-	57330	4110	Pentobarbital sodium	DTXSID9021712
69409945	190	Ciprofloxacin	111875	6898	1-Octanol	29973135	173	Ethiofencarb	68122	4103	N,N-Dimethylformamide	DTXSID6020515
103902	189	Acetamide, N-(4-hydroxyphenyl)-	499752	6892	Phenol, 2-methyl-5-(1-methylethyl)-	23184669	172	Butachlor	71589	4088	Medroxyprogesterone acetate	DTXSID0025527
1220833	189	Benzenesulfonamide, 4-amino-N-(6-methoxy-4-pyrimidinyl)-	7758987	6883	COPPER(2+) SULFATE	52663691	172	2,2',3,4,4',5',6-Heptachlorobiphenyl	70257	4069	Methylnitronitrosoguanidine	DTXSID2020846
35367385	188	1,1'-Biphenyl, 2,3,3',4,4',5,5'-heptachloro-	557040	6838	Octadecanoic acid, magnesium salt	56531	171	Phenol, 4,4'-(1,2-diethyl-1,2-ethenediyl)bis-, (E)-	191242	4059	Benzo(g,h,i)perylene	DTXSID5023908
7439932	187	LITHIUM	28039998	6706	HEXADECENOIC ACID	126833178	171	Fenhexamid	38000065	4056	6-Amino-1-azanidylhexane-1,2-bis(ylium)-1-olate	DTXSID20958978
122394	186	Benzenamine, N-phenyl-	7778770	6654	POTASSIUM DIHYDROGEN PHOSPHATE	335762	170	Decanoic acid, nonadecafluoro-	84057841	4053	Lamotrigine	DTXSID2023195
7440677	183	Zirconium	13466789	6647	Bicyclo 4.1.0 hept-3-ene, 3,7,7-trimethyl-	41483436	170	Bupirimate	319857	4052	beta-Hexachlorocyclohexane	DTXSID7020685
7440699	179	BISMUTH	1034343980	6604		12789036	169	Chlordane	3777693	4012	2-Pentylfuran	DTXSID9047679
99309	178	Benzenamine, 2,6-dichloro-4-nitro-	1344281	6593	Aluminum oxide (Al2O3)	133073	168	1H-Isoindole-1,3(2H)-dione, 2- (trichloromethyl)thio -	83794	4002	Rotenone	DTXSID6021248
1071836	178	Glycine, N-(phosphonomethyl)-	80498153	6589	Laccase	80844071	168	Etofenprox	110623	3995	Pentanal	DTXSID7021653
98106173	178	EPOXICONAZOLE	83432	6575	Pregna-1,4-diene-3,20-dione, 11,17,21-trihydroxy-6-methyl-, (6.alpha.,11.beta.)-	38380039	167	2,3,3',4',6-PCB	561273	3990	3,6-Diacetylmorphine	DTXSID6046761
101463698	177	Imidacloprid	31900579	6563	Silanediol, dimethyl-, homopolymer	68694111	166	Triflumizole	25167628	3977	Docosahexaenoic acid	DTXSID401018161
7440199	176	Samarium	5561999	6560		112410238	166	Tebufenozide	56542	3974	Quinidine	DTXSID4023549
38380017	176	2,3,7,8-Tetrachlorodibenzofuran	67209	6547	2,4-Imidazolidinedione, 1- (5-nitro-2-furanyl)methylene amino -	156605	164	Ethene, 1,2-dichloro-, (E)-	60142963	3974	Gabapentin	DTXSID0020074
375859	174	Heptanoic acid, tridecafluoro-	1406059	6541	PENICILLIN	14265442	164	PHOSPHATE	31508006	3973	2,3',4,4',5-Pentachlorobiphenyl	DTXSID4032116
22541544	174	Acephate	76493	6521	Bicyclo 2.2.1 heptan-2-ol, 1,7,7-trimethyl-, acetate, endo-	94746	163	Acetic acid, (4-chloro-2-methylphenoxy)-	51630581	3956	Fenvalerate	DTXSID101017940
52663691	172	Propiconazole	79312	6516	Propanoic acid, 2-methyl-	106489	163	Phenol, 4-chloro-	51285	3955	2,4-Dinitrophenol	DTXSID0020523
126833178	171	Calcium ion	165800033	6516	Linezolid	72490018	163	Carbamic acid, [2-(4-phenoxyphenoxy)ethyl]-, ethyl ester	99763	3943	Methylparaben	DTXSID4022529
335762	170	Decanoic acid, nonadecafluoro-	9011147	6445	Methyl methacrylate homopolymer	299843	162	Ronnel	104552	3938	3-Phenylprop-2-enal	DTXSID1024835
26934872	170	2,2',3,4,4',5,5'-Heptachlorobiphenyl	62893190	6354	Cefoperazone	79345	160	Ethane, 1,1,2,2-tetrachloro-	10098972	3928	Strontium-90	DTXSID0050219
68694111	166	Bifenthrin	3779611	6326	trans-Ocimene	307244	160	Hexanoic acid, undecafluoro-	112958	3926	Eicosane	DTXSID1025227
112410238	166	2,2',3,4,4'-Pentabromodiphenyl ether	113665842	6290	Clopidogrel	15117961	160	Uranium-235	50500	3920	Estradiol benzoate	DTXSID9022998
156605	164	Ethene, 1,2-dichloro-, (E)-	112312	6273	Decanal	101007061	160	Acrinathrin	593453	3906	Octadecane	DTXSID9047172
14265442	164	AMMONIUM	59467708	6244		133855988	160	EPOXICONAZOLE	79617962	3846	Sertraline	DTXSID6023577
72490018	163	Pyridaben	78831	6242	1-Propanol, 2-methyl-	115866	159	Phosphoric acid, triphenyl ester	1309382	3841	Magnetic oxide	DTXSID2052780
299843	162	Ronnel	10118908	6235	Minocycline	22248799	159	Tetrachlorvinphos (Z-isomer)	130950	3834	Quinine	DTXSID0044280
307244	160	Hexanoic acid, undecafluoro-	144683	6213	Zeaxanthin	173584446	159	DPX-MP062	63741	3832	Sulfanilamide	DTXSID4023622
101007061	160	Acetaprid	446866	6199	1H-Purine, 6-[(1-methyl-4-nitro-1H-imidazol-5-yl)thio]-	19666309	158	Oxadiazon	72956093	3826	Carvedilol	DTXSID8022747
133855988	160	Chromium (VI) ion	124130	6190	Octanal	1646884	157	Aldicarb sulfone	1910425	3819	Paraquat	DTXSID3034799
173584446	159	2,2',4,4',6-Pentabromodiphenyl ether	1317619	6183	Iron oxide (Fe3O4)	37148279	156		110383	3802	Ethyl decanoate	DTXSID0044363
37148279	156	Triadimefon	27104138	6166		87616	155	Benzene, 1,2,3-trichloro-	629947	3791	Heneicosane	DTXSID9047097
188425856	153	2,2',4-Tribromodiphenyl ether	3391864	6113	1-Octen-3-ol	115902	154	Fensulfothion	3778732	3788	Ifosfamide	DTXSID7020760
175013180	151	HT-2 Toxin	107437	6028	Methanaminium, 1-carboxy-N,N,N-trimethyl-, hydroxide, inner salt-	40186729	153	1,1'-Biphenyl, 2,2',3,3',4,4',5,5',6-nonachloro-	684935	3750	N-Nitroso-N-methylurea	DTXSID4021006
144821	150	Sulfamethiazole	7733020	5975	ZINC SULFATE	188425856	153	Boscalid	70519	3733	Deferoxamine	DTXSID7022887
7440531	150	Europium	1314132	5970	Zinc oxide (ZnO)	66230044	152	Esfenvalerate	49562289	3718	Fenofibrate	DTXSID2029874
84617	149	1,2-Benzenedicarboxylic acid, dicyclohexyl ester	15307865	5958	Diclofenac	210880925	152	Clothianidin	638675	3709	Tricosane	DTXSID7047699
2058948	149		80057	5892	Phenol, 4,4 -(1-methylethylidene)bis-	175013180	151	Pyraclostrobin	27203925	3701	Tramadol	DTXSID90858931
115550351	149	2,2',3,4,4',5'-Hexabromodiphenyl ether	486668	5887	Daidzein	144821	150	Sulfamethiazole	154212	3697	Lincomycin	DTXSID3023215
7440553	144	GALLIUM	11111129	5820		7440531	150	Europium	4697363	3687	Carbenicillin	DTXSID6048464
14127618	141	NITRATE	14762744	5807		84617	149	1,2-Benzenedicarboxylic acid, dicyclohexyl ester	100027	3682	4-Nitrophenol	DTXSID0021834
2447576	140	Benzenesulfonamide, 4-amino-N-(5,6-dimethoxy-4-pyrimidinyl)-	6894388	5762	Jasmonic acid	731271	149	Methanesulfenamide, 1,1-dichloro-N-[(dimethylamino)sulfonyl]-1-fluoro-N-(4-methylphenyl)-	35065293	3676	2,2',3,4,4',5,5'-Heptachlorobiphenyl	DTXSID6038299
307551	133	Dodecanoic acid, tricosafluoro-	1391438735	5736		2058948	149		84651	3667	Anthraquinone	DTXSID3020095
7440655	132	Yttrium	84625616	5699	Itraconazole	115550351	149	Marbofloxacin	919302	3660	3-Aminopropyltriethoxysilane	DTXSID2027333
147217752	132	Danofloxacin	123660	5679	Hexanoic acid, ethyl ester	29122687	145	Benzeneacetamide, 4-[2-hydroxy-3-[(1-methylethyl)amino]propoxy]-	1582098	3656	Trifluralin	DTXSID4021395
182677301	131	Cesium-134	544763	5675	Hexadecane	42874033	145	Oxyfluorfen	35065282	3648	2,2',3,4,4',5'-Hexachlorobiphenyl	DTXSID8038300
131180	130	1,2-Benzenedicarboxylic acid, dipentyl ester	112867	5654	13-Docosenoic acid, (Z)-	119619	144	Methanone, diphenyl-	193395	3640	Indeno(1,2,3-cd)pyrene	DTXSID8024153
22537220	128	Thiobencarb	170277313	5640	Infliximab	7440553	144	GALLIUM	1897456	3634	Chlorothalonil	DTXSID0020319
98079517	128	Fludioxonil	97682445	5628	Irinotecan	1129415	143	Carbamic acid, methyl-, 3-methylphenyl ester	34787014	3630	Ticarcillin	DTXSID0023668
7440008	125	Neodymium	39029419	5600	GAMMA-CADINENE	51384511	143		4368289	3619	Tetrodotoxin	DTXSID10881342
7647145	122	Sodium chloride	88847896	5583		122453730	143	AC 303,630	57852	3599	Testosterone propionate	DTXSID9036515
24203369	114	Isoproturon	122781	5565	Benzeneacetaldehyde	7440337	142	Tungsten	2485714	3596	13-Methyltetradecanoic acid	DTXSID90179552
17341252	108	Fenamiphos	155213675	5555	Ritonavir	10198400	142	COBALT-60	106423	3588	p-Xylene	DTXSID2021868
84753	107	1,2-Benzenedicarboxylic acid, dihexyl ester	73590586	5465	Omeprazole	18559949	142	1,3-Benzenedimethanol, .alpha.1-[[(1,1-dimethylethyl)amino]methyl]-4-hydroxy-	111706	3586	1-Heptanol	DTXSID8021937
842079	101	2-Naphthalenol, 1-(phenylazo)-	120729	5448	1H-Indole	127695	141	Benzenesulfonamide, 4-amino-N-(3,4-dimethyl-5-isoxazolyl)-	140670	3579	Estragole	DTXSID0020575
479618	91	CHLOROPHYLL A	7757791	5443	POTASSIUM NITRATE	65907304	141	N-Thio-(N'-Me-O-Bu-carbamyl)carbofuran	123864	3568	Butyl acetate	DTXSID3021982
500
